# Supplementary material for: Effect of shading on physiological attributes and comparative transcriptome analysis of Camellia sinensis cultivar reveals tolerance mechanisms to low temperatures
Source: Front Plant Sci. 2023 Feb 2;14:1114988. doi: 10.3389/fpls.2023.1114988 (PMC9931901; doi:10.3389/fpls.2023.1114988)
Supplement: SUPPLEMENTARY TABLE 1 — Climatic data. [file Table_1.xlsx]

## Sheet: Sheet1
Gene Numbers	Primer name	Seq (5'to3')	Temperature TM
内参	CsGAPDH-Q-F	TTGGCATCGTTGAGGGTCT	60
	CsGAPDH-Q-R	CAGTGGGAACACGGAAAGC
1	Lhcb2-F	ACAGTGAGAGGTTGGCTAT	60
	Lhcb2-R	CTGAGTGGCAGTCATTACAA
2	BRI1-F	ACTCCTCCTCATCCACAT	60
	BRI1-R	TTGCCACTTGACTCTCAG
3	JAZ-F	AGAAGGCTCAGGCTATTATG	60
	JAZ-R	TTAGTAGGCTGGTTGACAAG
4	IAA-F	GGTGGTGGGAAGACTCAT	60
	IAA-R	CGGAACAGCCTCTTTCAC
5	ERF1-F	GTTGGGCACATTCGATAGC	60
	ERF1-R	CTGAAGAGCCACGCATTG
6	FLS2-F	GGAGAAGACAGTGGTAGTGA	60
	FLS2-R	TGCCAGAGAAACAAGTGATG
7	CHIB-F	CCTGGCTACGGTGTGATTA	60
	CHIB-R	CCATATCCCACTCCGAACA
8	MPK4-F	ACTCGCACATCCCTACTTG	60
	MPK4-R	GCTCCTTCATCTGTTCCTCA
9	RBOH-F	AATGCTGTGGTCAAGATTGG	60
	RBOH-R	GCCTTGCTTGTCAACTGATAA
10	MKK4_5-F	GAAGCCTTGATGCTCTCA	60
	MKK4_5-R	ATCACGAACCTCACGAAG
11	MEKK1-F	GCTGAGGACAGTTGTTGA	60
	MEKK1-R	TTCGCTCCTTCCTTGATG
