# Supplementary material for: Effect of shading on physiological attributes and comparative transcriptome analysis of Camellia sinensis cultivar reveals tolerance mechanisms to low temperatures
Source: Front Plant Sci. 2023 Feb 2;14:1114988. doi: 10.3389/fpls.2023.1114988 (PMC9931901; doi:10.3389/fpls.2023.1114988)
Supplement: SUPPLEMENTARY TABLE 2 — Summary of raw reads. [file Table_2.xlsx]

## Sheet: Plant Hormone DEGs and TF
SD0% VS SD30%
ID	Gene	Description	Log2 Fold Change	P-value	Padj	Regulated	Chr number
CSS0033719	BRI1	protein brassinosteroid insensitive 1	1.33293	3.87051e-13	1.28471e-10	up	Chr2
novel.13396	BRI1	protein brassinosteroid insensitive 1
CSS0031905	JAZ	jasmonate ZIM domain-containing protein
CSS0003764	MYC2	transcription factor MYC2	1.2326	1.10377e-05	0.000865343	up	Chr14
CSS0019249	MYC2	transcription factor MYC2	1.04913	0.000911168	0.033571	up	Chr2
SD0% VS SD60%
novel.13396	BRI1	protein brassinosteroid insensitive 1	1.71763	2.6e-06	0.000111911	up	Chr4
CSS0012514	JAZ	jasmonate ZIM domain-containing protein	2.10447	2e-08	1.3844e-06	up	Chr12
CSS0007078	PR1	pathogenesis-related protein 1	1.85235	4.3e-08	2.80411e-06	up	Chr3
SD0% VS SD75%
ID	Gene	Description	Log2 Fold Change	P-value	Padj	Regulated	Chr number
CSS0039575	ARR-A	two-component response regulator ARR-A family	1.14079	0.00043	0.00656	up	Chr4
CSS0046733	ARR-A	two-component response regulator ARR-A family	1.11996	2.9e-18	3.7e-16	up	Chr12
CSS0040064	GID1	gibberellin receptor GID1	1.11993	4.2e-32	1.3e-29	up	Chr13
CSS0004492	GID1	gibberellin receptor GID1	1.54336	1.9e-05	0.00043	up	Chr13
CSS0021988	PIF4	phytochrome-interacting factor 4	1.37165	5e-12	3.4e-10	up	Chr3
CSS0036401	PIF4	phytochrome-interacting factor 4	1.1214	0.00011	0.00208	up	Chr11
CSS0031264	PP2C	protein phosphatase 2C	-1.28157	8.47032e-28	1.83052e-25	down	Chr4
CSS0013661	CTR1	serine/threonine-protein kinase CTR1	1.20831	0.00012	0.00222	up	Chr5
CSS0049044	MPK6	mitogen-activated protein kinase 6	1.48799	0.00046	0.00687	up	Contig549
CSS0009309	ERF1	ethylene-responsive transcription factor 1	1.31612	0.00058	0.00845	up	Chr11
CSS0024180	BAK1	brassinosteroid insensitive 1-associated receptor kinase 1	1.5685	0.00021	0.00364	up	Chr7
novel.19840	BAK1	brassinosteroid insensitive 1-associated receptor kinase 1	1.07178	7.8e-46	4.2e-43	up	Chr7
CSS0033719	BRI1	protein brassinosteroid insensitive 1	1.28853	3.4e-14	3e-12	up	Chr2
novel.13396	BRI1	protein brassinosteroid insensitive 1	2.22721	3.1e-11	2e-09	up	Chr4
novel.1098	BIN2	protein brassinosteroid insensitive 2	-1.93973	1e-05	0.00026	down	Chr1
CSS0034485	BZR1_2	brassinosteroid resistant 1/2	-1.06047	1e-10	6.1e-09	down	Chr9
CSS0010469	TCH4	xyloglucan:xyloglucosyl transferase TCH4	-1.47212	4.9e-36	1.8e-33	down	Chr7
CSS0031905	JAZ	jasmonate ZIM domain-containing protein	-1.26043	1e-137	3e-134	down	Chr2
CSS0003529	MYC2	transcription factor MYC2	-1.94023	7.6e-06	0.00019	down	Chr12

## Sheet: MPAK signaling DEGs and TF
SD0% VS SD30%
ID	Gene	Description	Log2 Fold Change	P-value	Padj	Regulated	Chr number
CSS0005436	FLS2	LRR receptor-like serine/threonine-protein kinase FLS2	1.83162	2.14203e-10	5.36727e-08	up	Chr14
CSS0003764	MYC2	transcription factor MYC2	1.2326	1.10377e-05	0.000865343	up	Chr14
SD0% VS SD60%
CSS0005436	FLS2	LRR receptor-like serine/threonine-protein kinase FLS2	1.53699	1.59732e-07	9.24883e-06	up	Chr14
CSS0013638	WRKY33	WRKY transcription factor 33	1.10223	0.00201614	0.0280023	up	Contig986
CSS0007078	PR1	pathogenesis-related protein 1	1.85235	4.26713e-08	2.80411e-06	up	Chr3
CSS0029018	ANP1	mitogen-activated protein kinase kinase kinase ANP1	1.39901	1.1e-05	0.000389376	up	Chr8
CSS0032684	ANP1	mitogen-activated protein kinase kinase kinase ANP1	1.12827	4.9e-05	0.00140638	up	Chr5
CSS0027424	ANP1	mitogen-activated protein kinase kinase kinase ANP1	1.09741	0.00099	0.0160827	up	Contig275
CSS0007078	PR1	pathogenesis-related protein 1	1.85235	4.3e-08	2.80411e-06	up	Chr3
CSS0046877	CHIB	basic endochitinase B	1.68816	2.9e-50	4.79057e-47	up	Chr1
SD0% VS SD75%
CSS0005436	FLS2	LRR receptor-like serine/threonine-protein kinase FLS2	2.08762	1.5e-15	1.5e-13	up	Chr14
novel.17754	FLS2	LRR receptor-like serine/threonine-protein kinase FLS2
novel.19379	FLS2	LRR receptor-like serine/threonine-protein kinase FLS2	1.27545	0.00013	0.00241	up	Chr7
CSS0024180	BAK1	brassinosteroid insensitive 1-associated receptor kinase 1	1.5685	0.00021	0.00364	up	Chr7
novel.16670	BAK1	brassinosteroid insensitive 1-associated receptor kinase 1
CSS0037160	WRKY33	WRKY transcription factor 33	1.21161	2.5e-05	0.00055	up	Chr10
CSS0013638	WRKY33	WRKY transcription factor 33	1.5328	7.3e-07	2.3e-05	up	Contig986
CSS0049044	MPK3	mitogen-activated protein kinase 3	1.48799	0.00046	0.00687	up	Contig549
CSS0005905	WRKY22	WRKY transcription factor 22	-1.18942	1.1e-06	3.3e-05	down	Chr14
CSS0000771	WRKY22	WRKY transcription factor 22	-1.10016	0.0047	0.04467	down	Chr6
CSS0029018	ANP1	mitogen-activated protein kinase kinase kinase ANP1	1.24286	0.0002	0.00338	up	Chr8
CSS0006034	ANP1	mitogen-activated protein kinase kinase kinase ANP1	1.91395	1.5e-07	5.5e-06	up	Chr8
CSS0027424	ANP1	mitogen-activated protein kinase kinase kinase ANP1	1.02097	0.00129	0.01613	up	Contig275
CSS0015239	ANP1	mitogen-activated protein kinase kinase kinase ANP1	1.38697	0.00048	0.00716	up	Chr8
CSS0013284	ANP1	mitogen-activated protein kinase kinase kinase ANP1	1.77317	8.5e-06	0.00022	up	Chr5
CSS0009486	ANP1	mitogen-activated protein kinase kinase kinase ANP1	-1.12408	0.00195	0.02273	down	Chr3
CSS0049044	MPK3	mitogen-activated protein kinase 3	1.48799	0.00046	0.00687	up	Contig549
CSS0005905	WRKY22	WRKY transcription factor 22	-1.18942	1.1e-06	3.3e-05	down	Chr14
CSS0000771	WRKY22	WRKY transcription factor 22	-1.10016	0.0047	0.04467	down	Chr6
CSS0013661	CTR1	serine/threonine-protein kinase CTR1	1.20831	0.00012	0.00222	up	Chr5
CSS0049044	MPK3	mitogen-activated protein kinase 3	1.48799	0.00046	0.00687	up	Contig549
CSS0009309	ERF1	ethylene-responsive transcription factor 1	1.31612	0.00058	0.00845	up	Chr11
CSS0013661	MPK6	mitogen-activated protein kinase 6	1.20831	0.00012	0.00222	up	Chr5
CSS0003529	MYC2	transcription factor MYC2	-1.94023	7.6e-06	0.00019	down	Chr12
CSS0031264	PP2C	protein phosphatase 2C	-1.27965	8.1e-28	2e-25	down	Chr4
novel.21999	MAPKKK17_18	mitogen-activated protein kinase kinase kinase 17/18
CSS0049044	MPK6	mitogen-activated protein kinase 6	1.48799	0.00046	0.00687	up	Contig549
CSS0049044	MPK3	mitogen-activated protein kinase 3	1.48799	0.00046	0.00687	up	Contig549
CSS0013557	CALM	Calmodulin	-1.01657	3.8e-34	1.3e-31	down	Chr13
CSS0043559	ER	LRR receptor-like serine/threonine-protein kinase ERECTA	-1.04431	1.1e-06	3.5e-05	down	Chr14
CSS0039856	ER	LRR receptor-like serine/threonine-protein kinase ERECTA	-1.06176	1.1e-07	4.1e-06	down	Chr15
CSS0049044	MPK3	mitogen-activated protein kinase 3	1.48799	0.00046	0.00687	up	Contig549

## Sheet: Plant Harmone nov and Dec
Nov				Dec
ID	Gene Symbol	Manually annotated function		ID	Gene Symbol	Manually annotated function	Shared DEG
SD0% Vs. SD30%				SD0% Vs. SD30%
CSS0033719	BRI1	protein brassinosteroid insensitive 1		CSS0024285	SAUR	SAUR family protein
novel.13396	BRI1	protein brassinosteroid insensitive 1		novel.13396	BRI1	protein brassinosteroid insensitive 1	YES
CSS0031905	JAZ	jasmonate ZIM domain-containing protein		CSS0010510	JAZ	jasmonate ZIM domain-containing protein	YES
CSS0003764	MYC2	transcription factor MYC2		novel.1927	JAZ	jasmonate ZIM domain-containing protein	YES
CSS0019249	MYC2	transcription factor MYC2		CSS0011436	MYC2	transcription factor MYC2	YES
SD0% Vs. SD60%				SD0% Vs. SD60%
novel.13396	BRI1	protein brassinosteroid insensitive 1		CSS0021493	IAA	auxin-responsive protein IAA
CSS0012514	JAZ	jasmonate ZIM domain-containing protein		CSS0021493	IAA	auxin-responsive protein IAA
CSS0007078	PR1	pathogenesis-related protein 1		CSS0004492	GID1	gibberellin receptor GID1
SD0% Vs. SD75%				CSS0009636	MKK4_5	mitogen-activated protein kinase kinase 4/5
CSS0039575	ARR-A	two-component response regulator ARR-A family		CSS0026632	BAK1	brassinosteroid insensitive 1-associated receptor kinase 1
CSS0046733	ARR-A	two-component response regulator ARR-A family		CSS0033719	BRI1	protein brassinosteroid insensitive 1	YES
CSS0040064	GID1	gibberellin receptor GID1		CSS0031913	MYC2	MYC2
CSS0004492	GID1	gibberellin receptor GID1		CSS0011436	MYC2	MYC2
CSS0021988	PIF4	phytochrome-interacting factor 4		SD0% Vs. SD75%
CSS0036401	PIF4	phytochrome-interacting factor 4		CSS0019320	IAA	auxin-responsive protein IAA
CSS0031264	PP2C	protein phosphatase 2C		CSS0010306	IAA	auxin-responsive protein IAA
CSS0013661	CTR1	serine/threonine-protein kinase CTR1		CSS0012034	IAA	auxin-responsive protein IAA
CSS0049044	MPK6	mitogen-activated protein kinase 6		CSS0001727	K14486, ARF	auxin response factor
CSS0009309	ERF1	ethylene-responsive transcription factor 1		CSS0019320	IAA	auxin-responsive protein IAA
CSS0024180	BAK1	brassinosteroid insensitive 1-associated receptor kinase 1		CSS0010306	IAA	auxin-responsive protein IAA
novel.19840	BAK1	brassinosteroid insensitive 1-associated receptor kinase 1		CSS0012034	IAA	auxin-responsive protein IAA
CSS0033719	BRI1	protein brassinosteroid insensitive 1		CSS0024285	SAUR	SAUR family protein
novel.13396	BRI1	protein brassinosteroid insensitive 1		CSS0001889	ARR-B	two-component response regulator ARR-B family	YES
novel.1098	BIN2	protein brassinosteroid insensitive 2		CSS0041137	ARR-B	two-component response regulator ARR-B family	YES
CSS0034485	BZR1_2	brassinosteroid resistant 1/2		CSS0045610	ARR-A	two-component response regulator ARR-A family	YES
CSS0010469	TCH4	xyloglucan:xyloglucosyl transferase TCH4		CSS0039575	ARR-A	two-component response regulator ARR-A family	YES
novel.11028	TCH4	xyloglucan:xyloglucosyl transferase TCH4		CSS0050314	ARR-A	two-component response regulator ARR-A family	YES
CSS0031905	JAZ	jasmonate ZIM domain-containing protein		CSS0046733	ARR-A	two-component response regulator ARR-A family	YES
CSS0003529	MYC2	transcription factor MYC2		CSS0015564	GID1	gibberellin receptor GID1
				CSS0001079	GID1	gibberellin receptor GID1	YES
				CSS0017195	DELLA	DELLA protein	YES
				novel.3407	DELLA	DELLA protein
				CSS0031868	DELLA	DELLA protein
				CSS0004321	DELLA	DELLA protein
				CSS0012789	DELLA	DELLA protein
				CSS0001712	DELLA	DELLA protein
				CSS0047972	PIF4	phytochrome-interacting factor 4	YES
				CSS0015370	PIF4	phytochrome-interacting factor 4	YES
				CSS0031264	PP2C	protein phosphatase 2C	YES
				CSS0001079	PP2C	protein phosphatase 2C	YES
				CSS0007304	CTR1	serine/threonine-protein kinase CTR1	YES
				CSS0002809	MKK4_5	mitogen-activated protein kinase kinase 4/5
				CSS0020579	EBF1_2	EIN3-binding F-box protein
				CSS0049701	ERF1	ethylene-responsive transcription factor 1	YES
				novel.21540	ERF1	ethylene-responsive transcription factor 1	YES
				CSS0014394	BAK1	brassinosteroid insensitive 1-associated receptor kinase 1	YES
				CSS0028649	BAK1	brassinosteroid insensitive 1-associated receptor kinase 1	YES
				CSS0024180	BAK1	brassinosteroid insensitive 1-associated receptor kinase 1	YES
				CSS0015885	BAK1	brassinosteroid insensitive 1-associated receptor kinase 1	YES
				novel.7181	BAK1	brassinosteroid insensitive 1-associated receptor kinase 1	YES
				novel.7476	BAK1	brassinosteroid insensitive 1-associated receptor kinase 1	YES
				CSS0033719	BRI1	protein brassinosteroid insensitive 1	YES
				CSS0037796	BRI1	protein brassinosteroid insensitive 1	YES
				CSS0007834	BRI1	protein brassinosteroid insensitive 1	YES
				novel.13396	BRI1	protein brassinosteroid insensitive 1	YES
				CSS0043611	BRI1	protein brassinosteroid insensitive 1	YES
				CSS0050351	BRI1	protein brassinosteroid insensitive 1	YES
				CSS0010595	BRI1	protein brassinosteroid insensitive 1	YES
				CSS0013027	BRI1	protein brassinosteroid insensitive 1	YES
				CSS0014119	BRI1	protein brassinosteroid insensitive 1	YES
				CSS0010915	BRI1	protein brassinosteroid insensitive 1	YES
				CSS0012716	BSK	BR-signaling kinase
				CSS0004583	BSK	BR-signaling kinase
				novel.1098	BIN2	protein brassinosteroid insensitive 2	YES
				CSS0034485	BZR1_2	brassinosteroid resistant 1/2	YES
				CSS0010469	TCH4	xyloglucan:xyloglucosyl transferase TCH4	YES
				novel.11027	TCH4	xyloglucan:xyloglucosyl transferase TCH4	YES
				novel.11028	TCH4	xyloglucan:xyloglucosyl transferase TCH4	YES
				CSS0024392	CYCD3	cyclin D3, plant
				CSS0033112	JAR1_4_6	jasmonic acid-amino synthetase
				CSS0031905	JAZ	jasmonate ZIM domain-containing protein
				CSS0046329	JAZ	jasmonate ZIM domain-containing protein
				CSS0034430	JAZ	jasmonate ZIM domain-containing protein
				CSS0010510	JAZ	jasmonate ZIM domain-containing protein
				novel.1927	JAZ	jasmonate ZIM domain-containing protein
				CSS0031913	MYC2	transcription factor MYC2
				CSS0015224	MYC2	transcription factor MYC2
				CSS0038366	MYC2	transcription factor MYC2
				CSS0011436	MYC2	transcription factor MYC2
				CSS0019249	MYC2	transcription factor MYC2
				CSS0011765	TGA	transcription factor TGA
				CSS0049995	PR1	pathogenesis-related protein 1	YES
				CSS0004583	PR1	pathogenesis-related protein 1	YES

## Sheet: MAPK nov & Dec
Nov				Dec
SD0% Vs. SD30%				SD0% Vs. SD30%
Gene ID	Gene Symbol	Manually annotated function		Gene ID	Gene Symbol	Manually annotated function	Shared DEG
CSS0005436	FLS2	LRR receptor-like serine/threonine-protein kinase FLS2	YES	CSS0017062	ANP1	mitogen-activated protein kinase kinase kinase ANP1	YES
CSS0003764	MYC2	transcription factor MYC2	YES	CSS0011436	MYC2	transcription factor MYC2	YES
SD0% VS SD60%				CSS0032933	ER/ERLs	LRR receptor-like serine/threonine-protein kinase ERECTA
CSS0005436	FLS2	LRR receptor-like serine/threonine-protein kinase FLS2	YES	SD0% VS SD60%
CSS0013638	WRKY33	WRKY transcription factor 33		CSS0011076	FLS2	LRR receptor-like serine/threonine-protein kinase FLS2	YES
CSS0007078	PR1	pathogenesis-related protein 1	YES	CSS0026632	BAK1	brassinosteroid insensitive 1-associated receptor kinase 1	YES
CSS0029018	ANP1	mitogen-activated protein kinase kinase kinase ANP1	YES	CSS0009636	MKK4_5	mitogen-activated protein kinase kinase 4/5
CSS0032684	ANP1	mitogen-activated protein kinase kinase kinase ANP1	YES	CSS0009636	MKK4_5	mitogen-activated protein kinase kinase 4/5
CSS0027424	ANP1	mitogen-activated protein kinase kinase kinase ANP1	YES	CSS0031913	MYC2	transcription factor MYC2	YES
CSS0007078	PR1	pathogenesis-related protein 1	YES	CSS0037782	CALM	Calmodulin	YES
CSS0046877	CHIB	basic endochitinase B	YES	CSS0029581	ER/ERLs	LRR receptor-like serine/threonine-protein kinase ERECTA	YES
SD0% VS SD75%				CSS0009636	MKK4_5	mitogen-activated protein kinase kinase 4/5
CSS0005436	FLS2	LRR receptor-like serine/threonine-protein kinase FLS2	YES	SD0% VS SD75%
novel.17754	FLS2	LRR receptor-like serine/threonine-protein kinase FLS2	YES	CSS0017652	FLS2	LRR receptor-like serine/threonine-protein kinase FLS2	YES
novel.19379	FLS2	LRR receptor-like serine/threonine-protein kinase FLS2	YES	CSS0014394	BAK1	brassinosteroid insensitive 1-associated receptor kinase 1	YES
CSS0024180	BAK1	brassinosteroid insensitive 1-associated receptor kinase 1	YES	CSS0037312	MEKK1	mitogen-activated protein kinase kinase kinase 1
novel.16670	BAK1	brassinosteroid insensitive 1-associated receptor kinase 1	YES	CSS0037312	MEKK1	mitogen-activated protein kinase kinase kinase 1
CSS0037160	WRKY33	WRKY transcription factor 33		CSS0002809	MKK4_5	mitogen-activated protein kinase kinase 4/5
CSS0013638	WRKY33	WRKY transcription factor 33		CSS0049995	PR1	pathogenesis-related protein 1	YES
CSS0049044	MPK3	mitogen-activated protein kinase 3		CSS0017154	FRK1	senescence-induced receptor-like serine/threonine-protein kinase
CSS0005905	WRKY22	WRKY transcription factor 22		CSS0006971	OXI1	serine/threonine-protein kinase OXI1
CSS0000771	WRKY22	WRKY transcription factor 22		CSS0011789	ANP1	mitogen-activated protein kinase kinase kinase ANP1
CSS0029018	ANP1	mitogen-activated protein kinase kinase kinase ANP1	YES	CSS0002809	MEKK1	mitogen-activated protein kinase kinase kinase 1
CSS0006034	ANP1	mitogen-activated protein kinase kinase kinase ANP1	YES	CSS0049995	PR1	pathogenesis-related protein 1
CSS0027424	ANP1	mitogen-activated protein kinase kinase kinase ANP1	YES	CSS0007304	CTR1	serine/threonine-protein kinase CTR1
CSS0015239	ANP1	mitogen-activated protein kinase kinase kinase ANP1	YES	CSS0049326	MKK9	mitogen-activated protein kinase kinase 9
CSS0013284	ANP1	mitogen-activated protein kinase kinase kinase ANP1	YES	CSS0020579	EBF1_2	EIN3-binding F-box protein
CSS0009486	ANP1	mitogen-activated protein kinase kinase kinase ANP1	YES	CSS0049701	ERF1	ethylene-responsive transcription factor 1	YES
CSS0049044	MPK3	mitogen-activated protein kinase 3		CSS0007304	CTR1	serine/threonine-protein kinase CTR1	YES
CSS0005905	WRKY22	WRKY transcription factor 22		CSS0049326	MKK9	mitogen-activated protein kinase kinase 9
CSS0000771	WRKY22	WRKY transcription factor 22		CSS0020579	EBF1_2	EIN3-binding F-box protein
CSS0013661	CTR1	serine/threonine-protein kinase CTR1	YES	CSS0049701	ERF1	ethylene-responsive transcription factor 1
CSS0049044	MPK3	mitogen-activated protein kinase 3		CSS0022875	CHIB	basic endochitinase B	YES
CSS0009309	ERF1	ethylene-responsive transcription factor 1	YES	CSS0015224	MYC2	transcription factor MYC2	YES
CSS0013661	MPK6	mitogen-activated protein kinase 6		CSS0037312	MEKK1	mitogen-activated protein kinase kinase kinase 1
CSS0003529	MYC2	transcription factor MYC2	YES	CSS0031264	PP2C	protein phosphatase 2C	YES
CSS0031264	PP2C	protein phosphatase 2C	YES	CSS0041113	MAPKKK17_18	mitogen-activated protein kinase kinase kinase 17/18	YES
novel.21999	MAPKKK17_18	mitogen-activated protein kinase kinase kinase 17/18	YES	CSS000850	katE, CAT, catB, srpA	catalase
CSS0049044	MPK6	mitogen-activated protein kinase 6		CSS0027110	CALM	calmodulin	YES
CSS0049044	MPK3	mitogen-activated protein kinase 3		CSS0030341	RBOH	respiratory burst oxidase
CSS0013557	CALM	Calmodulin	YES	CSS0006971	OXI1	serine/threonine-protein kinase OXI1
CSS0043559	ER	LRR receptor-like serine/threonine-protein kinase ERECTA	YES	CSS0043559	ER/ERLs	LRR receptor-like serine/threonine-protein kinase ERECTA
CSS0039856	ER	LRR receptor-like serine/threonine-protein kinase ERECTA	YES	CSS0002809	MKK4_5	mitogen-activated protein kinase kinase 4/5
CSS0049044	MPK3	mitogen-activated protein kinase 3		CSS0038310	SPCH	transcription factor SPEECHLESS
