# Supplementary material for: Effect of shading on physiological attributes and comparative transcriptome analysis of Camellia sinensis cultivar reveals tolerance mechanisms to low temperatures
Source: Front Plant Sci. 2023 Feb 2;14:1114988. doi: 10.3389/fpls.2023.1114988 (PMC9931901; doi:10.3389/fpls.2023.1114988)
Supplement: SUPPLEMENTARY TABLE 3 — Cluster analysis. [file Table_3.xlsx]

## Sheet: Sheet1
MWXS-22-611-01-a_ the technical service for the detection of tea transcriptome in 24 cases of Tea Research Institute SAAS.
Sample	Raw Reads	Clean Reads	Clean Base(G)	Error Rate(%)	Q20(%)	Q30(%)	GC Content(%)
NSn-1	47903748	45694658	6.85	0.03	96.87	91.58	43.95
NSn-2	65703754	62862762	9.43	0.03	97.44	92.78	43.76
NSn-3	50985242	48759338	7.31	0.03	96.81	91.38	43.84
SD1n-1	46197928	44288256	6.64	0.03	96.88	91.56	43.93
SD1n-2	43585530	41298444	6.19	0.03	96.6	90.98	43.97
SD1n-3	46827578	45092382	6.76	0.03	96.47	90.66	44.25
SD2n-1	46510240	44829482	6.72	0.03	96.8	91.31	44.13
SD2n-2	46981268	45396080	6.81	0.03	96.88	91.57	44.04
SD2n-3	47329726	45921804	6.89	0.03	97.12	92.08	44.08
SD3n-1	48310728	47028608	7.05	0.03	96.99	91.82	43.93
SD3n-2	49377390	48443894	7.27	0.03	96.98	91.69	44.1
SD3n-3	49340538	47934236	7.19	0.03	96.8	91.38	43.95
NSd-1	46561160	45329436	6.8	0.03	96.74	91.24	44.03
NSd-2	46353488	44286118	6.64	0.03	96.58	90.88	43.77
NSd-3	47555538	45497952	6.82	0.03	97.03	91.84	44.16
SD1d-1	43528340	41836294	6.28	0.03	96.71	91.21	44.01
SD1d-2	43994714	42589922	6.39	0.03	96.59	90.86	44.05
SD1d-3	45763872	44375312	6.66	0.03	96.84	91.45	44.1
SD2d-1	43711090	42257468	6.34	0.03	96.64	91.03	43.63
SD2d-2	43333216	41764806	6.26	0.03	96.55	90.82	43.88
SD2d-3	49770896	47914160	7.19	0.03	96.62	91.12	43.92
SD3d-1	48185520	46947746	7.04	0.03	96.91	91.61	43.76
SD3d-2	49729436	48401012	7.26	0.03	96.74	91.16	43.89
SD3d-3	44614484	43388332	6.51	0.03	96.62	91.04	43.86

## Sheet: Sheet2
MWXS-22-611-01-a_ the technical service for the detection of tea transcriptome in 24 cases of Tea Research Institute SAAS.
Sample	Total Reads	Reads mapped	Unique mapped	Multi mapped	Read1 mapped	Read2 mapped	'+' mapped	'-' mapped
NSd-1	45329436	39557951(87.27%)	33622643(74.17%)	5935308(13.09%)	16881252(37.24%)	16741391(36.93%)	16809439(37.08%)	16813204(37.09%)
NSd-2	44286118	38460763(86.85%)	32667212(73.76%)	5793551(13.08%)	16433419(37.11%)	16233793(36.66%)	16328652(36.87%)	16338560(36.89%)
NSd-3	45497952	39944185(87.79%)	33893671(74.49%)	6050514(13.30%)	17010833(37.39%)	16882838(37.11%)	16949812(37.25%)	16943859(37.24%)
NSn-1	45694658	39838009(87.18%)	33788584(73.94%)	6049425(13.24%)	16951124(37.10%)	16837460(36.85%)	16895105(36.97%)	16893479(36.97%)
NSn-2	62862762	55093815(87.64%)	46844188(74.52%)	8249627(13.12%)	23500375(37.38%)	23343813(37.13%)	23445254(37.30%)	23398934(37.22%)
NSn-3	48759338	42480167(87.12%)	36168441(74.18%)	6311726(12.94%)	18170272(37.27%)	17998169(36.91%)	18084480(37.09%)	18083961(37.09%)
SD1d-1	41836294	36384465(86.97%)	30956433(73.99%)	5428032(12.97%)	15556564(37.18%)	15399869(36.81%)	15484446(37.01%)	15471987(36.98%)
SD1d-2	42589922	37107668(87.13%)	31665248(74.35%)	5442420(12.78%)	15905948(37.35%)	15759300(37.00%)	15836737(37.18%)	15828511(37.16%)
SD1d-3	44375312	38795414(87.43%)	32986027(74.33%)	5809387(13.09%)	16533388(37.26%)	16452639(37.08%)	16500781(37.18%)	16485246(37.15%)
SD1n-1	44288256	38672960(87.32%)	32921179(74.33%)	5751781(12.99%)	16518245(37.30%)	16402934(37.04%)	16457872(37.16%)	16463307(37.17%)
SD1n-2	41298444	36022442(87.22%)	30677340(74.28%)	5345102(12.94%)	15449517(37.41%)	15227823(36.87%)	15333575(37.13%)	15343765(37.15%)
SD1n-3	45092382	39361635(87.29%)	33571029(74.45%)	5790606(12.84%)	16871377(37.42%)	16699652(37.03%)	16777565(37.21%)	16793464(37.24%)
SD2d-1	42257468	36594774(86.60%)	31135093(73.68%)	5459681(12.92%)	15648707(37.03%)	15486386(36.65%)	15560796(36.82%)	15574297(36.86%)
SD2d-2	41764806	36284746(86.88%)	30960842(74.13%)	5323904(12.75%)	15559495(37.26%)	15401347(36.88%)	15484296(37.07%)	15476546(37.06%)
SD2d-3	47914160	41633054(86.89%)	35374578(73.83%)	6258476(13.06%)	17856621(37.27%)	17517957(36.56%)	17688705(36.92%)	17685873(36.91%)
SD2n-1	44829482	39203479(87.45%)	33344765(74.38%)	5858714(13.07%)	16694209(37.24%)	16650556(37.14%)	16665297(37.17%)	16679468(37.21%)
SD2n-2	45396080	39677312(87.40%)	33757103(74.36%)	5920209(13.04%)	16932713(37.30%)	16824390(37.06%)	16874302(37.17%)	16882801(37.19%)
SD2n-3	45921804	40297756(87.75%)	34262886(74.61%)	6034870(13.14%)	17177689(37.41%)	17085197(37.20%)	17128405(37.30%)	17134481(37.31%)
SD3d-1	46947746	40873125(87.06%)	34786470(74.10%)	6086655(12.96%)	17431200(37.13%)	17355270(36.97%)	17398568(37.06%)	17387902(37.04%)
SD3d-2	48401012	42178351(87.14%)	35928250(74.23%)	6250101(12.91%)	18044518(37.28%)	17883732(36.95%)	17969408(37.13%)	17958842(37.10%)
SD3d-3	43388332	37351243(86.09%)	31794098(73.28%)	5557145(12.81%)	15993704(36.86%)	15800394(36.42%)	15897712(36.64%)	15896386(36.64%)
SD3n-1	47028608	41207261(87.62%)	35053084(74.54%)	6154177(13.09%)	17564343(37.35%)	17488741(37.19%)	17530942(37.28%)	17522142(37.26%)
SD3n-2	48443894	42505864(87.74%)	36105409(74.53%)	6400455(13.21%)	18086622(37.34%)	18018787(37.20%)	18053808(37.27%)	18051601(37.26%)
SD3n-3	47934236	41915350(87.44%)	35643915(74.36%)	6271435(13.08%)	17905081(37.35%)	17738834(37.01%)	17817961(37.17%)	17825954(37.19%)
