# Supplementary material for: Effect of shading on physiological attributes and comparative transcriptome analysis of Camellia sinensis cultivar reveals tolerance mechanisms to low temperatures
Source: Front Plant Sci. 2023 Feb 2;14:1114988. doi: 10.3389/fpls.2023.1114988 (PMC9931901; doi:10.3389/fpls.2023.1114988)
Supplement: SUPPLEMENTARY TABLE 4 — GO terms. [file Table_4.xlsx]

## Sheet: no-shade 0%
DateTime(CST)	Air Temperature (℃)		Air humidity 空气湿度(%RH)
2022-03-20 09:00:00	2.3		64.0
2022-03-20 08:00:00	0.7		71.4
2022-03-20 07:00:00	-1.2		81.1
2022-03-20 06:00:00	-2.1		84.8
2022-03-20 05:00:00	-2.5		85.9
2022-03-20 04:00:00	-2.5		87.1
2022-03-20 03:00:00	-2.7		86.5
2022-03-20 02:00:00	-2.4		84.5
2022-03-20 01:00:00	-1.6		80.1
2022-03-20 00:00:00	-0.4		74.1
2022-03-19 23:00:00	0.3		70.2
2022-03-19 22:00:00	1.1		68.3
2022-03-19 21:00:00	2.2		64.0
2022-03-19 20:00:00	2.5		60.3
2022-03-19 19:00:00	2.8		56.9
2022-03-19 18:00:00	3.6		53.6
2022-03-19 17:00:00	4.0		51.0
2022-03-19 16:00:00	4.8		53.3
2022-03-19 15:00:00	5.5		57.3
2022-03-19 14:00:00	5.1		63.2
2022-03-19 13:00:00	6.0		57.7
2022-03-19 12:00:00	5.9		56.2
2022-03-19 11:00:00	6.1		55.5
2022-03-19 10:00:00	5.2		66.7
2022-03-19 09:00:00	4.1		71.2
2022-03-19 08:00:00	3.5		72.0
2022-03-19 07:00:00	1.5		79.0
2022-03-19 06:00:00	1.7		85.7
2022-03-19 05:00:00	2.3		84.0
2022-03-19 04:00:00	2.4		87.8
2022-03-19 03:00:00	3.2		90.9
2022-03-19 02:00:00	3.2		90.9
2022-03-19 01:00:00	3.6		90.6
2022-03-19 00:00:00	4.5		87.8
2022-03-18 23:00:00	4.7		90.1
2022-03-18 22:00:00	5.0		90.1
2022-03-18 21:00:00	5.0		90.8
2022-03-18 20:00:00	4.9		92.9
2022-03-18 19:00:00	5.0		88.9
2022-03-18 18:00:00	5.1		86.2
2022-03-18 17:00:00	5.1		86.6
2022-03-18 16:00:00	5.5		84.6
2022-03-18 15:00:00	5.2		83.4
2022-03-18 14:00:00	5.4		78.4
2022-03-18 13:00:00	5.3		71.9
2022-03-18 12:00:00	4.6		79.8
2022-03-18 11:00:00	4.4		80.2
2022-03-18 10:00:00	3.0		92.6
2022-03-18 09:00:00	2.2		87.2
2022-03-18 08:00:00	2.3		80.7
2022-03-18 07:00:00	2.0		80.1
2022-03-18 06:00:00	1.6		82.1
2022-03-18 05:00:00	1.0		84.9
2022-03-18 04:00:00	1.2		83.1
2022-03-18 03:00:00	1.5		79.9
2022-03-18 02:00:00	2.2		77.8
2022-03-18 01:00:00	2.3		76.9
2022-03-18 00:00:00	2.3		75.2
2022-03-17 23:00:00	2.2		75.9
2022-03-17 22:00:00	2.3		74.8
2022-03-17 21:00:00	3.0		73.4
2022-03-17 20:00:00	3.3		70.6
2022-03-17 19:00:00	3.8		68.5
2022-03-17 18:00:00	4.5		62.7
2022-03-17 17:00:00	5.4		57.6
2022-03-17 16:00:00	5.4		55.1
2022-03-17 15:00:00	5.0		60.1
2022-03-17 14:00:00	3.8		69.8
2022-03-17 13:00:00	3.7		73.4
2022-03-17 12:00:00	4.4		72.8
2022-03-17 11:00:00	3.0		82.1
2022-03-17 10:00:00	2.4		85.3
2022-03-17 09:00:00	2.3		91.4
2022-03-17 08:00:00	1.9		96.5
2022-03-17 07:00:00	2.3		94.2
2022-03-17 06:00:00	2.8		94.2
2022-03-17 05:00:00	4.3		85.4
2022-03-17 04:00:00	5.6		75.0
2022-03-17 03:00:00	6.5		69.2
2022-03-17 02:00:00	6.8		71.8
2022-03-17 01:00:00	7.3		69.7
2022-03-17 00:00:00	7.7		68.8
2022-03-16 23:00:00	8.0		79.7
2022-03-16 22:00:00	7.8		83.8
2022-03-16 21:00:00	7.9		84.2
2022-03-16 20:00:00	8.1		89.8
2022-03-16 19:00:00	8.0		96.4
2022-03-16 18:00:00	8.6		93.0
2022-03-16 17:00:00	9.1		89.8
2022-03-16 16:00:00	8.5		95.4
2022-03-16 15:00:00	8.8		93.6
2022-03-16 14:00:00	8.8		92.5
2022-03-16 13:00:00	9.4		91.0
2022-03-16 12:00:00	11.3		84.3
2022-03-16 11:00:00	11.6		83.8
2022-03-16 10:00:00	10.5		90.1
2022-03-16 09:00:00	9.5		94.8
2022-03-16 08:00:00	7.7		100.0
2022-03-16 07:00:00	4.6		100.0
2022-03-16 06:00:00	3.6		100.0
2022-03-16 05:00:00	2.9		100.0
2022-03-16 04:00:00	3.5		100.0
2022-03-16 03:00:00	4.3		100.0
2022-03-16 02:00:00	4.1		100.0
2022-03-16 01:00:00	4.7		100.0
2022-03-16 00:00:00	4.4		100.0
2022-03-15 23:00:00	4.8		100.0
2022-03-15 22:00:00	7.0		100.0
2022-03-15 21:00:00	7.1		100.0
2022-03-15 20:00:00	6.8		100.0
2022-03-15 19:00:00	7.7		89.8
2022-03-15 18:00:00	8.7		86.2
2022-03-15 17:00:00	9.9		86.2
2022-03-15 16:00:00	10.4		85.5
2022-03-15 15:00:00	11.4		79.4
2022-03-15 14:00:00	12.9		75.8
2022-03-15 13:00:00	12.5		78.2
2022-03-15 12:00:00	12.4		77.1
2022-03-15 11:00:00	11.6		81.4
2022-03-15 10:00:00	11.5		83.2
2022-03-15 09:00:00	11.1		83.8
2022-03-15 08:00:00	9.3		88.0
2022-03-15 07:00:00	6.7		99.6
2022-03-15 06:00:00	5.8		100.0
2022-03-15 05:00:00	5.7		99.7
2022-03-15 04:00:00	6.3		99.8
2022-03-15 03:00:00	6.1		99.8
2022-03-15 02:00:00	6.7		94.1
2022-03-15 01:00:00	7.4		90.6
2022-03-15 00:00:00	7.7		100.0
2022-03-14 23:00:00	7.1		97.0
2022-03-14 22:00:00	7.6		94.2
2022-03-14 21:00:00	8.0		95.7
2022-03-14 20:00:00	8.9		94.6
2022-03-14 19:00:00	9.6		93.9
2022-03-14 18:00:00	11.2		84.6
2022-03-14 16:00:00	15.5		64.4
2022-03-14 15:00:00	16.7		59.6
2022-03-14 14:00:00	18.2		35.9
2022-03-14 13:00:00	18.9		43.8
2022-03-14 12:00:00	19.3		43.9
2022-03-14 11:00:00	12.8		74.2
2022-03-14 10:00:00	14.4		79.9
2022-03-14 09:00:00	11.3		100.0
2022-03-14 08:00:00	8.6		100.0
2022-03-14 07:00:00	7.4		100.0
2022-03-14 06:00:00	7.1		100.0
2022-03-14 05:00:00	6.8		100.0
2022-03-14 04:00:00	6.6		100.0
2022-03-14 03:00:00	6.7		100.0
2022-03-14 02:00:00	7.8		100.0
2022-03-14 01:00:00	8.8		100.0
2022-03-14 00:00:00	8.5		100.0
2022-03-13 23:00:00	8.5		100.0
2022-03-13 22:00:00	8.2		100.0
2022-03-13 21:00:00	8.5		100.0
2022-03-13 20:00:00	8.6		100.0
2022-03-13 19:00:00	9.1		100.0
2022-03-13 18:00:00	9.5		99.2
2022-03-13 17:00:00	10.1		99.1
2022-03-13 16:00:00	11.1		96.6
2022-03-13 15:00:00	11.3		94.8
2022-03-13 14:00:00	12.3		92.3
2022-03-13 13:00:00	12.1		94.3
2022-03-13 12:00:00	12.3		93.4
2022-03-13 11:00:00	12.3		96.7
2022-03-13 10:00:00	11.0		100.0
2022-03-13 09:00:00	10.1		100.0
2022-03-13 08:00:00	9.6		100.0
2022-03-13 07:00:00	9.1		100.0
2022-03-13 06:00:00	8.8		100.0
2022-03-13 05:00:00	8.3		100.0
2022-03-13 04:00:00	7.6		100.0
2022-03-13 03:00:00	7.6		100.0
2022-03-13 02:00:00	6.9		100.0
2022-03-13 01:00:00	7.6		100.0
2022-03-13 00:00:00	7.7		100.0
2022-03-12 23:00:00	7.4		100.0
2022-03-12 22:00:00	7.3		100.0
2022-03-12 21:00:00	7.6		100.0
2022-03-12 20:00:00	7.3		100.0
2022-03-12 19:00:00	7.0		100.0
2022-03-12 18:00:00	7.2		100.0
2022-03-12 17:00:00	7.4		100.0
2022-03-12 16:00:00	7.5		100.0
2022-03-12 15:00:00	7.9		100.0
2022-03-12 14:00:00	8.6		100.0
2022-03-12 13:00:00	8.9		100.0
2022-03-12 12:00:00	8.8		100.0
2022-03-12 11:00:00	8.6		100.0
2022-03-12 10:00:00	8.1		100.0
2022-03-12 09:00:00	7.9		100.0
2022-03-12 08:00:00	7.4		100.0
2022-03-12 07:00:00	7.2		100.0
2022-03-12 06:00:00	7.2		100.0
2022-03-12 05:00:00	7.1		100.0
2022-03-12 04:00:00	7.0		100.0
2022-03-12 03:00:00	7.0		100.0
2022-03-12 02:00:00	7.1		100.0
2022-03-12 01:00:00	7.3		100.0
2022-03-12 00:00:00	7.6		99.9
2022-03-11 23:00:00	7.6		100.0
2022-03-11 22:00:00	8.0		100.0
2022-03-11 21:00:00	8.2		100.0
2022-03-11 20:00:00	7.8		100.0
2022-03-11 19:00:00	7.7		100.0
2022-03-11 18:00:00	8.1		100.0
2022-03-11 17:00:00	9.4		97.5
2022-03-11 16:00:00	10.2		93.2
2022-03-11 15:00:00	12.6		77.9
2022-03-11 14:00:00	13.2		76.3
2022-03-11 13:00:00	11.8		83.3
2022-03-11 12:00:00	8.8		100.0
2022-03-11 11:00:00	8.4		100.0
2022-03-11 10:00:00	8.0		100.0
2022-03-11 09:00:00	7.3		100.0
2022-03-11 08:00:00	7.1		100.0
2022-03-11 07:00:00	6.9		100.0
2022-03-11 06:00:00	6.8		100.0
2022-03-11 05:00:00	7.0		100.0
2022-03-11 04:00:00	7.0		100.0
2022-03-11 03:00:00	7.6		100.0
2022-03-11 02:00:00	7.7		100.0
2022-03-11 01:00:00	7.9		100.0
2022-03-11 00:00:00	7.9		100.0
2022-03-10 23:00:00	8.0		100.0
2022-03-10 22:00:00	7.9		100.0
2022-03-10 21:00:00	7.6		100.0
2022-03-10 20:00:00	7.1		100.0
2022-03-10 19:00:00	6.9		100.0
2022-03-10 18:00:00	7.5		100.0
2022-03-10 17:00:00	8.2		99.3
2022-03-10 16:00:00	8.8		96.5
2022-03-10 15:00:00	9.0		95.3
2022-03-10 14:00:00	9.0		94.9
2022-03-10 13:00:00	9.0		94.6
2022-03-10 12:00:00	9.4		92.5
2022-03-10 11:00:00	10.3		90.6
2022-03-10 10:00:00	10.4		92.3
2022-03-10 09:00:00	8.1		100.0
2022-03-10 08:00:00	6.0		100.0
2022-03-10 07:00:00	5.4		100.0
2022-03-10 06:00:00	3.3		100.0
2022-03-10 05:00:00	4.2		100.0
2022-03-10 04:00:00	3.5		100.0
2022-03-10 03:00:00	4.1		100.0
2022-03-10 02:00:00	3.8		100.0
2022-03-10 01:00:00	4.9		100.0
2022-03-10 00:00:00	5.0		100.0
2022-03-09 23:00:00	5.0		100.0
2022-03-09 22:00:00	5.6		100.0
2022-03-09 21:00:00	6.1		100.0
2022-03-09 20:00:00	6.0		100.0
2022-03-09 19:00:00	6.3		100.0
2022-03-09 18:00:00	7.1		100.0
2022-03-09 17:00:00	8.1		96.2
2022-03-09 16:00:00	9.8		90.1
2022-03-09 15:00:00	9.2		91.1
2022-03-09 14:00:00	10.9		84.3
2022-03-09 13:00:00	11.9		79.5
2022-03-09 12:00:00	12.7		77.4
2022-03-09 11:00:00	10.6		86.7
2022-03-09 10:00:00	10.4		86.0
2022-03-09 09:00:00	9.4		95.9
2022-03-09 08:00:00	6.9		100.0
2022-03-09 07:00:00	4.7		100.0
2022-03-09 06:00:00	4.1		100.0
2022-03-09 05:00:00	4.3		100.0
2022-03-09 04:00:00	4.4		100.0
2022-03-09 03:00:00	4.4		100.0
2022-03-09 02:00:00	4.8		100.0
2022-03-09 01:00:00	5.0		100.0
2022-03-09 00:00:00	5.2		100.0
2022-03-08 23:00:00	5.3		100.0
2022-03-08 22:00:00	5.8		100.0
2022-03-08 21:00:00	5.2		100.0
2022-03-08 20:00:00	5.7		100.0
2022-03-08 19:00:00	6.7		100.0
2022-03-08 18:00:00	7.3		98.1
2022-03-08 17:00:00	9.4		88.6
2022-03-08 16:00:00	10.5		82.5
2022-03-08 15:00:00	10.6		80.0
2022-03-08 14:00:00	10.8		77.6
2022-03-08 13:00:00	11.3		70.8
2022-03-08 12:00:00	12.1		59.7
2022-03-08 11:00:00	12.4		53.2
2022-03-08 10:00:00	11.6		48.8
2022-03-08 09:00:00	11.5		48.5
2022-03-08 08:00:00	8.1		63.2
2022-03-08 07:00:00	2.7		73.6
2022-03-08 06:00:00	1.6		81.6
2022-03-08 05:00:00	2.5		79.7
2022-03-08 04:00:00	4.6		64.7
2022-03-08 03:00:00	5.1		64.5
2022-03-08 02:00:00	4.7		72.9
2022-03-08 01:00:00	5.1		76.2
2022-03-08 00:00:00	5.1		88.2
2022-03-07 23:00:00	4.9		93.1
2022-03-07 22:00:00	4.4		97.4
2022-03-07 21:00:00	5.6		91.3
2022-03-07 20:00:00	6.6		83.4
2022-03-07 19:00:00	7.6		87.1
2022-03-07 18:00:00	7.8		86.4
2022-03-07 17:00:00	9.4		77.3
2022-03-07 16:00:00	11.7		66.4
2022-03-07 15:00:00	13.2		59.5
2022-03-07 14:00:00	12.7		61.7
2022-03-07 13:00:00	12.1		61.0
2022-03-07 12:00:00	10.6		65.0
2022-03-07 11:00:00	10.4		66.6
2022-03-07 10:00:00	11.4		46.8
2022-03-07 09:00:00	9.1		56.4
2022-03-07 08:00:00	6.3		64.1
2022-03-07 07:00:00	3.0		77.1
2022-03-07 06:00:00	3.0		75.7
2022-03-07 05:00:00	2.3		80.4
2022-03-07 04:00:00	2.3		90.4
2022-03-07 03:00:00	3.8		86.5
2022-03-07 02:00:00	4.9		84.1
2022-03-07 01:00:00	5.1		84.5
2022-03-07 00:00:00	5.0		82.4
2022-03-06 23:00:00	4.7		77.6
2022-03-06 22:00:00	5.0		73.1
2022-03-06 21:00:00	5.1		69.6
2022-03-06 20:00:00	5.1		67.9
2022-03-06 19:00:00	5.0		67.3
2022-03-06 18:00:00	5.1		61.8
2022-03-06 17:00:00	6.2		56.6
2022-03-06 16:00:00	7.7		58.3
2022-03-06 15:00:00	8.4		50.7
2022-03-06 14:00:00	9.5		45.2
2022-03-06 13:00:00	10.1		43.7
2022-03-06 12:00:00	9.7		49.7
2022-03-06 11:00:00	9.4		53.6
2022-03-06 10:00:00	7.9		51.4
2022-03-06 09:00:00	6.5		32.8
2022-03-06 08:00:00	4.0		30.6
2022-03-06 07:00:00	-0.4		42.2
2022-03-06 06:00:00	-1.4		46.9
2022-03-06 05:00:00	-1.7		52.3
2022-03-06 04:00:00	-2.2		58.8
2022-03-06 03:00:00	-0.6		48.9
2022-03-06 02:00:00	0.3		40.0
2022-03-06 01:00:00	0.7		38.9
2022-03-06 00:00:00	1.0		44.2
2022-03-05 23:00:00	2.0		46.0
2022-03-05 22:00:00	2.1		65.6
2022-03-05 21:00:00	1.6		78.7
2022-03-05 20:00:00	3.6		71.0
2022-03-05 19:00:00	4.8		70.2
2022-03-05 18:00:00	5.8		67.4
2022-03-05 17:00:00	7.7		59.9
2022-03-05 16:00:00	9.4		50.7
2022-03-05 15:00:00	13.1		24.2
2022-03-05 14:00:00	15.4		6.0
2022-03-05 13:00:00	15.2		6.0
2022-03-05 12:00:00	13.6		10.3
2022-03-05 11:00:00	12.4		13.9
2022-03-05 10:00:00	11.4		12.0
2022-03-05 09:00:00	8.5		29.8
2022-03-05 08:00:00	4.6		42.1
2022-03-05 07:00:00	-0.3		60.2
2022-03-05 06:00:00	-0.8		63.9
2022-03-05 05:00:00	0.8		56.9
2022-03-05 04:00:00	1.1		47.2
2022-03-05 03:00:00	3.0		40.7
2022-03-05 02:00:00	4.1		37.5
2022-03-05 01:00:00	5.4		31.4
2022-03-05 00:00:00	6.2		28.5
2022-03-04 23:00:00	6.7		26.7
2022-03-04 22:00:00	7.2		26.5
2022-03-04 21:00:00	7.8		23.7
2022-03-04 20:00:00	9.1		26.7
2022-03-04 19:00:00	11.1		32.1
2022-03-04 18:00:00	13.2		32.4
2022-03-04 17:00:00	16.0		25.4
2022-03-04 16:00:00	22.4		3.9
2022-03-04 15:00:00	23.4		3.0
2022-03-04 14:00:00	23.5		2.5
2022-03-04 13:00:00	24.0		5.4
2022-03-04 12:00:00	23.7		6.3
2022-03-04 11:00:00	21.4		17.2
2022-03-04 10:00:00	18.7		31.9
2022-03-04 09:00:00	16.9		41.4
2022-03-04 08:00:00	15.3		46.7
2022-03-04 07:00:00	12.1		51.2
2022-03-04 06:00:00	11.6		51.4
2022-03-04 05:00:00	8.3		63.1
2022-03-04 04:00:00	6.0		96.3
2022-03-04 03:00:00	6.6		93.5
2022-03-04 02:00:00	5.1		94.2
2022-03-04 01:00:00	4.8		92.1
2022-03-04 00:00:00	5.3		90.8
2022-03-03 23:00:00	5.4		90.2
2022-03-03 22:00:00	5.5		93.0
2022-03-03 21:00:00	5.6		93.4
2022-03-03 20:00:00	6.6		93.1
2022-03-03 19:00:00	5.6		97.8
2022-03-03 18:00:00	6.6		91.0
2022-03-03 17:00:00	10.1		66.7
2022-03-03 16:00:00	11.1		62.2
2022-03-03 15:00:00	13.0		52.6
2022-03-03 14:00:00	14.5		36.6
2022-03-03 13:00:00	14.0		32.9
2022-03-03 12:00:00	12.6		43.4
2022-03-03 11:00:00	13.4		32.7
2022-03-03 10:00:00	11.4		38.6
2022-03-03 09:00:00	10.3		38.0
2022-03-03 08:00:00	5.5		48.9
2022-03-03 07:00:00	1.0		53.9
2022-03-03 06:00:00	0.9		55.1
2022-03-03 05:00:00	0.7		58.7
2022-03-03 04:00:00	1.6		56.8
2022-03-03 03:00:00	2.4		47.3
2022-03-03 02:00:00	3.4		45.1
2022-03-03 01:00:00	5.9		34.7
2022-03-03 00:00:00	5.0		38.2
2022-03-02 23:00:00	6.3		33.9
2022-03-02 22:00:00	7.5		30.1
2022-03-02 21:00:00	7.3		31.0
2022-03-02 20:00:00	7.6		31.1
2022-03-02 19:00:00	9.8		23.5
2022-03-02 18:00:00	12.1		20.1
2022-03-02 17:00:00	15.3		14.5
2022-03-02 16:00:00	16.4		17.9
2022-03-02 15:00:00	16.6		16.6
2022-03-02 14:00:00	16.6		17.6
2022-03-02 13:00:00	12.1		50.3
2022-03-02 12:00:00	11.0		56.4
2022-03-02 11:00:00	10.6		58.3
2022-03-02 10:00:00	9.7		52.7
2022-03-02 09:00:00	8.6		37.1
2022-03-02 08:00:00	4.8		56.2
2022-03-02 07:00:00	0.4		74.3
2022-03-02 06:00:00	-2.3		87.7
2022-03-02 05:00:00	-1.5		83.8
2022-03-02 04:00:00	-1.9		82.4
2022-03-02 03:00:00	-2.5		84.9
2022-03-02 02:00:00	-1.2		79.7
2022-03-02 01:00:00	0.4		70.5
2022-03-02 00:00:00	1.5		68.5
2022-03-01 23:00:00	1.0		66.1
2022-03-01 22:00:00	1.3		54.2
2022-03-01 21:00:00	1.9		54.8
2022-03-01 20:00:00	2.5		53.2
2022-03-01 19:00:00	4.3		42.0
2022-03-01 18:00:00	6.7		35.0
2022-03-01 17:00:00	8.9		27.8
2022-03-01 16:00:00	11.2		23.2
2022-03-01 15:00:00	11.6		24.9
2022-03-01 14:00:00	11.6		24.8
2022-03-01 13:00:00	11.3		29.3
2022-03-01 12:00:00	10.8		32.3
2022-03-01 11:00:00	9.4		34.2
2022-03-01 10:00:00	7.6		57.1
2022-03-01 09:00:00	4.8		70.9
2022-03-01 08:00:00	3.8		76.7
2022-03-01 07:00:00	3.0		78.8
2022-03-01 06:00:00	3.8		77.9
2022-03-01 05:00:00	5.5		72.7
2022-03-01 04:00:00	8.0		65.2
2022-03-01 03:00:00	8.0		77.8
2022-03-01 02:00:00	5.0		100.0
2022-03-01 01:00:00	5.9		100.0
2022-03-01 00:00:00	6.6		100.0
2022-02-28 23:00:00	6.8		100.0
2022-02-28 22:00:00	5.8		100.0
2022-02-28 21:00:00	5.2		100.0
2022-02-28 20:00:00	5.1		100.0
2022-02-28 19:00:00	5.2		100.0
2022-02-28 18:00:00	4.8		96.9
2022-02-28 17:00:00	6.8		95.7
2022-02-28 16:00:00	8.1		89.3
2022-02-28 15:00:00	9.4		81.8
2022-02-28 14:00:00	8.8		83.8
2022-02-28 13:00:00	9.0		84.7
2022-02-28 12:00:00	8.9		84.0
2022-02-28 11:00:00	9.0		81.7
2022-02-28 10:00:00	7.5		88.0
2022-02-28 09:00:00	6.6		93.4
2022-02-28 08:00:00	4.3		100.0
2022-02-28 07:00:00	2.4		100.0
2022-02-28 06:00:00	1.9		100.0
2022-02-28 05:00:00	2.6		100.0
2022-02-28 04:00:00	2.5		100.0
2022-02-28 03:00:00	2.2		96.0
2022-02-28 02:00:00	3.8		88.0
2022-02-28 01:00:00	4.6		82.1
2022-02-28 00:00:00	4.4		86.0
2022-02-27 23:00:00	4.0		78.7
2022-02-27 22:00:00	3.6		79.7
2022-02-27 21:00:00	4.9		74.7
2022-02-27 20:00:00	5.2		71.3
2022-02-27 19:00:00	5.7		72.3
2022-02-27 18:00:00	6.0		75.2
2022-02-27 17:00:00	8.1		64.7
2022-02-27 16:00:00	10.1		53.2
2022-02-27 15:00:00	9.8		55.5
2022-02-27 14:00:00	11.0		53.6
2022-02-27 13:00:00	10.8		50.8
2022-02-27 12:00:00	10.6		49.5
2022-02-27 11:00:00	11.9		24.3
2022-02-27 10:00:00	9.6		33.7
2022-02-27 09:00:00	7.5		40.5
2022-02-27 08:00:00	5.6		46.0
2022-02-27 07:00:00	2.5		51.5
2022-02-27 06:00:00	2.0		54.1
2022-02-27 05:00:00	0.7		50.4
2022-02-27 04:00:00	-1.0		58.7
2022-02-27 03:00:00	-0.8		45.1
2022-02-27 02:00:00	-1.7		51.2
2022-02-27 01:00:00	-0.8		48.3
2022-02-27 00:00:00	1.7		39.3
2022-02-26 23:00:00	1.3		46.5
2022-02-26 22:00:00	0.6		48.6
2022-02-26 21:00:00	3.8		42.7
2022-02-26 20:00:00	4.7		39.1
2022-02-26 19:00:00	4.7		29.9
2022-02-26 18:00:00	7.2		22.4
2022-02-26 17:00:00	10.2		18.9
2022-02-26 16:00:00	11.6		21.4
2022-02-26 15:00:00	12.4		23.5
2022-02-26 14:00:00	13.7		19.6
2022-02-26 13:00:00	14.4		20.0
2022-02-26 12:00:00	14.7		22.8
2022-02-26 11:00:00	15.5		34.6
2022-02-26 10:00:00	12.8		43.9
2022-02-26 09:00:00	10.6		47.8
2022-02-26 08:00:00	8.2		54.1
2022-02-26 07:00:00	6.5		65.8
2022-02-26 06:00:00	5.6		64.5
2022-02-26 05:00:00	5.5		67.6
2022-02-26 04:00:00	5.3		72.8
2022-02-26 03:00:00	7.1		52.3
2022-02-26 02:00:00	6.2		57.5
2022-02-26 01:00:00	3.9		89.1
2022-02-26 00:00:00	3.2		88.2
2022-02-25 23:00:00	3.5		80.4
2022-02-25 22:00:00	2.3		94.6
2022-02-25 21:00:00	3.9		92.4
2022-02-25 20:00:00	5.0		90.3
2022-02-25 19:00:00	4.4		90.0
2022-02-25 18:00:00	5.6		83.8
2022-02-25 17:00:00	7.5		71.8
2022-02-25 16:00:00	9.0		64.4
2022-02-25 15:00:00	9.7		59.3
2022-02-25 14:00:00	10.2		60.2
2022-02-25 13:00:00	10.1		56.7
2022-02-25 12:00:00	9.7		61.1
2022-02-25 11:00:00	12.4		35.6
2022-02-25 10:00:00	10.6		45.3
2022-02-25 09:00:00	8.2		50.2
2022-02-25 08:00:00	5.5		60.2
2022-02-25 07:00:00	2.6		72.0
2022-02-25 06:00:00	2.6		74.4
2022-02-25 05:00:00	3.2		68.5
2022-02-25 04:00:00	3.4		70.0
2022-02-25 03:00:00	3.8		70.1
2022-02-25 02:00:00	2.8		86.3
2022-02-25 01:00:00	2.1		100.0
2022-02-25 00:00:00	1.8		95.7
2022-02-24 23:00:00	3.5		89.5
2022-02-24 22:00:00	2.8		90.8
2022-02-24 21:00:00	3.6		86.8
2022-02-24 20:00:00	4.0		77.7
2022-02-24 19:00:00	4.0		89.1
2022-02-24 18:00:00	4.5		84.3
2022-02-24 17:00:00	5.8		77.1
2022-02-24 16:00:00	7.0		72.7
2022-02-24 15:00:00	7.4		65.8
2022-02-24 14:00:00	8.8		60.8
2022-02-24 13:00:00	8.3		61.9
2022-02-24 12:00:00	9.5		40.1
2022-02-24 11:00:00	8.3		41.3
2022-02-24 10:00:00	6.8		43.7
2022-02-24 09:00:00	3.5		55.9
2022-02-24 08:00:00	0.9		62.3
2022-02-24 07:00:00	-1.0		67.1
2022-02-24 06:00:00	-1.2		69.1
2022-02-24 05:00:00	-3.4		77.8
2022-02-24 04:00:00	-3.9		88.4
2022-02-24 03:00:00	-3.3		86.6
2022-02-24 02:00:00	-2.6		79.6
2022-02-24 01:00:00	-3.7		80.8
2022-02-24 00:00:00	-3.8		79.6
2022-02-23 23:00:00	-2.7		74.0
2022-02-23 22:00:00	-2.9		72.8
2022-02-23 21:00:00	-2.6		69.7
2022-02-23 20:00:00	-1.6		64.5
2022-02-23 19:00:00	0.2		58.5
2022-02-23 18:00:00	0.6		54.2
2022-02-23 17:00:00	2.1		47.8
2022-02-23 16:00:00	3.3		43.0
2022-02-23 15:00:00	3.8		35.9
2022-02-23 14:00:00	3.9		35.1
2022-02-23 13:00:00	4.0		41.3
2022-02-23 12:00:00	4.1		42.6
2022-02-23 11:00:00	3.3		41.9
2022-02-23 10:00:00	2.2		41.3
2022-02-23 09:00:00	-0.1		40.7
2022-02-23 08:00:00	-3.5		49.9
2022-02-23 07:00:00	-7.5		63.5
2022-02-23 06:00:00	-7.3		63.5
2022-02-23 05:00:00	-6.8		62.3
2022-02-23 04:00:00	-6.4		60.1
2022-02-23 03:00:00	-6.1		58.9
2022-02-23 02:00:00	-5.4		55.1
2022-02-23 01:00:00	-4.7		54.9
2022-02-23 00:00:00	-4.2		51.3
2022-02-22 23:00:00	-3.1		46.3
2022-02-22 22:00:00	-2.1		45.6
2022-02-22 21:00:00	-1.1		50.6
2022-02-22 20:00:00	-0.1		51.8
2022-02-22 19:00:00	1.0		53.2
2022-02-22 18:00:00	2.5		45.2
2022-02-22 17:00:00	4.7		27.3
2022-02-22 16:00:00	7.2		21.3
2022-02-22 15:00:00	7.9		20.2
2022-02-22 14:00:00	8.2		19.9
2022-02-22 13:00:00	7.7		20.9
2022-02-22 12:00:00	7.9		19.8
2022-02-22 11:00:00	6.7		16.9
2022-02-22 10:00:00	5.9		25.1
2022-02-22 09:00:00	2.1		32.8
2022-02-22 08:00:00	-2.3		42.5
2022-02-22 07:00:00	-4.6		40.8
2022-02-22 06:00:00	-4.5		39.8
2022-02-22 05:00:00	-3.9		38.8
2022-02-22 04:00:00	-4.4		43.3
2022-02-22 03:00:00	-4.0		42.8
2022-02-22 02:00:00	-3.6		41.8
2022-02-22 01:00:00	-3.3		45.1
2022-02-22 00:00:00	-3.1		48.6
2022-02-21 23:00:00	-2.6		53.5
2022-02-21 22:00:00	-0.6		50.3
2022-02-21 21:00:00	0.4		49.2
2022-02-21 20:00:00	3.1		60.6
2022-02-21 19:00:00	3.1		66.8
2022-02-21 18:00:00	3.3		70.2
2022-02-21 17:00:00	4.2		61.0
2022-02-21 16:00:00	5.8		55.2
2022-02-21 15:00:00	6.1		52.3
2022-02-21 14:00:00	5.5		50.9
2022-02-21 13:00:00	6.1		44.3
2022-02-21 12:00:00	7.2		39.7
2022-02-21 11:00:00	6.9		45.6
2022-02-21 10:00:00	6.1		32.7
2022-02-21 09:00:00	4.0		44.2
2022-02-21 08:00:00	-0.2		54.1
2022-02-21 07:00:00	-0.8		55.6
2022-02-21 06:00:00	-1.3		51.8
2022-02-21 05:00:00	-0.3		48.4
2022-02-21 04:00:00	0.1		45.2
2022-02-21 03:00:00	-0.2		45.1
2022-02-21 02:00:00	-0.9		46.4
2022-02-21 01:00:00	-1.3		45.0
2022-02-21 00:00:00	-0.1		40.9
2022-02-20 23:00:00	0.2		39.7
2022-02-20 22:00:00	0.7		38.5
2022-02-20 21:00:00	1.5		34.4
2022-02-20 20:00:00	0.9		35.3
2022-02-20 19:00:00	0.9		60.3
2022-02-20 18:00:00	2.4		59.1
2022-02-20 17:00:00	3.2		45.9
2022-02-20 16:00:00	4.1		39.3
2022-02-20 15:00:00	5.0		35.9
2022-02-20 14:00:00	5.3		32.8
2022-02-20 13:00:00	4.9		28.1
2022-02-20 12:00:00	4.8		25.3
2022-02-20 11:00:00	4.6		15.1
2022-02-20 10:00:00	3.3		18.5
2022-02-20 09:00:00	1.1		21.2
2022-02-20 08:00:00	-2.5		36.4
2022-02-20 07:00:00	-7.4		43.9
2022-02-20 06:00:00	-6.1		39.6
2022-02-20 05:00:00	-6.4		42.0
2022-02-20 04:00:00	-5.7		37.7
2022-02-20 03:00:00	-5.8		38.5
2022-02-20 02:00:00	-7.9		49.1
2022-02-20 01:00:00	-7.3		50.6
2022-02-20 00:00:00	-7.0		46.3
2022-02-19 23:00:00	-6.9		45.7
2022-02-19 22:00:00	-5.7		41.3
2022-02-19 21:00:00	-4.1		34.4
2022-02-19 20:00:00	-3.4		30.8
2022-02-19 19:00:00	-2.2		27.1
2022-02-19 18:00:00	-0.7		21.5
2022-02-19 17:00:00	1.4		19.2
2022-02-19 16:00:00	2.9		19.3
2022-02-19 15:00:00	3.4		21.1
2022-02-19 14:00:00	3.7		20.8
2022-02-19 13:00:00	3.9		24.9
2022-02-19 12:00:00	3.4		26.2
2022-02-19 11:00:00	2.2		36.7
2022-02-19 10:00:00	1.4		40.6
2022-02-19 09:00:00	0.3		45.1
2022-02-19 08:00:00	-0.8		49.9
2022-02-19 07:00:00	-1.4		55.7
2022-02-19 06:00:00	-0.6		57.2
2022-02-19 05:00:00	0.0		61.1
2022-02-19 04:00:00	-0.9		77.1
2022-02-19 03:00:00	-2.5		78.2
2022-02-19 02:00:00	-1.1		71.4
2022-02-19 01:00:00	0.1		69.1
2022-02-19 00:00:00	0.2		87.8
2022-02-18 23:00:00	0.1		92.6
2022-02-18 22:00:00	-0.1		91.7
2022-02-18 21:00:00	0.8		82.6
2022-02-18 20:00:00	1.2		75.7
2022-02-18 19:00:00	1.5		73.1
2022-02-18 18:00:00	1.7		71.9
2022-02-18 17:00:00	2.2		69.9
2022-02-18 16:00:00	2.7		67.0
2022-02-18 15:00:00	3.3		65.8
2022-02-18 14:00:00	4.0		60.2
2022-02-18 13:00:00	4.5		57.8
2022-02-18 12:00:00	4.7		58.4
2022-02-18 11:00:00	4.4		59.1
2022-02-18 10:00:00	4.0		60.3
2022-02-18 09:00:00	0.9		64.5
2022-02-18 08:00:00	-2.5		73.5
2022-02-18 07:00:00	-6.1		84.5
2022-02-18 06:00:00	-6.3		85.2
2022-02-18 05:00:00	-4.6		75.5
2022-02-18 04:00:00	-5.6		78.6
2022-02-18 03:00:00	-5.2		76.7
2022-02-18 02:00:00	-4.2		73.7
2022-02-18 01:00:00	-4.2		73.6
2022-02-18 00:00:00	-3.6		70.5
2022-02-17 23:00:00	-3.3		67.8
2022-02-17 22:00:00	-2.0		65.7
2022-02-17 21:00:00	-1.4		64.3
2022-02-17 20:00:00	-1.4		56.6
2022-02-17 19:00:00	-1.4		58.3
2022-02-17 18:00:00	-1.5		61.7
2022-02-17 17:00:00	-1.2		57.6
2022-02-17 16:00:00	-0.1		57.0
2022-02-17 15:00:00	0.6		51.3
2022-02-17 14:00:00	0.6		46.6
2022-02-17 13:00:00	1.0		44.0
2022-02-17 12:00:00	1.1		40.5
2022-02-17 11:00:00	-0.5		45.7
2022-02-17 10:00:00	-0.6		46.1
2022-02-17 09:00:00	-2.9		51.8
2022-02-17 08:00:00	-4.5		56.5
2022-02-17 07:00:00	-5.4		59.8
2022-02-17 06:00:00	-5.3		60.9
2022-02-17 05:00:00	-5.4		60.5
2022-02-17 04:00:00	-5.4		62.6
2022-02-17 03:00:00	-6.0		66.4
2022-02-17 02:00:00	-6.5		66.4
2022-02-17 01:00:00	-5.2		60.5
2022-02-17 00:00:00	-5.0		59.9
2022-02-16 23:00:00	-5.4		61.2
2022-02-16 22:00:00	-4.0		58.2
2022-02-16 21:00:00	-3.2		57.0
2022-02-16 20:00:00	-2.3		57.6
2022-02-16 19:00:00	-1.3		50.7
2022-02-16 18:00:00	-0.4		48.5
2022-02-16 17:00:00	1.4		51.2
2022-02-16 16:00:00	3.3		43.0
2022-02-16 15:00:00	4.2		37.4
2022-02-16 14:00:00	3.0		41.1
2022-02-16 13:00:00	3.0		46.6
2022-02-16 12:00:00	3.5		45.5
2022-02-16 11:00:00	1.7		52.7
2022-02-16 10:00:00	0.3		59.7
2022-02-16 09:00:00	-2.2		69.1
2022-02-16 08:00:00	-3.5		77.8
2022-02-16 07:00:00	-4.2		79.1
2022-02-16 06:00:00	-3.4		74.5
2022-02-16 05:00:00	-3.2		71.6
2022-02-16 04:00:00	-2.7		64.6
2022-02-16 03:00:00	-2.3		62.9
2022-02-16 02:00:00	-1.9		62.4
2022-02-16 01:00:00	-1.8		65.0
2022-02-16 00:00:00	-1.8		66.2
2022-02-15 23:00:00	-1.7		67.5
2022-02-15 22:00:00	-1.5		66.6
2022-02-15 21:00:00	-1.5		64.8
2022-02-15 20:00:00	-1.5		62.5
2022-02-15 19:00:00	-1.4		61.6
2022-02-15 18:00:00	-1.5		61.2
2022-02-15 17:00:00	-1.2		57.2
2022-02-15 16:00:00	-1.0		56.7
2022-02-15 15:00:00	-0.7		55.6
2022-02-15 14:00:00	-0.8		58.0
2022-02-15 13:00:00	-0.9		56.2
2022-02-15 12:00:00	-0.4		57.7
2022-02-15 11:00:00	-1.5		60.6
2022-02-15 10:00:00	-0.8		59.7
2022-02-15 09:00:00	-2.1		64.9
2022-02-15 08:00:00	-3.8		73.4
2022-02-15 07:00:00	-4.5		77.0
2022-02-15 06:00:00	-4.5		75.1
2022-02-15 05:00:00	-4.4		77.4
2022-02-15 04:00:00	-4.2		78.6
2022-02-15 03:00:00	-4.1		79.6
2022-02-15 02:00:00	-4.2		80.9
2022-02-15 01:00:00	-4.0		81.8
2022-02-15 00:00:00	-3.5		83.2
2022-02-14 23:00:00	-3.0		82.2
2022-02-14 22:00:00	-2.9		82.0
2022-02-14 21:00:00	-2.4		82.0
2022-02-14 20:00:00	-1.7		79.8
2022-02-14 19:00:00	-0.9		78.2
2022-02-14 18:00:00	0.1		73.4
2022-02-14 17:00:00	1.4		72.0
2022-02-14 16:00:00	2.8		69.5
2022-02-14 15:00:00	3.5		66.2
2022-02-14 14:00:00	5.3		61.3
2022-02-14 13:00:00	4.4		73.2
2022-02-14 12:00:00	3.0		82.5
2022-02-14 11:00:00	2.2		87.9
2022-02-14 10:00:00	3.8		81.3
2022-02-14 09:00:00	2.5		88.8
2022-02-14 08:00:00	2.7		91.5
2022-02-14 07:00:00	3.0		91.5
2022-02-14 06:00:00	4.9		81.9
2022-02-14 05:00:00	4.0		89.1
2022-02-14 04:00:00	4.1		91.5
2022-02-14 03:00:00	1.2		100.0
2022-02-14 02:00:00	0.4		100.0
2022-02-14 01:00:00	1.0		100.0
2022-02-14 00:00:00	0.8		100.0
2022-02-13 23:00:00	1.5		100.0
2022-02-13 22:00:00	1.6		100.0
2022-02-13 21:00:00	1.1		100.0
2022-02-13 20:00:00	1.6		100.0
2022-02-13 19:00:00	2.8		100.0
2022-02-13 18:00:00	3.5		96.7
2022-02-13 17:00:00	5.1		90.8
2022-02-13 16:00:00	5.9		88.3
2022-02-13 15:00:00	5.7		89.9
2022-02-13 14:00:00	7.3		83.9
2022-02-13 13:00:00	8.3		78.8
2022-02-13 12:00:00	7.5		80.9
2022-02-13 11:00:00	6.4		88.6
2022-02-13 10:00:00	3.2		100.0
2022-02-13 09:00:00	2.0		100.0
2022-02-13 08:00:00	0.4		100.0
2022-02-13 07:00:00	0.0		100.0
2022-02-13 06:00:00	0.0		100.0
2022-02-13 05:00:00	-0.2		100.0
2022-02-13 04:00:00	-0.7		100.0
2022-02-13 03:00:00	0.5		100.0
2022-02-13 02:00:00	2.0		100.0
2022-02-13 01:00:00	2.3		100.0
2022-02-13 00:00:00	2.0		100.0
2022-02-12 23:00:00	2.1		100.0
2022-02-12 22:00:00	1.9		100.0
2022-02-12 21:00:00	2.6		100.0
2022-02-12 20:00:00	2.9		100.0
2022-02-12 19:00:00	3.7		100.0
2022-02-12 18:00:00	4.6		99.4
2022-02-12 17:00:00	5.7		95.7
2022-02-12 16:00:00	6.5		91.5
2022-02-12 15:00:00	7.2		89.2
2022-02-12 14:00:00	8.5		81.4
2022-02-12 13:00:00	8.8		77.7
2022-02-12 12:00:00	8.6		72.4
2022-02-12 11:00:00	8.2		77.6
2022-02-12 10:00:00	7.4		79.3
2022-02-12 09:00:00	3.4		97.0
2022-02-12 08:00:00	-0.8		100.0
2022-02-12 07:00:00	-2.0		100.0
2022-02-12 06:00:00	-0.4		100.0
2022-02-12 05:00:00	-0.4		100.0
2022-02-12 04:00:00	-0.7		100.0
2022-02-12 03:00:00	-1.1		100.0
2022-02-12 02:00:00	0.1		100.0
2022-02-12 01:00:00	0.7		100.0
2022-02-12 00:00:00	1.2		100.0
2022-02-11 23:00:00	2.3		100.0
2022-02-11 22:00:00	2.8		100.0
2022-02-11 21:00:00	2.9		100.0
2022-02-11 20:00:00	2.8		100.0
2022-02-11 19:00:00	3.3		100.0
2022-02-11 18:00:00	4.2		94.2
2022-02-11 17:00:00	6.0		88.8
2022-02-11 16:00:00	7.3		82.6
2022-02-11 15:00:00	7.5		81.7
2022-02-11 14:00:00	8.4		76.5
2022-02-11 13:00:00	8.1		78.5
2022-02-11 12:00:00	7.5		80.5
2022-02-11 11:00:00	6.9		83.7
2022-02-11 10:00:00	5.7		91.6
2022-02-11 09:00:00	2.8		94.1
2022-02-11 08:00:00	-0.9		100.0
2022-02-11 07:00:00	-2.1		100.0
2022-02-11 06:00:00	-2.2		99.5
2022-02-11 05:00:00	-2.0		98.6
2022-02-11 04:00:00	-2.2		99.9
2022-02-11 03:00:00	-1.8		100.0
2022-02-11 02:00:00	-0.4		98.8
2022-02-11 01:00:00	0.2		98.4
2022-02-11 00:00:00	0.5		93.4
2022-02-10 23:00:00	1.2		97.6
2022-02-10 22:00:00	2.0		88.2
2022-02-10 21:00:00	2.8		85.7
2022-02-10 20:00:00	3.5		94.5
2022-02-10 19:00:00	4.1		87.2
2022-02-10 18:00:00	4.6		87.5
2022-02-10 17:00:00	5.7		85.1
2022-02-10 16:00:00	6.8		81.5
2022-02-10 15:00:00	7.8		64.5
2022-02-10 14:00:00	8.5		66.3
2022-02-10 13:00:00	8.7		66.2
2022-02-10 12:00:00	8.7		62.2
2022-02-10 11:00:00	7.2		64.5
2022-02-10 10:00:00	5.4		71.9
2022-02-10 09:00:00	2.9		85.5
2022-02-10 08:00:00	-1.1		100.0
2022-02-10 07:00:00	-2.6		100.0
2022-02-10 06:00:00	-2.9		94.7
2022-02-10 05:00:00	-2.5		96.3
2022-02-10 04:00:00	-2.5		94.9
2022-02-10 03:00:00	-0.9		88.8
2022-02-10 02:00:00	-0.6		89.9
2022-02-10 01:00:00	0.1		83.8
2022-02-10 00:00:00	0.2		83.4
2022-02-09 23:00:00	0.4		91.3
2022-02-09 22:00:00	-0.2		87.4
2022-02-09 21:00:00	1.4		88.9
2022-02-09 20:00:00	1.7		92.0
2022-02-09 19:00:00	2.6		89.5
2022-02-09 18:00:00	3.5		85.5
2022-02-09 17:00:00	4.8		82.1
2022-02-09 16:00:00	5.6		73.8
2022-02-09 15:00:00	6.2		70.5
2022-02-09 14:00:00	6.9		68.8
2022-02-09 13:00:00	7.5		60.2
2022-02-09 12:00:00	6.3		61.4
2022-02-09 11:00:00	4.6		66.7
2022-02-09 10:00:00	4.3		64.6
2022-02-09 09:00:00	1.1		75.7
2022-02-09 08:00:00	-2.6		88.2
2022-02-09 07:00:00	-3.9		86.1
2022-02-09 06:00:00	-4.2		87.0
2022-02-09 05:00:00	-4.0		83.2
2022-02-09 04:00:00	-3.4		79.4
2022-02-09 03:00:00	-2.9		75.6
2022-02-09 02:00:00	-2.7		76.2
2022-02-09 01:00:00	-1.7		75.9
2022-02-09 00:00:00	-1.2		88.5
2022-02-08 23:00:00	-1.1		80.6
2022-02-08 22:00:00	0.5		89.9
2022-02-08 21:00:00	1.0		80.1
2022-02-08 20:00:00	0.5		72.7
2022-02-08 19:00:00	1.4		72.8
2022-02-08 18:00:00	2.9		66.9
2022-02-08 17:00:00	4.3		59.6
2022-02-08 16:00:00	5.4		53.3
2022-02-08 15:00:00	6.5		48.3
2022-02-08 14:00:00	6.3		52.7
2022-02-08 13:00:00	7.7		43.6
2022-02-08 12:00:00	6.7		46.5
2022-02-08 11:00:00	6.8		39.6
2022-02-08 10:00:00	5.5		43.5
2022-02-08 09:00:00	1.7		63.2
2022-02-08 08:00:00	-2.1		76.1
2022-02-08 07:00:00	-4.7		81.8
2022-02-08 06:00:00	-3.5		77.0
2022-02-08 05:00:00	-1.0		63.6
2022-02-08 04:00:00	-1.7		68.4
2022-02-08 03:00:00	1.1		54.1
2022-02-08 02:00:00	1.1		55.1
2022-02-08 01:00:00	-0.4		52.8
2022-02-08 00:00:00	-0.7		54.4
2022-02-07 23:00:00	-2.5		60.9
2022-02-07 22:00:00	-2.2		70.8
2022-02-07 21:00:00	-1.5		68.5
2022-02-07 20:00:00	-1.7		72.1
2022-02-07 19:00:00	0.0		73.7
2022-02-07 18:00:00	1.3		69.0
2022-02-07 17:00:00	3.8		56.1
2022-02-07 16:00:00	4.9		51.1
2022-02-07 15:00:00	4.9		48.5
2022-02-07 14:00:00	4.6		46.0
2022-02-07 13:00:00	5.0		43.0
2022-02-07 12:00:00	4.8		39.6
2022-02-07 11:00:00	4.9		35.8
2022-02-07 10:00:00	3.0		41.8
2022-02-07 09:00:00	0.9		47.8
2022-02-07 08:00:00	-0.7		53.3
2022-02-07 07:00:00	-1.7		55.1
2022-02-07 06:00:00	-2.0		56.1
2022-02-07 05:00:00	-2.0		54.4
2022-02-07 04:00:00	-2.4		59.2
2022-02-07 03:00:00	-3.0		62.0
2022-02-07 02:00:00	-3.6		63.3
2022-02-07 01:00:00	-2.9		65.6
2022-02-07 00:00:00	-2.7		64.3
2022-02-06 23:00:00	-2.7		60.7
2022-02-06 22:00:00	-1.9		60.9
2022-02-06 21:00:00	-1.5		58.2
2022-02-06 20:00:00	-1.4		56.9
2022-02-06 19:00:00	0.1		55.5
2022-02-06 18:00:00	1.8		54.5
2022-02-06 17:00:00	3.5		47.8
2022-02-06 16:00:00	5.7		35.0
2022-02-06 15:00:00	5.8		36.3
2022-02-06 14:00:00	7.6		23.4
2022-02-06 13:00:00	7.5		18.8
2022-02-06 12:00:00	7.2		16.9
2022-02-06 11:00:00	6.5		19.7
2022-02-06 10:00:00	5.1		23.0
2022-02-06 09:00:00	0.2		45.9
2022-02-06 08:00:00	-3.3		50.9
2022-02-06 07:00:00	-6.4		51.6
2022-02-06 06:00:00	-6.0		50.8
2022-02-06 05:00:00	-6.3		51.6
2022-02-06 04:00:00	-5.4		44.1
2022-02-06 03:00:00	-5.5		44.6
2022-02-06 02:00:00	-5.0		43.5
2022-02-06 01:00:00	-3.6		36.9
2022-02-06 00:00:00	-3.4		34.2
2022-02-05 23:00:00	-3.6		39.5
2022-02-05 22:00:00	-2.2		33.6
2022-02-05 21:00:00	-2.8		36.4
2022-02-05 20:00:00	-3.0		35.3
2022-02-05 19:00:00	-2.7		37.5
2022-02-05 18:00:00	-0.2		27.6
2022-02-05 17:00:00	1.8		24.0
2022-02-05 16:00:00	3.2		19.4
2022-02-05 15:00:00	4.5		16.8
2022-02-05 14:00:00	4.5		19.3
2022-02-05 13:00:00	4.5		21.7
2022-02-05 12:00:00	3.9		23.8
2022-02-05 11:00:00	2.9		26.5
2022-02-05 10:00:00	1.4		30.8
2022-02-05 09:00:00	-0.8		31.3
2022-02-05 08:00:00	-3.9		40.7
2022-02-05 07:00:00	-6.2		44.3
2022-02-05 06:00:00	-7.9		54.6
2022-02-05 05:00:00	-6.6		50.0
2022-02-05 04:00:00	-7.7		55.1
2022-02-05 03:00:00	-7.0		53.2
2022-02-05 02:00:00	-7.1		53.3
2022-02-05 01:00:00	-6.6		54.6
2022-02-05 00:00:00	-5.3		48.8
2022-02-04 23:00:00	-4.4		47.2
2022-02-04 22:00:00	-4.2		59.4
2022-02-04 21:00:00	-3.2		60.3
2022-02-04 20:00:00	-2.2		56.1
2022-02-04 19:00:00	-1.0		51.0
2022-02-04 18:00:00	-0.6		53.8
2022-02-04 17:00:00	1.9		45.6
2022-02-04 16:00:00	2.9		46.7
2022-02-04 15:00:00	4.8		47.8
2022-02-04 14:00:00	3.5		51.9
2022-02-04 13:00:00	5.1		42.2
2022-02-04 12:00:00	2.6		55.9
2022-02-04 11:00:00	1.7		62.2
2022-02-04 10:00:00	1.4		63.6
2022-02-04 09:00:00	-0.2		62.0
2022-02-04 08:00:00	-2.2		70.7
2022-02-04 07:00:00	-3.1		75.5
2022-02-04 06:00:00	-3.6		75.5
2022-02-04 05:00:00	-4.3		80.4
2022-02-04 04:00:00	-4.2		84.0
2022-02-04 03:00:00	-3.6		89.9
2022-02-04 02:00:00	-2.6		90.3
2022-02-04 01:00:00	-2.7		91.4
2022-02-04 00:00:00	-2.9		91.3
2022-02-03 23:00:00	-1.9		88.5
2022-02-03 22:00:00	-1.7		88.8
2022-02-03 21:00:00	-1.1		87.9
2022-02-03 20:00:00	-0.3		84.2
2022-02-03 19:00:00	2.0		75.0
2022-02-03 18:00:00	2.6		71.7
2022-02-03 17:00:00	3.3		67.2
2022-02-03 16:00:00	4.6		59.6
2022-02-03 15:00:00	5.2		54.4
2022-02-03 14:00:00	5.9		51.6
2022-02-03 13:00:00	6.1		47.6
2022-02-03 12:00:00	5.3		55.4
2022-02-03 11:00:00	4.2		50.7
2022-02-03 10:00:00	3.0		56.9
2022-02-03 09:00:00	0.0		67.1
2022-02-03 08:00:00	-4.3		81.7
2022-02-03 07:00:00	-6.2		89.0
2022-02-03 06:00:00	-6.5		88.8
2022-02-03 05:00:00	-6.3		87.6
2022-02-03 04:00:00	-5.5		83.1
2022-02-03 03:00:00	-5.1		80.9
2022-02-03 02:00:00	-5.3		80.3
2022-02-03 01:00:00	-3.4		71.8
2022-02-03 00:00:00	-2.8		68.5
2022-02-02 23:00:00	-2.6		69.9
2022-02-02 22:00:00	-2.4		66.4
2022-02-02 21:00:00	-1.7		65.4
2022-02-02 20:00:00	-1.8		63.4
2022-02-02 19:00:00	-0.7		58.2
2022-02-02 18:00:00	0.9		53.8
2022-02-02 17:00:00	2.4		44.8
2022-02-02 16:00:00	3.6		38.3
2022-02-02 15:00:00	4.8		35.1
2022-02-02 14:00:00	4.9		32.2
2022-02-02 13:00:00	3.9		33.0
2022-02-02 12:00:00	4.1		37.4
2022-02-02 11:00:00	3.0		37.0
2022-02-02 10:00:00	1.9		40.4
2022-02-02 09:00:00	-0.6		54.7
2022-02-02 08:00:00	-3.3		66.7
2022-02-02 07:00:00	-5.4		72.3
2022-02-02 06:00:00	-4.9		70.8
2022-02-02 05:00:00	-4.5		71.1
2022-02-02 04:00:00	-4.5		74.2
2022-02-02 03:00:00	-5.2		74.4
2022-02-02 02:00:00	-5.5		68.5
2022-02-02 01:00:00	-4.1		60.1
2022-02-02 00:00:00	-4.2		62.3
2022-02-01 23:00:00	-5.1		66.3
2022-02-01 22:00:00	-4.7		63.9
2022-02-01 21:00:00	-4.1		60.3
2022-02-01 20:00:00	-3.3		60.6
2022-02-01 19:00:00	-2.4		54.0
2022-02-01 18:00:00	-0.8		47.6
2022-02-01 17:00:00	2.4		35.4
2022-02-01 16:00:00	4.3		31.3
2022-02-01 15:00:00	5.5		27.8
2022-02-01 14:00:00	5.4		30.4
2022-02-01 13:00:00	5.2		29.5
2022-02-01 12:00:00	3.8		33.2
2022-02-01 11:00:00	3.5		36.1
2022-02-01 10:00:00	1.2		40.5
2022-02-01 09:00:00	-0.6		42.2
2022-02-01 08:00:00	-3.2		47.9
2022-02-01 07:00:00	-4.4		48.6
2022-02-01 06:00:00	-4.1		49.3
2022-02-01 05:00:00	-4.4		54.5
2022-02-01 04:00:00	-3.4		53.3
2022-02-01 03:00:00	-3.0		51.3
2022-02-01 02:00:00	-1.8		42.7
2022-02-01 01:00:00	-1.9		42.8
2022-02-01 00:00:00	-2.1		39.4
2022-01-31 23:00:00	-1.8		40.1
2022-01-31 22:00:00	-1.0		40.5
2022-01-31 21:00:00	-1.8		59.8
2022-01-31 20:00:00	-0.4		50.2
2022-01-31 19:00:00	2.3		29.1
2022-01-31 18:00:00	3.7		23.8
2022-01-31 17:00:00	5.6		18.1
2022-01-31 16:00:00	8.0		11.0
2022-01-31 15:00:00	9.1		12.4
2022-01-31 14:00:00	9.0		19.0
2022-01-31 13:00:00	9.0		31.2
2022-01-31 12:00:00	8.4		42.3
2022-01-31 11:00:00	7.0		58.1
2022-01-31 10:00:00	5.3		65.0
2022-01-31 09:00:00	1.9		79.1
2022-01-31 08:00:00	0.4		83.0
2022-01-31 07:00:00	-0.6		82.8
2022-01-31 06:00:00	-1.6		85.9
2022-01-31 05:00:00	-1.3		79.7
2022-01-31 04:00:00	-0.8		77.5
2022-01-31 03:00:00	-1.9		80.6
2022-01-31 02:00:00	-2.0		78.4
2022-01-31 01:00:00	-0.8		80.7
2022-01-31 00:00:00	-1.8		83.7
2022-01-30 23:00:00	-1.5		79.4
2022-01-30 22:00:00	-1.5		79.7
2022-01-30 21:00:00	-0.4		74.1
2022-01-30 20:00:00	0.2		70.2
2022-01-30 19:00:00	-0.2		68.1
2022-01-30 18:00:00	1.5		63.3
2022-01-30 17:00:00	2.7		59.3
2022-01-30 16:00:00	4.2		56.0
2022-01-30 15:00:00	4.9		50.3
2022-01-30 14:00:00	5.8		43.7
2022-01-30 13:00:00	5.5		40.2
2022-01-30 12:00:00	4.6		47.1
2022-01-30 11:00:00	3.4		50.4
2022-01-30 10:00:00	2.8		44.0
2022-01-30 09:00:00	-0.5		59.7
2022-01-30 08:00:00	-4.8		72.4
2022-01-30 07:00:00	-5.4		75.7
2022-01-30 06:00:00	-4.9		73.3
2022-01-30 05:00:00	-4.9		83.6
2022-01-30 04:00:00	-4.0		81.4
2022-01-30 03:00:00	-3.5		80.7
2022-01-30 02:00:00	-3.3		82.7
2022-01-30 01:00:00	-2.7		80.1
2022-01-30 00:00:00	-1.9		75.8
2022-01-29 23:00:00	-1.7		77.4
2022-01-29 22:00:00	-1.4		76.6
2022-01-29 21:00:00	-1.5		77.0
2022-01-29 20:00:00	-1.0		72.9
2022-01-29 19:00:00	0.2		70.5
2022-01-29 18:00:00	0.8		64.7
2022-01-29 17:00:00	1.9		60.2
2022-01-29 16:00:00	2.7		58.6
2022-01-29 15:00:00	3.4		53.7
2022-01-29 14:00:00	3.6		54.5
2022-01-29 13:00:00	6.5		29.8
2022-01-29 12:00:00	5.4		29.7
2022-01-29 11:00:00	4.7		34.9
2022-01-29 10:00:00	2.6		46.8
2022-01-29 09:00:00	-0.1		63.9
2022-01-29 08:00:00	-3.6		69.2
2022-01-29 07:00:00	-6.0		74.7
2022-01-29 06:00:00	-5.4		68.3
2022-01-29 05:00:00	-5.3		68.0
2022-01-29 04:00:00	-4.2		64.5
2022-01-29 03:00:00	-3.4		58.0
2022-01-29 02:00:00	-2.5		56.0
2022-01-29 01:00:00	-1.5		56.0
2022-01-29 00:00:00	-1.8		57.6
2022-01-28 23:00:00	-1.4		55.4
2022-01-28 22:00:00	-0.5		51.6
2022-01-28 21:00:00	-0.1		48.1
2022-01-28 20:00:00	0.1		56.8
2022-01-28 19:00:00	0.6		55.0
2022-01-28 18:00:00	1.4		50.1
2022-01-28 17:00:00	2.2		44.6
2022-01-28 16:00:00	2.8		43.1
2022-01-28 15:00:00	3.6		44.5
2022-01-28 14:00:00	3.4		42.9
2022-01-28 13:00:00	3.2		37.8
2022-01-28 12:00:00	4.0		41.5
2022-01-28 11:00:00	3.4		50.4
2022-01-28 10:00:00	2.1		56.0
2022-01-28 09:00:00	-1.0		78.9
2022-01-28 08:00:00	-4.2		92.0
2022-01-28 07:00:00	-5.5		93.7
2022-01-28 06:00:00	-5.3		92.2
2022-01-28 05:00:00	-4.4		87.8
2022-01-28 04:00:00	-3.9		86.3
2022-01-28 03:00:00	-3.0		81.1
2022-01-28 02:00:00	-2.6		78.4
2022-01-28 01:00:00	-3.0		77.4
2022-01-28 00:00:00	-2.7		73.4
2022-01-27 23:00:00	-2.1		70.3
2022-01-27 22:00:00	-0.9		63.0
2022-01-27 21:00:00	0.0		58.9
2022-01-27 20:00:00	0.5		56.7
2022-01-27 19:00:00	1.4		52.4
2022-01-27 18:00:00	0.6		47.3
2022-01-27 17:00:00	2.8		36.2
2022-01-27 16:00:00	4.5		31.3
2022-01-27 15:00:00	5.3		28.4
2022-01-27 14:00:00	4.8		33.3
2022-01-27 13:00:00	4.2		34.3
2022-01-27 12:00:00	4.9		35.6
2022-01-27 11:00:00	3.7		38.6
2022-01-27 10:00:00	2.3		49.2
2022-01-27 09:00:00	0.7		61.8
2022-01-27 08:00:00	-1.9		78.8
2022-01-27 07:00:00	-2.9		83.3
2022-01-27 06:00:00	-2.7		84.9
2022-01-27 05:00:00	-2.4		85.5
2022-01-27 04:00:00	-2.1		85.4
2022-01-27 03:00:00	-1.5		80.9
2022-01-27 02:00:00	-2.0		73.0
2022-01-27 01:00:00	-2.1		63.4
2022-01-27 00:00:00	-1.4		63.4
2022-01-26 23:00:00	-0.9		70.2
2022-01-26 22:00:00	1.5		59.4
2022-01-26 21:00:00	2.0		59.3
2022-01-26 20:00:00	2.9		56.9
2022-01-26 19:00:00	3.0		56.2
2022-01-26 18:00:00	3.4		58.5
2022-01-26 17:00:00	4.4		54.1
2022-01-26 16:00:00	5.4		43.4
2022-01-26 15:00:00	6.1		48.1
2022-01-26 14:00:00	6.7		40.1
2022-01-26 13:00:00	7.0		45.3
2022-01-26 12:00:00	5.8		59.7
2022-01-26 11:00:00	5.1		61.2
2022-01-26 10:00:00	2.3		80.0
2022-01-26 09:00:00	-1.0		95.9
2022-01-26 08:00:00	-3.3		100.0
2022-01-26 07:00:00	-4.4		100.0
2022-01-26 06:00:00	-4.5		100.0
2022-01-26 05:00:00	-4.4		100.0
2022-01-26 04:00:00	-3.9		99.2
2022-01-26 03:00:00	-3.2		97.8
2022-01-26 02:00:00	-3.0		96.1
2022-01-26 01:00:00	-2.1		92.8
2022-01-26 00:00:00	-0.5		85.9
2022-01-25 23:00:00	-0.1		80.2
2022-01-25 22:00:00	0.4		72.8
2022-01-25 21:00:00	1.0		72.8
2022-01-25 20:00:00	1.5		78.0
2022-01-25 19:00:00	3.0		74.4
2022-01-25 18:00:00	3.3		72.1
2022-01-25 17:00:00	3.8		67.6
2022-01-25 16:00:00	4.4		63.6
2022-01-25 15:00:00	5.3		58.2
2022-01-25 14:00:00	4.7		54.6
2022-01-25 13:00:00	4.3		54.2
2022-01-25 12:00:00	4.8		47.7
2022-01-25 11:00:00	3.7		47.8
2022-01-25 10:00:00	2.4		60.6
2022-01-25 09:00:00	0.7		65.9
2022-01-25 08:00:00	-0.5		70.4
2022-01-25 07:00:00	-0.8		70.9
2022-01-25 06:00:00	-1.5		76.6
2022-01-25 05:00:00	-1.5		75.9
2022-01-25 04:00:00	-0.9		71.9
2022-01-25 03:00:00	-1.4		73.4
2022-01-25 02:00:00	-1.9		75.8
2022-01-25 01:00:00	-3.0		68.7
2022-01-25 00:00:00	-1.8		63.3
2022-01-24 23:00:00	-0.9		71.1
2022-01-24 22:00:00	-0.4		71.3
2022-01-24 21:00:00	-0.2		70.9
2022-01-24 20:00:00	0.1		70.2
2022-01-24 19:00:00	-0.1		68.5
2022-01-24 18:00:00	0.9		63.8
2022-01-24 17:00:00	2.3		57.5
2022-01-24 16:00:00	4.3		53.7
2022-01-24 15:00:00	4.1		53.7
2022-01-24 14:00:00	4.9		52.4
2022-01-24 13:00:00	3.6		55.1
2022-01-24 12:00:00	2.5		60.2
2022-01-24 11:00:00	1.4		63.2
2022-01-24 10:00:00	0.9		65.7
2022-01-24 09:00:00	-0.2		72.3
2022-01-24 08:00:00	-1.8		78.7
2022-01-24 07:00:00	-2.3		81.3
2022-01-24 06:00:00	-2.3		82.9
2022-01-24 05:00:00	-1.9		80.8
2022-01-24 04:00:00	-2.1		81.9
2022-01-24 03:00:00	-2.4		83.4
2022-01-24 02:00:00	-2.5		83.0
2022-01-24 01:00:00	-2.6		82.6
2022-01-24 00:00:00	-2.5		82.1
2022-01-23 23:00:00	-2.8		82.7
2022-01-23 22:00:00	-2.9		82.4
2022-01-23 21:00:00	-2.7		81.2
2022-01-23 20:00:00	-2.2		78.9
2022-01-23 19:00:00	-1.3		76.6
2022-01-23 18:00:00	-0.3		73.7
2022-01-23 17:00:00	1.9		72.5
2022-01-23 16:00:00	3.9		67.6
2022-01-23 15:00:00	4.1		74.9
2022-01-23 14:00:00	4.4		74.7
2022-01-23 13:00:00	4.9		76.1
2022-01-23 12:00:00	5.2		78.2
2022-01-23 11:00:00	3.9		80.8
2022-01-23 10:00:00	3.9		80.5
2022-01-23 09:00:00	1.4		88.0
2022-01-23 08:00:00	0.6		89.7
2022-01-23 07:00:00	0.6		90.6
2022-01-23 06:00:00	0.5		91.1
2022-01-23 05:00:00	0.6		90.9
2022-01-23 04:00:00	0.4		92.0
2022-01-23 03:00:00	0.9		91.0
2022-01-23 02:00:00	1.4		92.3
2022-01-23 01:00:00	1.5		92.9
2022-01-23 00:00:00	1.8		89.2
2022-01-22 23:00:00	2.0		88.0
2022-01-22 22:00:00	2.1		89.9
2022-01-22 21:00:00	2.8		94.5
2022-01-22 20:00:00	3.1		95.4
2022-01-22 19:00:00	3.9		94.8
2022-01-22 18:00:00	4.0		94.6
2022-01-22 17:00:00	4.3		94.1
2022-01-22 16:00:00	4.2		96.8
2022-01-22 15:00:00	4.5		95.4
2022-01-22 14:00:00	4.5		94.7
2022-01-22 13:00:00	4.3		96.7
2022-01-22 12:00:00	2.9		95.9
2022-01-22 11:00:00	3.0		84.5
2022-01-22 10:00:00	2.6		83.4
2022-01-22 09:00:00	1.8		81.9
2022-01-22 08:00:00	1.1		82.6
2022-01-22 07:00:00	0.6		83.1
2022-01-22 06:00:00	0.3		82.4
2022-01-22 05:00:00	0.0		82.2
2022-01-22 04:00:00	-0.6		83.2
2022-01-22 03:00:00	0.0		79.2
2022-01-22 02:00:00	-0.2		79.4
2022-01-22 01:00:00	-0.5		81.0
2022-01-22 00:00:00	-1.2		83.2
2022-01-21 23:00:00	2.5		73.2
2022-01-21 22:00:00	2.4		72.9
2022-01-21 21:00:00	2.5		73.2
2022-01-21 20:00:00	2.3		73.4
2022-01-21 19:00:00	2.4		72.2
2022-01-21 18:00:00	2.1		72.9
2022-01-21 17:00:00	2.9		69.5
2022-01-21 16:00:00	3.6		69.6
2022-01-21 15:00:00	4.1		66.4
2022-01-21 14:00:00	3.9		71.4
2022-01-21 13:00:00	4.8		65.0
2022-01-21 12:00:00	4.5		60.1
2022-01-21 11:00:00	3.4		53.3
2022-01-21 10:00:00	0.4		62.1
2022-01-21 09:00:00	-2.5		69.9
2022-01-21 08:00:00	-5.0		80.3
2022-01-21 07:00:00	-5.7		80.3
2022-01-21 06:00:00	-5.9		80.9
2022-01-21 05:00:00	-6.3		82.5
2022-01-21 04:00:00	-6.1		82.1
2022-01-21 03:00:00	-5.6		78.1
2022-01-21 02:00:00	-5.1		76.0
2022-01-21 01:00:00	-4.9		74.1
2022-01-21 00:00:00	-5.1		71.7
2022-01-20 23:00:00	-5.2		69.3
2022-01-20 22:00:00	-4.9		67.4
2022-01-20 21:00:00	-4.6		71.8
2022-01-20 20:00:00	-4.1		75.1
2022-01-20 19:00:00	-3.3		72.8
2022-01-20 18:00:00	-2.6		68.4
2022-01-20 17:00:00	-0.8		63.6
2022-01-20 16:00:00	0.8		57.6
2022-01-20 15:00:00	1.6		51.2
2022-01-20 14:00:00	2.2		41.2
2022-01-20 13:00:00	2.1		42.3
2022-01-20 12:00:00	1.1		45.9
2022-01-20 11:00:00	0.1		50.9
2022-01-20 10:00:00	-1.6		59.4
2022-01-20 09:00:00	-3.9		69.9
2022-01-20 08:00:00	-7.0		82.9
2022-01-20 07:00:00	-8.8		89.0
2022-01-20 06:00:00	-8.2		85.9
2022-01-20 05:00:00	-8.0		86.3
2022-01-20 04:00:00	-7.7		84.7
2022-01-20 03:00:00	-7.2		83.9
2022-01-20 02:00:00	-6.8		82.5
2022-01-20 01:00:00	-6.3		80.7
2022-01-20 00:00:00	-5.6		78.0
2022-01-19 23:00:00	-5.3		77.7
2022-01-19 22:00:00	-4.7		76.5
2022-01-19 21:00:00	-3.9		75.7
2022-01-19 20:00:00	-3.2		76.8
2022-01-19 19:00:00	-2.3		73.8
2022-01-19 18:00:00	-1.8		76.5
2022-01-19 17:00:00	-0.3		75.7
2022-01-19 16:00:00	1.3		73.8
2022-01-19 15:00:00	2.7		72.0
2022-01-19 14:00:00	4.0		71.6
2022-01-19 13:00:00	5.1		68.6
2022-01-19 12:00:00	5.7		67.4
2022-01-19 11:00:00	5.5		65.7
2022-01-19 10:00:00	4.6		67.4
2022-01-19 09:00:00	2.6		82.9
2022-01-19 08:00:00	-0.2		96.4
2022-01-19 07:00:00	0.1		96.9
2022-01-19 06:00:00	1.3		92.5
2022-01-19 05:00:00	2.6		89.4
2022-01-19 04:00:00	2.7		87.8
2022-01-19 03:00:00	2.6		86.1
2022-01-19 02:00:00	2.6		87.1
2022-01-19 01:00:00	2.7		85.8
2022-01-19 00:00:00	3.2		86.7
2022-01-18 23:00:00	5.2		88.3
2022-01-18 22:00:00	5.3		87.1
2022-01-18 21:00:00	5.3		84.8
2022-01-18 20:00:00	5.1		82.1
2022-01-18 19:00:00	4.2		82.9
2022-01-18 18:00:00	4.1		78.7
2022-01-18 17:00:00	4.4		71.1
2022-01-18 16:00:00	5.6		62.7
2022-01-18 15:00:00	6.4		57.6
2022-01-18 14:00:00	6.9		53.6
2022-01-18 13:00:00	6.9		60.9
2022-01-18 12:00:00	7.1		59.9
2022-01-18 11:00:00	6.3		54.5
2022-01-18 10:00:00	4.3		62.6
2022-01-18 09:00:00	0.4		66.7
2022-01-18 08:00:00	-3.6		72.9
2022-01-18 07:00:00	-5.2		76.0
2022-01-18 06:00:00	-4.8		75.6
2022-01-18 05:00:00	-4.5		74.7
2022-01-18 04:00:00	-5.1		78.8
2022-01-18 03:00:00	-4.2		75.8
2022-01-18 02:00:00	-4.5		77.1
2022-01-18 01:00:00	-4.5		75.7
2022-01-18 00:00:00	-4.3		74.1
2022-01-17 23:00:00	-3.7		69.2
2022-01-17 22:00:00	-2.8		63.0
2022-01-17 21:00:00	-2.3		59.4
2022-01-17 20:00:00	-0.9		55.8
2022-01-17 19:00:00	-0.2		55.2
2022-01-17 18:00:00	1.0		47.7
2022-01-17 17:00:00	3.3		43.7
2022-01-17 16:00:00	5.8		37.0
2022-01-17 15:00:00	6.9		38.2
2022-01-17 14:00:00	7.7		41.1
2022-01-17 13:00:00	7.6		44.6
2022-01-17 12:00:00	7.8		55.6
2022-01-17 11:00:00	6.8		61.1
2022-01-17 10:00:00	5.0		71.7
2022-01-17 09:00:00	1.6		84.1
2022-01-17 08:00:00	-1.5		90.5
2022-01-17 07:00:00	-2.4		90.7
2022-01-17 06:00:00	-1.6		87.5
2022-01-17 05:00:00	-1.5		87.3
2022-01-17 04:00:00	-2.9		89.7
2022-01-17 03:00:00	-2.9		87.9
2022-01-17 02:00:00	-3.1		85.5
2022-01-17 01:00:00	-3.0		85.7
2022-01-17 00:00:00	-3.2		85.0
2022-01-16 23:00:00	-1.4		81.8
2022-01-16 22:00:00	-0.6		79.5
2022-01-16 21:00:00	-0.9		80.8
2022-01-16 20:00:00	0.1		76.9
2022-01-16 19:00:00	1.8		70.0
2022-01-16 18:00:00	1.6		65.9
2022-01-16 17:00:00	2.1		56.7
2022-01-16 16:00:00	3.5		51.3
2022-01-16 15:00:00	4.2		48.0
2022-01-16 14:00:00	4.4		45.6
2022-01-16 13:00:00	4.9		43.8
2022-01-16 12:00:00	4.7		46.4
2022-01-16 11:00:00	4.3		49.0
2022-01-16 10:00:00	1.7		62.1
2022-01-16 09:00:00	-0.9		77.8
2022-01-16 08:00:00	-3.9		86.3
2022-01-16 07:00:00	-4.3		86.8
2022-01-16 06:00:00	-4.2		87.7
2022-01-16 05:00:00	-4.0		87.1
2022-01-16 04:00:00	-3.3		82.9
2022-01-16 03:00:00	-2.6		78.5
2022-01-16 02:00:00	-2.2		78.7
2022-01-16 01:00:00	-1.4		73.6
2022-01-16 00:00:00	-0.2		68.6
2022-01-15 23:00:00	0.4		66.2
2022-01-15 22:00:00	1.0		71.4
2022-01-15 21:00:00	-0.2		80.9
2022-01-15 20:00:00	1.0		73.1
2022-01-15 19:00:00	1.1		73.3
2022-01-15 18:00:00	2.0		73.2
2022-01-15 17:00:00	4.8		62.4
2022-01-15 16:00:00	7.4		54.7
2022-01-15 15:00:00	8.0		55.0
2022-01-15 14:00:00	8.9		51.4
2022-01-15 13:00:00	8.7		51.5
2022-01-15 12:00:00	7.6		52.7
2022-01-15 11:00:00	6.3		54.1
2022-01-15 10:00:00	4.3		54.0
2022-01-15 09:00:00	2.0		60.6
2022-01-15 08:00:00	-1.4		73.7
2022-01-15 07:00:00	-1.8		72.1
2022-01-15 06:00:00	-1.8		69.7
2022-01-15 05:00:00	-1.3		67.1
2022-01-15 04:00:00	-1.4		66.5
2022-01-15 03:00:00	-1.2		62.5
2022-01-15 02:00:00	-1.0		63.7
2022-01-15 01:00:00	-1.1		69.2
2022-01-15 00:00:00	-2.3		72.7
2022-01-14 23:00:00	-2.2		72.4
2022-01-14 22:00:00	-1.2		71.2
2022-01-14 21:00:00	-0.6		69.9
2022-01-14 20:00:00	0.7		66.9
2022-01-14 19:00:00	1.4		65.7
2022-01-14 18:00:00	1.9		61.5
2022-01-14 17:00:00	2.5		59.5
2022-01-14 16:00:00	3.1		61.9
2022-01-14 15:00:00	3.9		54.3
2022-01-14 14:00:00	3.8		51.3
2022-01-14 13:00:00	4.9		44.9
2022-01-14 12:00:00	4.4		43.7
2022-01-14 11:00:00	4.4		44.5
2022-01-14 10:00:00	2.6		51.4
2022-01-14 09:00:00	-2.5		66.8
2022-01-14 08:00:00	-6.2		75.9
2022-01-14 07:00:00	-8.4		81.5
2022-01-14 06:00:00	-7.8		79.3
2022-01-14 05:00:00	-8.0		80.2
2022-01-14 04:00:00	-8.4		85.2
2022-01-14 03:00:00	-7.0		73.2
2022-01-14 02:00:00	-4.7		50.2
2022-01-14 01:00:00	-5.9		62.1
2022-01-14 00:00:00	-6.2		65.6
2022-01-13 23:00:00	-5.2		63.8
2022-01-13 22:00:00	-3.9		56.3
2022-01-13 21:00:00	-3.6		53.9
2022-01-13 20:00:00	-3.9		51.1
2022-01-13 19:00:00	-3.5		46.8
2022-01-13 18:00:00	-2.7		43.6
2022-01-13 17:00:00	0.1		33.0
2022-01-13 16:00:00	2.6		24.9
2022-01-13 15:00:00	3.7		21.2
2022-01-13 14:00:00	3.7		24.8
2022-01-13 13:00:00	3.7		28.4
2022-01-13 12:00:00	3.2		29.6
2022-01-13 11:00:00	2.1		33.9
2022-01-13 10:00:00	0.7		39.6
2022-01-13 09:00:00	-1.2		45.7
2022-01-13 08:00:00	-3.0		52.2
2022-01-13 07:00:00	-3.8		55.4
2022-01-13 06:00:00	-3.6		56.8
2022-01-13 05:00:00	-3.5		61.8
2022-01-13 04:00:00	-4.7		76.0
2022-01-13 03:00:00	-4.2		75.8
2022-01-13 02:00:00	-2.8		72.8
2022-01-13 01:00:00	-2.5		80.2
2022-01-13 00:00:00	-1.8		78.9
2022-01-12 23:00:00	-0.6		83.3
2022-01-12 22:00:00	-0.3		86.0
2022-01-12 21:00:00	0.9		90.7
2022-01-12 20:00:00	1.3		91.7
2022-01-12 19:00:00	2.2		80.5
2022-01-12 18:00:00	2.6		71.5
2022-01-12 17:00:00	3.0		70.0
2022-01-12 16:00:00	3.7		66.2
2022-01-12 15:00:00	3.9		63.5
2022-01-12 14:00:00	4.0		64.7
2022-01-12 13:00:00	5.3		58.9
2022-01-12 12:00:00	5.9		58.8
2022-01-12 11:00:00	4.3		62.8
2022-01-12 10:00:00	1.5		76.7
2022-01-12 09:00:00	-1.6		83.9
2022-01-12 08:00:00	-3.8		86.5
2022-01-12 07:00:00	-5.9		88.7
2022-01-12 06:00:00	-6.1		90.2
2022-01-12 05:00:00	-6.3		89.3
2022-01-12 04:00:00	-6.4		88.7
2022-01-12 03:00:00	-5.5		83.6
2022-01-12 02:00:00	-4.6		77.5
2022-01-12 01:00:00	-4.6		75.0
2022-01-12 00:00:00	-4.1		76.5
2022-01-11 23:00:00	-3.3		74.7
2022-01-11 22:00:00	-3.3		76.6
2022-01-11 21:00:00	-3.2		81.8
2022-01-11 20:00:00	-3.1		78.5
2022-01-11 19:00:00	-2.3		74.9
2022-01-11 18:00:00	-1.9		72.9
2022-01-11 17:00:00	0.6		61.3
2022-01-11 16:00:00	2.6		54.4
2022-01-11 15:00:00	3.3		54.1
2022-01-11 14:00:00	4.3		39.9
2022-01-11 13:00:00	3.7		40.7
2022-01-11 12:00:00	2.9		46.5
2022-01-11 11:00:00	1.7		54.4
2022-01-11 10:00:00	0.2		71.2
2022-01-11 09:00:00	-1.9		82.2
2022-01-11 08:00:00	-5.2		92.9
2022-01-11 07:00:00	-6.6		95.2
2022-01-11 06:00:00	-6.6		92.6
2022-01-11 05:00:00	-6.4		93.3
2022-01-11 04:00:00	-5.4		89.4
2022-01-11 03:00:00	-4.7		86.6
2022-01-11 02:00:00	-4.2		87.4
2022-01-11 01:00:00	-4.1		92.7
2022-01-11 00:00:00	-3.3		91.3
2022-01-10 23:00:00	-2.6		90.7
2022-01-10 22:00:00	-1.6		88.4
2022-01-10 21:00:00	-0.6		92.8
2022-01-10 20:00:00	0.8		94.3
2022-01-10 19:00:00	0.5		96.5
2022-01-10 18:00:00	1.1		99.0
2022-01-10 17:00:00	0.9		100.0
2022-01-10 16:00:00	1.3		100.0
2022-01-10 15:00:00	1.6		100.0
2022-01-10 14:00:00	3.1		100.0
2022-01-10 13:00:00	4.8		95.1
2022-01-10 12:00:00	6.3		77.6
2022-01-10 11:00:00	5.4		81.9
2022-01-10 10:00:00	4.1		88.6
2022-01-10 09:00:00	3.0		95.5
2022-01-10 08:00:00	1.8		95.1
2022-01-10 07:00:00	0.7		96.4
2022-01-10 06:00:00	0.3		96.2
2022-01-10 05:00:00	0.9		94.7
2022-01-10 04:00:00	1.5		92.6
2022-01-10 03:00:00	1.3		95.1
2022-01-10 02:00:00	0.6		95.8
2022-01-10 01:00:00	0.0		96.0
2022-01-10 00:00:00	-1.0		97.3
2022-01-09 23:00:00	-0.9		98.5
2022-01-09 22:00:00	0.4		91.5
2022-01-09 21:00:00	1.4		88.4
2022-01-09 20:00:00	1.5		88.6
2022-01-09 19:00:00	1.8		87.3
2022-01-09 18:00:00	2.6		84.3
2022-01-09 17:00:00	4.0		76.7
2022-01-09 16:00:00	5.8		71.0
2022-01-09 15:00:00	6.8		64.9
2022-01-09 14:00:00	7.4		61.3
2022-01-09 13:00:00	7.5		62.1
2022-01-09 12:00:00	7.8		56.6
2022-01-09 11:00:00	7.6		57.4
2022-01-09 10:00:00	4.3		68.6
2022-01-09 09:00:00	1.5		83.4
2022-01-09 08:00:00	-0.4		93.8
2022-01-09 07:00:00	-1.0		96.1
2022-01-09 06:00:00	-0.5		94.8
2022-01-09 05:00:00	-0.2		93.1
2022-01-09 04:00:00	0.5		89.1
2022-01-09 03:00:00	0.8		87.3
2022-01-09 02:00:00	0.9		86.0
2022-01-09 01:00:00	0.8		86.2
2022-01-09 00:00:00	1.6		82.8
2022-01-08 23:00:00	1.6		85.1
2022-01-08 22:00:00	2.7		77.6
2022-01-08 21:00:00	3.6		75.0
2022-01-08 20:00:00	3.8		73.0
2022-01-08 19:00:00	3.8		74.3
2022-01-08 18:00:00	4.1		73.6
2022-01-08 17:00:00	5.8		83.2
2022-01-08 16:00:00	7.2		77.8
2022-01-08 15:00:00	8.2		63.1
2022-01-08 14:00:00	8.7		61.6
2022-01-08 13:00:00	8.7		60.7
2022-01-08 12:00:00	8.9		64.4
2022-01-08 11:00:00	7.6		62.4
2022-01-08 10:00:00	5.5		79.5
2022-01-08 09:00:00	2.4		86.3
2022-01-08 08:00:00	-0.6		93.9
2022-01-08 07:00:00	-0.3		89.4
2022-01-08 06:00:00	-0.9		91.4
2022-01-08 05:00:00	-0.2		86.7
2022-01-08 04:00:00	0.1		85.9
2022-01-08 03:00:00	-1.0		87.9
2022-01-08 02:00:00	-1.2		87.5
2022-01-08 01:00:00	-0.8		86.5
2022-01-08 00:00:00	-0.8		87.3
2022-01-07 23:00:00	-0.1		85.6
2022-01-07 22:00:00	0.1		86.5
2022-01-07 21:00:00	-0.3		87.2
2022-01-07 20:00:00	0.3		83.7
2022-01-07 19:00:00	0.9		78.3
2022-01-07 18:00:00	2.5		80.0
2022-01-07 17:00:00	4.3		76.2
2022-01-07 16:00:00	5.7		70.3
2022-01-07 15:00:00	6.4		71.6
2022-01-07 14:00:00	7.2		57.5
2022-01-07 13:00:00	6.3		67.9
2022-01-07 12:00:00	6.3		60.3
2022-01-07 11:00:00	5.0		67.8
2022-01-07 10:00:00	2.8		81.5
2022-01-07 09:00:00	-0.8		93.7
2022-01-07 08:00:00	-4.0		99.5
2022-01-07 07:00:00	-4.7		97.6
2022-01-07 06:00:00	-3.7		96.8
2022-01-07 05:00:00	-3.3		94.9
2022-01-07 04:00:00	-3.2		93.9
2022-01-07 03:00:00	-2.5		92.2
2022-01-07 02:00:00	-2.4		91.2
2022-01-07 01:00:00	-2.5		90.2
2022-01-07 00:00:00	-1.6		85.7
2022-01-06 23:00:00	-1.7		85.4
2022-01-06 22:00:00	-1.2		83.4
2022-01-06 21:00:00	-0.7		80.3
2022-01-06 20:00:00	-0.5		79.6
2022-01-06 19:00:00	-0.1		77.9
2022-01-06 18:00:00	0.8		74.4
2022-01-06 17:00:00	2.3		68.4
2022-01-06 16:00:00	5.1		59.1
2022-01-06 15:00:00	6.1		53.0
2022-01-06 14:00:00	6.6		52.2
2022-01-06 13:00:00	7.0		51.0
2022-01-06 12:00:00	7.0		50.0
2022-01-06 11:00:00	5.7		62.1
2022-01-06 10:00:00	3.4		73.8
2022-01-06 09:00:00	0.4		84.1
2022-01-06 08:00:00	-2.3		90.1
2022-01-06 07:00:00	-3.2		89.5
2022-01-06 06:00:00	-3.6		88.5
2022-01-06 05:00:00	-2.9		82.6
2022-01-06 04:00:00	-2.7		81.9
2022-01-06 03:00:00	-3.0		72.6
2022-01-06 02:00:00	-2.5		67.9
2022-01-06 01:00:00	-3.3		71.6
2022-01-06 00:00:00	-2.9		72.6
2022-01-05 23:00:00	-2.5		75.5
2022-01-05 22:00:00	-1.8		77.3
2022-01-05 21:00:00	-0.9		79.6
2022-01-05 20:00:00	-0.3		78.2
2022-01-05 19:00:00	0.6		80.8
2022-01-05 18:00:00	2.8		73.6
2022-01-05 17:00:00	4.0		67.3
2022-01-05 16:00:00	5.1		59.4
2022-01-05 15:00:00	5.7		57.7
2022-01-05 14:00:00	5.0		71.5
2022-01-05 13:00:00	5.0		72.3
2022-01-05 12:00:00	4.5		76.1
2022-01-05 11:00:00	4.3		68.4
2022-01-05 10:00:00	4.5		69.5
2022-01-05 09:00:00	4.4		69.7
2022-01-05 08:00:00	4.2		72.1
2022-01-05 07:00:00	4.1		72.0
2022-01-05 06:00:00	4.4		76.8
2022-01-05 05:00:00	4.3		76.3
2022-01-05 04:00:00	3.5		85.1
2022-01-05 03:00:00	4.8		71.1
2022-01-05 02:00:00	4.9		73.5
2022-01-05 01:00:00	4.9		70.5
2022-01-05 00:00:00	4.9		72.6
2022-01-04 23:00:00	4.9		72.5
2022-01-04 22:00:00	4.9		71.7
2022-01-04 21:00:00	5.0		70.5
2022-01-04 20:00:00	5.1		72.5
2022-01-04 19:00:00	5.2		74.3
2022-01-04 18:00:00	5.0		72.8
2022-01-04 17:00:00	5.0		74.5
2022-01-04 16:00:00	5.5		71.4
2022-01-04 15:00:00	5.6		70.6
2022-01-04 14:00:00	6.0		72.0
2022-01-04 13:00:00	6.3		69.2
2022-01-04 12:00:00	5.5		71.4
2022-01-04 11:00:00	3.5		74.0
2022-01-04 10:00:00	2.9		74.6
2022-01-04 09:00:00	-0.2		86.8
2022-01-04 08:00:00	-2.9		95.4
2022-01-04 07:00:00	-3.6		94.6
2022-01-04 06:00:00	-3.0		92.1
2022-01-04 05:00:00	-2.5		85.6
2022-01-04 04:00:00	-2.2		83.2
2022-01-04 03:00:00	-2.1		83.7
2022-01-04 02:00:00	-1.0		81.5
2022-01-04 01:00:00	-0.4		79.1
2022-01-04 00:00:00	-0.6		84.2
2022-01-03 23:00:00	-0.7		90.1
2022-01-03 22:00:00	-0.1		95.4
2022-01-03 21:00:00	0.6		98.0
2022-01-03 20:00:00	0.6		98.1
2022-01-03 19:00:00	2.5		94.2
2022-01-03 18:00:00	3.0		91.8
2022-01-03 17:00:00	4.5		85.1
2022-01-03 16:00:00	6.6		76.1
2022-01-03 15:00:00	7.5		71.3
2022-01-03 14:00:00	8.6		63.3
2022-01-03 13:00:00	8.4		61.3
2022-01-03 12:00:00	8.1		58.9
2022-01-03 11:00:00	6.0		67.0
2022-01-03 10:00:00	4.4		70.5
2022-01-03 09:00:00	0.3		85.5
2022-01-03 08:00:00	-3.1		93.7
2022-01-03 07:00:00	-2.8		92.2
2022-01-03 06:00:00	-3.1		96.2
2022-01-03 05:00:00	-3.7		95.4
2022-01-03 04:00:00	-3.2		85.0
2022-01-03 03:00:00	-3.3		82.0
2022-01-03 02:00:00	-3.9		82.7
2022-01-03 01:00:00	-2.9		79.0
2022-01-03 00:00:00	-2.4		75.5
2022-01-02 23:00:00	-1.7		72.6
2022-01-02 22:00:00	0.0		66.9
2022-01-02 21:00:00	-0.4		68.1
2022-01-02 20:00:00	-0.1		66.3
2022-01-02 19:00:00	-0.4		65.3
2022-01-02 18:00:00	0.6		64.7
2022-01-02 17:00:00	1.8		58.8
2022-01-02 16:00:00	4.8		40.9
2022-01-02 15:00:00	5.8		38.2
2022-01-02 14:00:00	5.7		42.0
2022-01-02 13:00:00	6.4		41.9
2022-01-02 12:00:00	5.8		42.5
2022-01-02 11:00:00	4.5		56.6
2022-01-02 10:00:00	2.6		65.2
2022-01-02 09:00:00	0.6		74.9
2022-01-02 08:00:00	-2.0		84.4
2022-01-02 07:00:00	-2.6		83.2
2022-01-02 06:00:00	-1.9		75.9
2022-01-02 05:00:00	-1.5		72.4
2022-01-02 04:00:00	-1.3		69.3
2022-01-02 03:00:00	-0.4		68.9
2022-01-02 02:00:00	-0.1		72.2
2022-01-02 01:00:00	-0.5		79.3
2022-01-02 00:00:00	0.2		82.3
2022-01-01 23:00:00	-0.4		89.3
2022-01-01 22:00:00	0.5		88.9
2022-01-01 21:00:00	2.3		82.4
2022-01-01 20:00:00	1.0		89.5
2022-01-01 19:00:00	2.0		86.9
2022-01-01 18:00:00	3.4		81.2
2022-01-01 17:00:00	5.5		74.1
2022-01-01 16:00:00	7.0		69.6
2022-01-01 15:00:00	8.1		64.8
2022-01-01 14:00:00	8.1		65.7
2022-01-01 13:00:00	7.6		65.6
2022-01-01 12:00:00	7.9		65.0
2022-01-01 11:00:00	7.4		65.3
2022-01-01 10:00:00	7.0		64.3
2022-01-01 09:00:00	5.2		66.0
2022-01-01 08:00:00	2.5		73.2
2022-01-01 07:00:00	-0.9		79.5
2022-01-01 06:00:00	-0.3		77.4
2022-01-01 05:00:00	0.1		72.9
2022-01-01 04:00:00	0.3		75.0
2022-01-01 03:00:00	1.1		77.4
2022-01-01 02:00:00	3.2		73.0
2021-12-31 23:00:00	5.1		71.8
2021-12-31 22:00:00	3.4		70.4
2021-12-31 21:00:00	2.4		68.9
2021-12-31 20:00:00	2.6		67.4
2021-12-31 19:00:00	2.9		68.8
2021-12-31 18:00:00	4.1		63.4
2021-12-31 17:00:00	4.8		66.5
2021-12-31 16:00:00	5.5		60.9
2021-12-31 15:00:00	6.5		57.8
2021-12-31 14:00:00	7.1		52.1
2021-12-31 13:00:00	7.6		48.8
2021-12-31 12:00:00	7.1		45.1
2021-12-31 11:00:00	6.4		33.5
2021-12-31 10:00:00	5.0		35.8
2021-12-31 09:00:00	0.6		53.3
2021-12-31 08:00:00	-3.9		66.3
2021-12-31 07:00:00	-5.7		71.4
2021-12-31 06:00:00	-5.4		70.4
2021-12-31 05:00:00	-5.9		74.5
2021-12-31 04:00:00	-3.3		57.6
2021-12-31 03:00:00	-2.7		54.7
2021-12-31 02:00:00	-2.1		50.8
2021-12-31 01:00:00	-2.3		52.9
2021-12-31 00:00:00	-1.8		50.7
2021-12-30 23:00:00	-1.8		51.2
2021-12-30 22:00:00	-2.2		54.2
2021-12-30 21:00:00	-1.0		48.6
2021-12-30 20:00:00	-0.8		49.5
2021-12-30 19:00:00	0.3		44.9
2021-12-30 18:00:00	1.6		42.6
2021-12-30 17:00:00	4.4		37.8
2021-12-30 16:00:00	8.3		22.9
2021-12-30 15:00:00	9.6		17.6
2021-12-30 14:00:00	10.3		17.2
2021-12-30 13:00:00	9.9		17.1
2021-12-30 12:00:00	9.0		19.7
2021-12-30 11:00:00	7.1		23.3
2021-12-30 10:00:00	5.5		28.4
2021-12-30 09:00:00	1.5		53.8
2021-12-30 08:00:00	-2.4		53.3
2021-12-30 07:00:00	-6.0		68.3
2021-12-30 06:00:00	-4.5		59.1
2021-12-30 05:00:00	-3.4		51.1
2021-12-30 04:00:00	-4.2		55.5
2021-12-30 03:00:00	-4.8		64.8
2021-12-30 02:00:00	-5.4		82.4
2021-12-30 01:00:00	-4.8		89.0
2021-12-30 00:00:00	-4.5		86.3
2021-12-29 23:00:00	-4.1		85.8
2021-12-29 22:00:00	-3.3		84.0
2021-12-29 21:00:00	-2.8		80.8
2021-12-29 20:00:00	-0.7		73.7
2021-12-29 19:00:00	0.4		66.1
2021-12-29 18:00:00	0.1		45.4
2021-12-29 17:00:00	2.8		32.0
2021-12-29 16:00:00	5.8		24.8
2021-12-29 15:00:00	7.7		20.9
2021-12-29 14:00:00	8.5		16.5
2021-12-29 13:00:00	8.6		18.4
2021-12-29 12:00:00	8.3		22.4
2021-12-29 11:00:00	8.0		23.3
2021-12-29 10:00:00	5.9		35.2
2021-12-29 09:00:00	2.6		51.0
2021-12-29 08:00:00	-2.5		67.1
2021-12-29 07:00:00	-3.3		68.1
2021-12-29 06:00:00	-3.3		66.8
2021-12-29 05:00:00	-2.3		63.8
2021-12-29 04:00:00	-0.8		56.5
2021-12-29 03:00:00	-1.1		54.6
2021-12-29 02:00:00	-2.2		58.4
2021-12-29 01:00:00	-0.3		50.3
2021-12-29 00:00:00	0.6		46.1
2021-12-28 23:00:00	1.0		43.6
2021-12-28 22:00:00	-0.6		46.8
2021-12-28 21:00:00	1.3		38.8
2021-12-28 20:00:00	2.3		37.9
2021-12-28 19:00:00	2.9		34.9
2021-12-28 18:00:00	3.0		33.6
2021-12-28 17:00:00	3.6		30.0
2021-12-28 16:00:00	4.6		23.4
2021-12-28 15:00:00	5.7		20.6
2021-12-28 14:00:00	6.7		19.5
2021-12-28 13:00:00	6.7		19.9
2021-12-28 12:00:00	6.3		23.1
2021-12-28 11:00:00	4.6		31.2
2021-12-28 10:00:00	3.3		34.1
2021-12-28 09:00:00	0.6		44.9
2021-12-28 08:00:00	-2.3		53.4
2021-12-28 07:00:00	-3.1		55.8
2021-12-28 06:00:00	-3.2		57.7
2021-12-28 05:00:00	-6.0		73.5
2021-12-28 04:00:00	-6.1		71.9
2021-12-28 03:00:00	-6.3		65.0
2021-12-28 02:00:00	-5.3		61.5
2021-12-28 01:00:00	-3.3		47.8
2021-12-28 00:00:00	-3.4		49.9
2021-12-27 23:00:00	-3.4		44.9
2021-12-27 22:00:00	-2.4		42.2
2021-12-27 21:00:00	-2.1		41.9
2021-12-27 20:00:00	-1.3		40.2
2021-12-27 19:00:00	-1.4		41.7
2021-12-27 18:00:00	-1.1		36.3
2021-12-27 17:00:00	1.4		31.9
2021-12-27 16:00:00	4.4		24.2
2021-12-27 15:00:00	6.5		17.8
2021-12-27 14:00:00	6.1		15.2
2021-12-27 13:00:00	5.5		16.0
2021-12-27 12:00:00	4.7		17.3
2021-12-27 11:00:00	4.1		16.5
2021-12-27 10:00:00	2.7		18.8
2021-12-27 09:00:00	-0.7		31.7
2021-12-27 08:00:00	-6.3		51.0
2021-12-27 07:00:00	-8.5		57.3
2021-12-27 06:00:00	-8.5		52.5
2021-12-27 05:00:00	-7.7		46.3
2021-12-27 04:00:00	-8.2		50.2
2021-12-27 03:00:00	-8.2		48.9
2021-12-27 02:00:00	-8.3		49.5
2021-12-27 01:00:00	-8.0		47.2
2021-12-27 00:00:00	-8.6		47.5
[truncated: 877 more rows]

## Sheet: SD 30%
时间	空气温度(℃)	空气湿度(%RH)
2022-03-10 09:00:00	8.4	100
2022-03-10 08:00:00	6.2	100
2022-03-10 07:00:00	5.5	100
2022-03-10 06:00:00	4	100
2022-03-10 05:00:00	4.6	100
2022-03-10 04:00:00	4.1	100
2022-03-10 03:00:00	4	100
2022-03-10 02:00:00	3.7	100
2022-03-10 01:00:00	4	100
2022-03-10 00:00:00	4.7	100
2022-03-09 23:00:00	4.8	100
2022-03-09 22:00:00	5.3	100
2022-03-09 21:00:00	6.1	100
2022-03-09 20:00:00	5.9	100
2022-03-09 19:00:00	6.3	100
2022-03-09 18:00:00	7.1	100
2022-03-09 17:00:00	8	97.8
2022-03-09 16:00:00	9.5	92
2022-03-09 15:00:00	9	93.5
2022-03-09 14:00:00	10.7	86.9
2022-03-09 13:00:00	11.5	82.8
2022-03-09 12:00:00	12.4	81.4
2022-03-09 11:00:00	10.6	88.1
2022-03-09 10:00:00	10.4	87.6
2022-03-09 09:00:00	9.7	96.2
2022-03-09 08:00:00	7	100
2022-03-09 07:00:00	4.7	100
2022-03-09 06:00:00	4	100
2022-03-09 05:00:00	4.8	100
2022-03-09 04:00:00	4.4	100
2022-03-09 03:00:00	4.5	100
2022-03-09 02:00:00	4.7	100
2022-03-09 01:00:00	5	100
2022-03-09 00:00:00	5.2	100
2022-03-08 23:00:00	5.2	100
2022-03-08 22:00:00	5.6	100
2022-03-08 21:00:00	5.6	100
2022-03-08 20:00:00	6.1	100
2022-03-08 19:00:00	6.6	100
2022-03-08 18:00:00	7.3	98.7
2022-03-08 17:00:00	9.2	91
2022-03-08 16:00:00	10.3	85
2022-03-08 15:00:00	10.3	82.5
2022-03-08 14:00:00	10.6	79.9
2022-03-08 13:00:00	11.1	74.3
2022-03-08 12:00:00	11.7	63
2022-03-08 11:00:00	12.3	54.9
2022-03-08 10:00:00	11.8	50.7
2022-03-08 09:00:00	11.4	52.5
2022-03-08 08:00:00	7.8	66.2
2022-03-08 07:00:00	2.6	76.6
2022-03-08 06:00:00	1.5	84.2
2022-03-08 05:00:00	2.3	82.3
2022-03-08 04:00:00	4.5	66.9
2022-03-08 03:00:00	5	66.8
2022-03-08 02:00:00	4.7	74.7
2022-03-08 01:00:00	4.9	79
2022-03-08 00:00:00	5.1	89.7
2022-03-07 23:00:00	4.8	95.1
2022-03-07 22:00:00	4.3	99.3
2022-03-07 21:00:00	5.4	93.5
2022-03-07 20:00:00	6.9	82.5
2022-03-07 19:00:00	7.8	87.6
2022-03-07 18:00:00	7.9	87.1
2022-03-07 17:00:00	9.3	79.8
2022-03-07 16:00:00	11.2	70.3
2022-03-07 15:00:00	12.7	63.2
2022-03-07 14:00:00	12	65.8
2022-03-07 13:00:00	11.3	65.7
2022-03-07 12:00:00	10.2	68.2
2022-03-07 11:00:00	9.9	71
2022-03-07 10:00:00	11.1	49.5
2022-03-07 09:00:00	9.3	58.7
2022-03-07 08:00:00	6.5	65.4
2022-03-07 07:00:00	3.5	76.2
2022-03-07 06:00:00	3.3	75.7
2022-03-07 05:00:00	2.6	80.1
2022-03-07 04:00:00	2.6	90.7
2022-03-07 03:00:00	4	87.4
2022-03-07 02:00:00	5	85.3
2022-03-07 01:00:00	5.3	85.4
2022-03-07 00:00:00	5.2	83.6
2022-03-06 23:00:00	5	78.4
2022-03-06 22:00:00	5.2	74.1
2022-03-06 21:00:00	5.3	71.4
2022-03-06 20:00:00	5.3	70
2022-03-06 19:00:00	5.2	68.6
2022-03-06 18:00:00	5.2	63.7
2022-03-06 17:00:00	6.1	59.7
2022-03-06 16:00:00	7.4	61.8
2022-03-06 15:00:00	8	56.5
2022-03-06 14:00:00	8.9	50.8
2022-03-06 13:00:00	9.7	48.9
2022-03-06 12:00:00	9.1	55.5
2022-03-06 11:00:00	8.7	60.4
2022-03-06 10:00:00	8	54.9
2022-03-06 09:00:00	7.4	36.9
2022-03-06 08:00:00	4.1	33.4
2022-03-06 07:00:00	-0.4	44.7
2022-03-06 06:00:00	-1.3	49.1
2022-03-06 05:00:00	-1.6	54.4
2022-03-06 04:00:00	-1.8	60.3
2022-03-06 03:00:00	-0.2	48.1
2022-03-06 02:00:00	0.2	45.9
2022-03-06 01:00:00	0.7	43.1
2022-03-06 00:00:00	0.9	48
2022-03-05 23:00:00	2	50.6
2022-03-05 22:00:00	1.9	70.2
2022-03-05 21:00:00	1.8	80.5
2022-03-05 20:00:00	3.7	73.2
2022-03-05 19:00:00	5.1	71.4
2022-03-05 18:00:00	6	68.8
2022-03-05 17:00:00	7.5	62.7
2022-03-05 16:00:00	9.2	54.3
2022-03-05 15:00:00	13.3	28.4
2022-03-05 14:00:00	15.2	11.5
2022-03-05 13:00:00	15	15
2022-03-05 12:00:00	14	13.2
2022-03-05 11:00:00	12.3	19.5
2022-03-05 10:00:00	11	19.6
2022-03-05 09:00:00	8.1	35.8
2022-03-05 08:00:00	4	48.4
2022-03-05 07:00:00	-0.5	64.2
2022-03-05 06:00:00	-0.9	67.4
2022-03-05 05:00:00	0.6	60
2022-03-05 04:00:00	1.2	50.2
2022-03-05 03:00:00	2.5	45.7
2022-03-05 02:00:00	4.1	41.1
2022-03-05 01:00:00	5.4	36.3
2022-03-05 00:00:00	6	33.9
2022-03-04 23:00:00	6.5	32.1
2022-03-04 22:00:00	7	30.8
2022-03-04 21:00:00	7.6	28
2022-03-04 20:00:00	9	30.2
2022-03-04 19:00:00	11.1	35.2
2022-03-04 18:00:00	13.1	35.9
2022-03-04 17:00:00	16	28.7
2022-03-04 16:00:00	22.4	8.4
2022-03-04 15:00:00	23.5	6.7
2022-03-04 14:00:00	23.7	6.3
2022-03-04 13:00:00	24.1	9.3
2022-03-04 12:00:00	23.5	10.1
2022-03-04 11:00:00	21.6	20.2
2022-03-04 10:00:00	18.8	35.1
2022-03-04 09:00:00	17.1	43.4
2022-03-04 08:00:00	14.9	50
2022-03-04 07:00:00	11.7	55
2022-03-04 06:00:00	10.9	56.2
2022-03-04 05:00:00	7.2	70.7
2022-03-04 04:00:00	6.2	96.6
2022-03-04 03:00:00	6.7	93.9
2022-03-04 02:00:00	5.2	95.6
2022-03-04 01:00:00	4.8	94.4
2022-03-04 00:00:00	5.4	91.5
2022-03-03 23:00:00	5.4	91
2022-03-03 22:00:00	5.4	94.8
2022-03-03 21:00:00	5.5	94.9
2022-03-03 20:00:00	6.2	96.5
2022-03-03 19:00:00	5.6	99.7
2022-03-03 18:00:00	6.6	90.7
2022-03-03 17:00:00	10	69.4
2022-03-03 16:00:00	10.8	65.7
2022-03-03 15:00:00	12.5	55.4
2022-03-03 14:00:00	13.8	41.7
2022-03-03 13:00:00	13	35.7
2022-03-03 12:00:00	12.1	47.4
2022-03-03 11:00:00	12.9	37.2
2022-03-03 10:00:00	11.7	48.4
2022-03-03 09:00:00	10.4	40.8
2022-03-03 08:00:00	4.2	57.9
2022-03-03 07:00:00	0.9	57.3
2022-03-03 06:00:00	0.8	58.3
2022-03-03 05:00:00	0.8	61.5
2022-03-03 04:00:00	2.1	57.2
2022-03-03 03:00:00	2.2	50.2
2022-03-03 02:00:00	3.8	46.2
2022-03-03 01:00:00	5.6	39.8
2022-03-03 00:00:00	5.2	40.3
2022-03-02 23:00:00	6.2	36.6
2022-03-02 22:00:00	7.4	32.9
2022-03-02 21:00:00	7	35.3
2022-03-02 20:00:00	7.5	34.5
2022-03-02 19:00:00	9.3	26.9
2022-03-02 18:00:00	12	23.3
2022-03-02 17:00:00	15.2	20.1
2022-03-02 16:00:00	16.6	23
2022-03-02 15:00:00	17.1	22.3
2022-03-02 14:00:00	16.9	23.1
2022-03-02 13:00:00	12.2	53.7
2022-03-02 12:00:00	10.6	59.9
2022-03-02 11:00:00	10.1	62.9
2022-03-02 10:00:00	9.3	53.4
2022-03-02 09:00:00	8.9	37.1
2022-03-02 08:00:00	4.3	62.8
2022-03-02 07:00:00	0.3	77
2022-03-02 06:00:00	-1.7	86.8
2022-03-02 05:00:00	-1.5	85.8
2022-03-02 04:00:00	-2.1	85.1
2022-03-02 03:00:00	-2.2	84.3
2022-03-02 02:00:00	-1	80.5
2022-03-02 01:00:00	0.7	70.4
2022-03-02 00:00:00	0.9	73.3
2022-03-01 23:00:00	0.9	68.9
2022-03-01 22:00:00	0.9	58
2022-03-01 21:00:00	1.9	57.4
2022-03-01 20:00:00	2.9	49.4
2022-03-01 19:00:00	4.2	45.3
2022-03-01 18:00:00	6.6	40.4
2022-03-01 17:00:00	8.8	31.8
2022-03-01 16:00:00	11	27.9
2022-03-01 15:00:00	11.6	29.9
2022-03-01 14:00:00	11.6	28.7
2022-03-01 13:00:00	11.2	31.8
2022-03-01 12:00:00	10.5	34.1
2022-03-01 11:00:00	9	39.8
2022-03-01 10:00:00	7.3	60.9
2022-03-01 09:00:00	4.7	74.3
2022-03-01 08:00:00	3.6	79.1
2022-03-01 07:00:00	2.9	81.2
2022-03-01 06:00:00	3.7	80.2
2022-03-01 05:00:00	5.6	75
2022-03-01 04:00:00	8	67.6
2022-03-01 03:00:00	7.3	83.2
2022-03-01 02:00:00	5	100
2022-03-01 01:00:00	5.9	100
2022-03-01 00:00:00	6.6	100
2022-02-28 23:00:00	6.7	100
2022-02-28 22:00:00	5.8	100
2022-02-28 21:00:00	5.3	100
2022-02-28 20:00:00	5.2	100
2022-02-28 19:00:00	4.9	100
2022-02-28 18:00:00	5.3	94.9
2022-02-28 17:00:00	7.2	94.7
2022-02-28 16:00:00	8.7	88
2022-02-28 15:00:00	9.7	81.4
2022-02-28 14:00:00	9.4	83
2022-02-28 13:00:00	9	85.1
2022-02-28 12:00:00	10	81.2
2022-02-28 11:00:00	9.8	80.1
2022-02-28 10:00:00	8.3	85.3
2022-02-28 09:00:00	6.3	97.6
2022-02-28 08:00:00	4	100
2022-02-28 07:00:00	2.5	100
2022-02-28 06:00:00	2.2	100
2022-02-28 05:00:00	2.7	100
2022-02-28 04:00:00	2.8	98.9
2022-02-28 03:00:00	2.3	92.7
2022-02-28 02:00:00	3.8	86.7
2022-02-28 01:00:00	4.5	85.1
2022-02-28 00:00:00	4	90.2
2022-02-27 23:00:00	3.8	81.3
2022-02-27 22:00:00	3.2	83.2
2022-02-27 21:00:00	4.7	77
2022-02-27 20:00:00	5	74.1
2022-02-27 19:00:00	5.8	73.5
2022-02-27 18:00:00	6.2	76.6
2022-02-27 17:00:00	7.9	67.8
2022-02-27 16:00:00	9.5	57.8
2022-02-27 15:00:00	9.5	59.5
2022-02-27 14:00:00	10.3	58.1
2022-02-27 13:00:00	10.3	54.2
2022-02-27 12:00:00	10.3	51.9
2022-02-27 11:00:00	12.5	27.7
2022-02-27 10:00:00	10.2	35.8
2022-02-27 09:00:00	8	43.4
2022-02-27 08:00:00	5.5	50.4
2022-02-27 07:00:00	2.2	54.9
2022-02-27 06:00:00	1.8	58.7
2022-02-27 05:00:00	-0.6	57.7
2022-02-27 04:00:00	-1.7	62.9
2022-02-27 03:00:00	-1.2	48.8
2022-02-27 02:00:00	-1.4	52.4
2022-02-27 01:00:00	-1	51.3
2022-02-27 00:00:00	0.9	45.5
2022-02-26 23:00:00	0.9	49
2022-02-26 22:00:00	0.7	51.3
2022-02-26 21:00:00	3.7	45.1
2022-02-26 20:00:00	4.4	42.5
2022-02-26 19:00:00	4.5	33
2022-02-26 18:00:00	6.9	26.5
2022-02-26 17:00:00	9.8	24.6
2022-02-26 16:00:00	11.4	26
2022-02-26 15:00:00	12.3	27
2022-02-26 14:00:00	13.6	23
2022-02-26 13:00:00	14.3	24.1
2022-02-26 12:00:00	14.5	26.6
2022-02-26 11:00:00	15.2	37.3
2022-02-26 10:00:00	12.6	48.1
2022-02-26 09:00:00	10.5	51.4
2022-02-26 08:00:00	8.1	56.9
2022-02-26 07:00:00	6.5	67.5
2022-02-26 06:00:00	5.8	65
2022-02-26 05:00:00	5.6	69.4
2022-02-26 04:00:00	5.5	73.4
2022-02-26 03:00:00	7	54.5
2022-02-26 02:00:00	5.5	62.8
2022-02-26 01:00:00	4.3	88.7
2022-02-26 00:00:00	2.9	89.7
2022-02-25 23:00:00	2.4	87.2
2022-02-25 22:00:00	2.4	96.5
2022-02-25 21:00:00	4.2	91.5
2022-02-25 20:00:00	4.8	92.7
2022-02-25 19:00:00	4.3	90.9
2022-02-25 18:00:00	5.7	84.5
2022-02-25 17:00:00	7.5	74.3
2022-02-25 16:00:00	8.6	68.7
2022-02-25 15:00:00	9.4	62.6
2022-02-25 14:00:00	9.7	64.1
2022-02-25 13:00:00	9.7	60.4
2022-02-25 12:00:00	9.3	65.4
2022-02-25 11:00:00	12.8	38.5
2022-02-25 10:00:00	10.5	48.3
2022-02-25 09:00:00	8.5	52.4
2022-02-25 08:00:00	5.4	63.1
2022-02-25 07:00:00	1.7	78.6
2022-02-25 06:00:00	2.3	77.9
2022-02-25 05:00:00	3	71.2
2022-02-25 04:00:00	3.6	71.1
2022-02-25 03:00:00	4.1	70.6
2022-02-25 02:00:00	3	87.4
2022-02-25 01:00:00	2.4	100
2022-02-25 00:00:00	2	96
2022-02-24 23:00:00	3.5	91.3
2022-02-24 22:00:00	2.8	93
2022-02-24 21:00:00	3.5	89
2022-02-24 20:00:00	3.9	80.2
2022-02-24 19:00:00	4	90.4
2022-02-24 18:00:00	4.6	85.4
2022-02-24 17:00:00	5.8	79.4
2022-02-24 16:00:00	6.8	74.8
2022-02-24 15:00:00	7	69.8
2022-02-24 14:00:00	8.7	63.3
2022-02-24 13:00:00	7.8	66.4
2022-02-24 12:00:00	10.4	41.2
2022-02-24 11:00:00	8.6	43.1
2022-02-24 10:00:00	6.5	46.4
2022-02-24 09:00:00	3.8	58.1
2022-02-24 08:00:00	0.7	65.8
2022-02-24 07:00:00	-1.3	70.9
2022-02-24 06:00:00	-1.8	74.2
2022-02-24 05:00:00	-3.6	81.8
2022-02-24 04:00:00	-4.1	91.1
2022-02-24 03:00:00	-3.4	88.5
2022-02-24 02:00:00	-3.3	83.9
2022-02-24 01:00:00	-3.6	83
2022-02-24 00:00:00	-3.4	79.9
2022-02-23 23:00:00	-3.1	77.6
2022-02-23 22:00:00	-3.3	76.8
2022-02-23 21:00:00	-2.8	72.8
2022-02-23 20:00:00	-1.7	67.1
2022-02-23 19:00:00	0.3	60.9
2022-02-23 18:00:00	0.8	56.1
2022-02-23 17:00:00	2.1	51.1
2022-02-23 16:00:00	3.3	46.8
2022-02-23 15:00:00	3.9	39.2
2022-02-23 14:00:00	4.3	36.9
2022-02-23 13:00:00	4.9	42.3
2022-02-23 12:00:00	4.6	44.2
2022-02-23 11:00:00	4.2	44.5
2022-02-23 10:00:00	3.1	45.9
2022-02-23 09:00:00	-0.7	44.9
2022-02-23 08:00:00	-4	55.1
2022-02-23 07:00:00	-7.3	65.5
2022-02-23 06:00:00	-7.2	65.6
2022-02-23 05:00:00	-6.7	65.2
2022-02-23 04:00:00	-6.3	63.1
2022-02-23 03:00:00	-6	61.1
2022-02-23 02:00:00	-5.2	57.6
2022-02-23 01:00:00	-4.6	57.5
2022-02-23 00:00:00	-4	54.5
2022-02-22 23:00:00	-3.1	50.6
2022-02-22 22:00:00	-2.1	50.3
2022-02-22 21:00:00	-1.2	54.9
2022-02-22 20:00:00	-0.1	55.9
2022-02-22 19:00:00	0.8	56.9
2022-02-22 18:00:00	2.4	48.7
2022-02-22 17:00:00	4.6	32.3
2022-02-22 16:00:00	7	25.2
2022-02-22 15:00:00	7.8	25
2022-02-22 14:00:00	8	25.1
2022-02-22 13:00:00	7.5	25.7
2022-02-22 12:00:00	7.9	23.9
2022-02-22 11:00:00	6.9	21.4
2022-02-22 10:00:00	5.6	28.4
2022-02-22 09:00:00	1.4	38.1
2022-02-22 08:00:00	-2.6	46.1
2022-02-22 07:00:00	-4.4	42.3
2022-02-22 06:00:00	-4.1	41.1
2022-02-22 05:00:00	-3.9	41.4
2022-02-22 04:00:00	-4.2	45.7
2022-02-22 03:00:00	-4.2	48
2022-02-22 02:00:00	-3.5	47.3
2022-02-22 01:00:00	-3	47.3
2022-02-22 00:00:00	-2.9	50.8
2022-02-21 23:00:00	-2.5	54.1
2022-02-21 22:00:00	-0.6	52.9
2022-02-21 21:00:00	0.3	54.3
2022-02-21 20:00:00	2.9	64.8
2022-02-21 19:00:00	2.5	71.2
2022-02-21 18:00:00	3	73.9
2022-02-21 17:00:00	4.2	64.6
2022-02-21 16:00:00	5.6	58.4
2022-02-21 15:00:00	5.8	55.6
2022-02-21 14:00:00	5.3	53.9
2022-02-21 13:00:00	5.8	47.7
2022-02-21 12:00:00	8	41
2022-02-21 11:00:00	6.9	48.2
2022-02-21 10:00:00	6.4	37
2022-02-21 09:00:00	3.5	48
2022-02-21 08:00:00	-0.4	58
2022-02-21 07:00:00	-1.5	60.9
2022-02-21 06:00:00	-1.5	55
2022-02-21 05:00:00	-0.6	53
2022-02-21 04:00:00	-0.3	49.4
2022-02-21 03:00:00	-0.5	49.8
2022-02-21 02:00:00	-1.3	50.1
2022-02-21 01:00:00	-1.8	49.6
2022-02-21 00:00:00	-0.2	44.8
2022-02-20 23:00:00	-0.1	43.7
2022-02-20 22:00:00	0.6	42.5
2022-02-20 21:00:00	1.1	39.5
2022-02-20 20:00:00	0.1	41.5
2022-02-20 19:00:00	1	62.4
2022-02-20 18:00:00	2.6	61.1
2022-02-20 17:00:00	3.2	48.8
2022-02-20 16:00:00	4	41.8
2022-02-20 15:00:00	4.9	39.7
2022-02-20 14:00:00	4.8	35.6
2022-02-20 13:00:00	4.9	31.3
2022-02-20 12:00:00	4.9	27.9
2022-02-20 11:00:00	5.3	19.3
2022-02-20 10:00:00	3.2	22.7
2022-02-20 09:00:00	0.9	26.2
2022-02-20 08:00:00	-2.8	41.6
2022-02-20 07:00:00	-7.6	48.5
2022-02-20 06:00:00	-6.8	44.1
2022-02-20 05:00:00	-6.6	46.9
2022-02-20 04:00:00	-6.1	43.7
2022-02-20 03:00:00	-6.8	46.9
2022-02-20 02:00:00	-8	51.8
2022-02-20 01:00:00	-7.4	53.2
2022-02-20 00:00:00	-7.6	51.9
2022-02-19 23:00:00	-7.5	50.2
2022-02-19 22:00:00	-5.8	44.2
2022-02-19 21:00:00	-4.8	41.1
2022-02-19 20:00:00	-3.4	35
2022-02-19 19:00:00	-2.4	33.4
2022-02-19 18:00:00	-0.8	25.7
2022-02-19 17:00:00	1.1	24.8
2022-02-19 16:00:00	2.7	23.9
2022-02-19 15:00:00	3.2	25
2022-02-19 14:00:00	3.6	24.8
2022-02-19 13:00:00	3.8	30.7
2022-02-19 12:00:00	3.5	30.4
2022-02-19 11:00:00	2	40.3
2022-02-19 10:00:00	1.3	43.3
2022-02-19 09:00:00	0.1	48.9
2022-02-19 08:00:00	-1	54
2022-02-19 07:00:00	-1.4	57.9
2022-02-19 06:00:00	-0.6	60.8
2022-02-19 05:00:00	0	63.1
2022-02-19 04:00:00	-1.2	81.4
2022-02-19 03:00:00	-2.5	80.4
2022-02-19 02:00:00	-1.3	75.7
2022-02-19 01:00:00	-0.1	74.8
2022-02-19 00:00:00	0.1	90.1
2022-02-18 23:00:00	-0.1	95.1
2022-02-18 22:00:00	0	92.4
2022-02-18 21:00:00	0.8	84.5
2022-02-18 20:00:00	1.2	78
2022-02-18 19:00:00	1.2	77
2022-02-18 18:00:00	1.7	74.5
2022-02-18 17:00:00	2.3	72.4
2022-02-18 16:00:00	3	68.8
2022-02-18 15:00:00	3.8	67
2022-02-18 14:00:00	4.3	61.6
2022-02-18 13:00:00	4.4	60.4
2022-02-18 12:00:00	5.9	58.4
2022-02-18 11:00:00	5.3	59.9
2022-02-18 10:00:00	3.7	64.2
2022-02-18 09:00:00	0.4	69.7
2022-02-18 08:00:00	-3.1	78.3
2022-02-18 07:00:00	-5.9	85.2
2022-02-18 06:00:00	-6	86.2
2022-02-18 05:00:00	-4.4	77.1
2022-02-18 04:00:00	-5.3	79.6
2022-02-18 03:00:00	-5.1	78.6
2022-02-18 02:00:00	-4	74.8
2022-02-18 01:00:00	-4.1	75.4
2022-02-18 00:00:00	-3.5	72.5
2022-02-17 23:00:00	-3.3	70.7
2022-02-17 22:00:00	-2.3	69.2
2022-02-17 21:00:00	-2	68.8
2022-02-17 20:00:00	-1.9	62.4
2022-02-17 19:00:00	-1.9	65.7
2022-02-17 18:00:00	-1.8	65.8
2022-02-17 17:00:00	-1.1	60.1
2022-02-17 16:00:00	0.4	59
2022-02-17 15:00:00	1.9	49.6
2022-02-17 14:00:00	1.8	48.5
2022-02-17 13:00:00	2.3	43.4
2022-02-17 12:00:00	1.7	42.5
2022-02-17 11:00:00	0.3	47.3
2022-02-17 10:00:00	-0.8	49.2
2022-02-17 09:00:00	-2.9	55.6
2022-02-17 08:00:00	-4.6	60.1
2022-02-17 07:00:00	-5.4	64.4
2022-02-17 06:00:00	-5.3	64.8
2022-02-17 05:00:00	-5.3	65.4
2022-02-17 04:00:00	-5.5	66.4
2022-02-17 03:00:00	-6.1	71.4
2022-02-17 02:00:00	-6.7	71.3
2022-02-17 01:00:00	-5.3	64.5
2022-02-17 00:00:00	-5.2	64.3
2022-02-16 23:00:00	-5.5	66.7
2022-02-16 22:00:00	-4.1	62.7
2022-02-16 21:00:00	-3.3	60.8
2022-02-16 20:00:00	-2.3	61.2
2022-02-16 19:00:00	-1.3	54.3
2022-02-16 18:00:00	-0.6	52.2
2022-02-16 17:00:00	1.3	54.5
2022-02-16 16:00:00	3.1	46.9
2022-02-16 15:00:00	4.1	40.9
2022-02-16 14:00:00	3.2	44
2022-02-16 13:00:00	4.3	46.2
2022-02-16 12:00:00	3.4	46.8
2022-02-16 11:00:00	1.6	55
2022-02-16 10:00:00	0.2	62.9
2022-02-16 09:00:00	-2.2	71.8
2022-02-16 08:00:00	-3.5	81.4
2022-02-16 07:00:00	-4.1	81.3
2022-02-16 06:00:00	-3.3	77.3
2022-02-16 05:00:00	-3.1	74.4
2022-02-16 04:00:00	-2.6	67.9
2022-02-16 03:00:00	-2.2	65.4
2022-02-16 02:00:00	-1.9	65.8
2022-02-16 01:00:00	-1.8	67.7
2022-02-16 00:00:00	-1.8	68.8
2022-02-15 23:00:00	-1.6	69.3
2022-02-15 22:00:00	-1.6	69.2
2022-02-15 21:00:00	-1.7	69.3
2022-02-15 20:00:00	-1.7	64.6
2022-02-15 19:00:00	-1.7	66.4
2022-02-15 18:00:00	-1.5	65
2022-02-15 17:00:00	-1.1	61.4
2022-02-15 16:00:00	-0.8	60.6
2022-02-15 15:00:00	-0.3	59.4
2022-02-15 14:00:00	-0.2	59.2
2022-02-15 13:00:00	0	55.8
2022-02-15 12:00:00	-0.1	61.1
2022-02-15 11:00:00	-1	62.7
2022-02-15 10:00:00	-0.4	63.3
2022-02-15 09:00:00	-2.4	71.1
2022-02-15 08:00:00	-3.9	77.2
2022-02-15 07:00:00	-4.4	80.2
2022-02-15 06:00:00	-4.4	78.6
2022-02-15 05:00:00	-4.3	80.4
2022-02-15 04:00:00	-4.1	81.7
2022-02-15 03:00:00	-4	82.1
2022-02-15 02:00:00	-4.3	84.3
2022-02-15 01:00:00	-4	84.8
2022-02-15 00:00:00	-3.5	85.7
2022-02-14 23:00:00	-3.1	85
2022-02-14 22:00:00	-3	85
2022-02-14 21:00:00	-2.5	85.2
2022-02-14 20:00:00	-1.9	83.4
2022-02-14 19:00:00	-1	81.2
2022-02-14 18:00:00	0.1	76.4
2022-02-14 17:00:00	1.5	74.5
2022-02-14 16:00:00	3	71.3
2022-02-14 15:00:00	3.8	67.4
2022-02-14 14:00:00	5.2	64.5
2022-02-14 13:00:00	4.4	75.5
2022-02-14 12:00:00	3	84.1
2022-02-14 11:00:00	2.3	89.6
2022-02-14 10:00:00	3.8	84.4
2022-02-14 09:00:00	2.5	91.5
2022-02-14 08:00:00	2.6	93.5
2022-02-14 07:00:00	3.1	93.4
2022-02-14 06:00:00	4.4	86.6
2022-02-14 05:00:00	3.3	100
2022-02-14 04:00:00	3	100
2022-02-14 03:00:00	1.3	100
2022-02-14 02:00:00	0.4	100
2022-02-14 01:00:00	0.7	100
2022-02-14 00:00:00	0.8	100
2022-02-13 23:00:00	1.4	100
2022-02-13 22:00:00	1.3	100
2022-02-13 21:00:00	1	100
2022-02-13 20:00:00	1.7	100
2022-02-13 19:00:00	3.2	100
2022-02-13 18:00:00	3.7	97.2
2022-02-13 17:00:00	5.3	91.1
2022-02-13 16:00:00	6.4	86.9
2022-02-13 15:00:00	6.4	88
2022-02-13 14:00:00	8.9	78.6
2022-02-13 13:00:00	9	77.1
2022-02-13 12:00:00	8.4	79.3
2022-02-13 11:00:00	6.7	88.3
2022-02-13 10:00:00	3.8	100
2022-02-13 09:00:00	2	100
2022-02-13 08:00:00	0.6	100
2022-02-13 07:00:00	0.1	100
2022-02-13 06:00:00	0.1	100
2022-02-13 05:00:00	-0.1	100
2022-02-13 04:00:00	-0.4	100
2022-02-13 03:00:00	1	100
2022-02-13 02:00:00	2.1	100
2022-02-13 01:00:00	2.4	100
2022-02-13 00:00:00	2.1	100
2022-02-12 23:00:00	2	100
2022-02-12 22:00:00	2.2	100
2022-02-12 21:00:00	2.8	100
2022-02-12 20:00:00	3.2	100
2022-02-12 19:00:00	3.8	100
2022-02-12 18:00:00	4.4	98.8
2022-02-12 17:00:00	5.8	96.3
2022-02-12 16:00:00	6.7	92
2022-02-12 15:00:00	7.6	88.2
2022-02-12 14:00:00	9.7	77.6
2022-02-12 13:00:00	9.9	76.4
2022-02-12 12:00:00	10.1	69.9
2022-02-12 11:00:00	9.2	77.8
2022-02-12 10:00:00	6.9	83.2
2022-02-12 09:00:00	2.6	100
2022-02-12 08:00:00	-1	100
2022-02-12 07:00:00	-1.8	100
2022-02-12 06:00:00	-0.2	100
2022-02-12 05:00:00	-0.2	100
2022-02-12 04:00:00	-0.7	100
2022-02-12 03:00:00	-0.8	100
2022-02-12 02:00:00	0.4	100
2022-02-12 01:00:00	1	100
2022-02-12 00:00:00	1.5	100
2022-02-11 23:00:00	2.5	100
2022-02-11 22:00:00	2.8	100
2022-02-11 21:00:00	3	100
2022-02-11 20:00:00	3.1	100
2022-02-11 19:00:00	3.7	99.3
2022-02-11 18:00:00	4.5	93.8
2022-02-11 17:00:00	6	90.1
2022-02-11 16:00:00	7.6	82.5
2022-02-11 15:00:00	7.9	81.8
2022-02-11 14:00:00	9.2	74.5
2022-02-11 13:00:00	8.4	77.9
2022-02-11 12:00:00	8.5	77.5
2022-02-11 11:00:00	7.8	81.2
2022-02-11 10:00:00	6.2	90.8
2022-02-11 09:00:00	2.2	98.1
2022-02-11 08:00:00	-1.1	100
2022-02-11 07:00:00	-1.9	100
2022-02-11 06:00:00	-2	100
2022-02-11 05:00:00	-1.8	99.1
2022-02-11 04:00:00	-1.8	100
2022-02-11 03:00:00	-1.4	99.6
2022-02-11 02:00:00	0.2	100
2022-02-11 01:00:00	0	99.2
2022-02-11 00:00:00	0.6	96.3
2022-02-10 23:00:00	1.2	98.3
2022-02-10 22:00:00	2	89.8
2022-02-10 21:00:00	2.5	89.7
2022-02-10 20:00:00	3.5	95
2022-02-10 19:00:00	4.1	88.6
2022-02-10 18:00:00	4.7	88.5
2022-02-10 17:00:00	5.7	87.1
2022-02-10 16:00:00	6.6	84.6
2022-02-10 15:00:00	7.7	67.5
2022-02-10 14:00:00	8.6	67.3
2022-02-10 13:00:00	9.7	65.4
2022-02-10 12:00:00	9.8	60.8
2022-02-10 11:00:00	7.5	67.7
2022-02-10 10:00:00	5.7	75.5
2022-02-10 09:00:00	2.3	91
2022-02-10 08:00:00	-1	100
2022-02-10 07:00:00	-2.3	100
2022-02-10 06:00:00	-2.5	97.1
2022-02-10 05:00:00	-2.5	98.5
2022-02-10 04:00:00	-2.5	95.9
2022-02-10 03:00:00	-0.8	89.5
2022-02-10 02:00:00	-0.5	91
2022-02-10 01:00:00	0.1	85
2022-02-10 00:00:00	0	86.8
2022-02-09 23:00:00	-0.1	96.1
2022-02-09 22:00:00	-0.4	91.2
2022-02-09 21:00:00	1.1	92.3
2022-02-09 20:00:00	1.7	93.2
2022-02-09 19:00:00	2.5	91.1
2022-02-09 18:00:00	3.7	86
2022-02-09 17:00:00	4.8	84.1
2022-02-09 16:00:00	5.5	76.4
2022-02-09 15:00:00	5.9	73.7
2022-02-09 14:00:00	6.5	73
2022-02-09 13:00:00	7	62.9
2022-02-09 12:00:00	6.2	63.9
2022-02-09 11:00:00	5.3	67.8
2022-02-09 10:00:00	4.4	66.7
2022-02-09 09:00:00	0.7	78.9
2022-02-09 08:00:00	-2.5	88.4
2022-02-09 07:00:00	-3.5	85.9
2022-02-09 06:00:00	-3.9	87.4
2022-02-09 05:00:00	-3.6	83.1
2022-02-09 04:00:00	-3.2	80.6
2022-02-09 03:00:00	-2.7	76.3
2022-02-09 02:00:00	-2.3	76.6
2022-02-09 01:00:00	-1.7	78
2022-02-09 00:00:00	-1.6	88.9
2022-02-08 23:00:00	-1.4	85.8
2022-02-08 22:00:00	0.4	91
2022-02-08 21:00:00	0.6	80.8
2022-02-08 20:00:00	0.2	76.3
2022-02-08 19:00:00	1.2	75.8
2022-02-08 18:00:00	3	69.3
2022-02-08 17:00:00	4.4	62.4
2022-02-08 16:00:00	5.3	56.9
2022-02-08 15:00:00	6.2	51.8
2022-02-08 14:00:00	5.9	56.7
2022-02-08 13:00:00	7.3	47.8
2022-02-08 12:00:00	6.8	49.3
2022-02-08 11:00:00	7.6	42.5
2022-02-08 10:00:00	5.6	50.7
2022-02-08 09:00:00	0.6	71.1
2022-02-08 08:00:00	-2.4	78.8
2022-02-08 07:00:00	-4.3	82.3
2022-02-08 06:00:00	-3.2	78.4
2022-02-08 05:00:00	-1.6	68.5
2022-02-08 04:00:00	-1.4	69
2022-02-08 03:00:00	0.9	57.7
2022-02-08 02:00:00	0.7	58.9
2022-02-08 01:00:00	-0.6	56.9
2022-02-08 00:00:00	-0.6	56.2
2022-02-07 23:00:00	-2.1	62.6
2022-02-07 22:00:00	-1.7	71.3
2022-02-07 21:00:00	-1.7	72.1
2022-02-07 20:00:00	-2	76.2
2022-02-07 19:00:00	0	75.9
2022-02-07 18:00:00	1.6	69.9
2022-02-07 17:00:00	3.9	59.3
2022-02-07 16:00:00	4.6	54.8
2022-02-07 15:00:00	5.1	50.9
2022-02-07 14:00:00	5	49.4
2022-02-07 13:00:00	5.5	48.3
2022-02-07 12:00:00	5	44.1
2022-02-07 11:00:00	4.8	40
2022-02-07 10:00:00	2.7	45.6
2022-02-07 09:00:00	0.7	51.8
2022-02-07 08:00:00	-0.7	54.8
2022-02-07 07:00:00	-1.5	57.3
2022-02-07 06:00:00	-1.8	58.6
2022-02-07 05:00:00	-1.9	57.3
2022-02-07 04:00:00	-2.3	61.7
2022-02-07 03:00:00	-2.9	63.2
2022-02-07 02:00:00	-3.3	64.7
2022-02-07 01:00:00	-2.6	66.9
2022-02-07 00:00:00	-2.5	66.2
2022-02-06 23:00:00	-2.7	63.6
2022-02-06 22:00:00	-1.8	62.8
2022-02-06 21:00:00	-1.3	60.2
2022-02-06 20:00:00	-1.5	59.5
2022-02-06 19:00:00	-0.2	59
2022-02-06 18:00:00	1.8	57
2022-02-06 17:00:00	3.7	50.5
2022-02-06 16:00:00	5.4	38.5
2022-02-06 15:00:00	5.6	39.8
2022-02-06 14:00:00	7.9	28.2
2022-02-06 13:00:00	7.4	20.8
2022-02-06 12:00:00	7.6	22.1
2022-02-06 11:00:00	6.5	25.5
2022-02-06 10:00:00	4.6	28.3
2022-02-06 09:00:00	-0.8	53.9
2022-02-06 08:00:00	-3.9	55.8
2022-02-06 07:00:00	-6.2	53.3
2022-02-06 06:00:00	-6.1	54
2022-02-06 05:00:00	-6.1	53.4
2022-02-06 04:00:00	-5.9	49.2
2022-02-06 03:00:00	-6	49.6
2022-02-06 02:00:00	-5.1	45.8
2022-02-06 01:00:00	-3.6	38.2
2022-02-06 00:00:00	-3.6	36.6
2022-02-05 23:00:00	-3.9	43.3
2022-02-05 22:00:00	-2.8	38.7
2022-02-05 21:00:00	-3.1	40.4
2022-02-05 20:00:00	-3.5	40.1
2022-02-05 19:00:00	-2.6	39.4
2022-02-05 18:00:00	-0.6	34.4
2022-02-05 17:00:00	1.7	28.9
2022-02-05 16:00:00	3.1	24.6
2022-02-05 15:00:00	4.3	20.7
2022-02-05 14:00:00	4.4	23.1
2022-02-05 13:00:00	4.1	26.2
2022-02-05 12:00:00	3.8	26.9
2022-02-05 11:00:00	2.5	30.9
2022-02-05 10:00:00	1	34.9
2022-02-05 09:00:00	-1.2	36.3
2022-02-05 08:00:00	-4.3	45.6
2022-02-05 07:00:00	-6.3	48.7
2022-02-05 06:00:00	-7.7	58.3
2022-02-05 05:00:00	-7.1	56.9
2022-02-05 04:00:00	-7.5	56.5
2022-02-05 03:00:00	-7.1	57
2022-02-05 02:00:00	-7	59.7
2022-02-05 01:00:00	-6.4	56.4
2022-02-05 00:00:00	-5.9	55.5
2022-02-04 23:00:00	-4.9	54.1
2022-02-04 22:00:00	-4.4	64.5
2022-02-04 21:00:00	-3.5	65.2
2022-02-04 20:00:00	-2.3	59.8
2022-02-04 19:00:00	-1.3	55.8
2022-02-04 18:00:00	-0.8	56.4
2022-02-04 17:00:00	1.7	50.1
2022-02-04 16:00:00	3	49.6
2022-02-04 15:00:00	4.6	51.5
2022-02-04 14:00:00	3.6	53.8
2022-02-04 13:00:00	5.1	45.4
2022-02-04 12:00:00	2.6	59.2
2022-02-04 11:00:00	1.7	65.9
2022-02-04 10:00:00	1.1	66.7
2022-02-04 09:00:00	-0.5	67.8
2022-02-04 08:00:00	-2.3	72.1
2022-02-04 07:00:00	-3.2	77.6
2022-02-04 06:00:00	-3.6	77.2
2022-02-04 05:00:00	-4.5	83.7
2022-02-04 04:00:00	-4.2	87.8
2022-02-04 03:00:00	-3.6	92.3
2022-02-04 02:00:00	-2.3	91.7
2022-02-04 01:00:00	-2.7	94.1
2022-02-04 00:00:00	-2.6	93.2
2022-02-03 23:00:00	-2	94
2022-02-03 22:00:00	-1.7	90
2022-02-03 21:00:00	-1	90
2022-02-03 20:00:00	-0.3	83.5
2022-02-03 19:00:00	2.2	76
2022-02-03 18:00:00	2.8	73.1
2022-02-03 17:00:00	3.4	69.6
2022-02-03 16:00:00	4.6	62
2022-02-03 15:00:00	5.2	56.8
2022-02-03 14:00:00	6	54.1
2022-02-03 13:00:00	6.4	48.3
2022-02-03 12:00:00	6.4	54.4
2022-02-03 11:00:00	5.1	52.4
2022-02-03 10:00:00	2.5	62
2022-02-03 09:00:00	-0.5	71.8
2022-02-03 08:00:00	-4.5	83.8
2022-02-03 07:00:00	-6	89.7
2022-02-03 06:00:00	-6.1	89.6
2022-02-03 05:00:00	-6	88.7
2022-02-03 04:00:00	-5.2	84.4
2022-02-03 03:00:00	-5.1	84.1
2022-02-03 02:00:00	-4.9	81.4
2022-02-03 01:00:00	-3.3	74.5
2022-02-03 00:00:00	-2.6	70.3
2022-02-02 23:00:00	-3.2	75.1
2022-02-02 22:00:00	-2.5	69.6
2022-02-02 21:00:00	-1.7	68.5
2022-02-02 20:00:00	-2.2	66.7
2022-02-02 19:00:00	-0.8	60.8
2022-02-02 18:00:00	0.9	57.3
2022-02-02 17:00:00	2.5	47.7
2022-02-02 16:00:00	3.4	41.7
2022-02-02 15:00:00	4.3	40
2022-02-02 14:00:00	5	35
2022-02-02 13:00:00	5.1	38.4
2022-02-02 12:00:00	4.7	40.9
2022-02-02 11:00:00	4	40.5
2022-02-02 10:00:00	1.3	50.6
2022-02-02 09:00:00	-1.3	61.4
2022-02-02 08:00:00	-3.8	71
2022-02-02 07:00:00	-5.3	76
2022-02-02 06:00:00	-5.1	74.7
2022-02-02 05:00:00	-4.6	75.5
2022-02-02 04:00:00	-4.6	77.6
2022-02-02 03:00:00	-5.2	77.5
2022-02-02 02:00:00	-5	68.9
2022-02-02 01:00:00	-4.5	64.6
2022-02-02 00:00:00	-4.6	68.5
2022-02-01 23:00:00	-4.7	67.5
2022-02-01 22:00:00	-4.4	66.3
2022-02-01 21:00:00	-4.3	64.6
2022-02-01 20:00:00	-3.9	66
2022-02-01 19:00:00	-2.8	58.2
2022-02-01 18:00:00	-1.1	52.5
2022-02-01 17:00:00	2	41.2
2022-02-01 16:00:00	3.9	35.8
2022-02-01 15:00:00	5.4	31.5
2022-02-01 14:00:00	5.6	34.3
2022-02-01 13:00:00	5.2	33.9
2022-02-01 12:00:00	3.9	36.4
2022-02-01 11:00:00	3	41.2
2022-02-01 10:00:00	1	45.6
2022-02-01 09:00:00	-1.1	48.9
2022-02-01 08:00:00	-3.5	52.7
2022-02-01 07:00:00	-4.5	53.9
2022-02-01 06:00:00	-4.1	52.6
2022-02-01 05:00:00	-4.3	57.1
2022-02-01 04:00:00	-3.5	58.2
2022-02-01 03:00:00	-2.9	54.5
2022-02-01 02:00:00	-2	46.1
2022-02-01 01:00:00	-2.4	47.7
2022-02-01 00:00:00	-2.6	46.4
2022-01-31 23:00:00	-1.8	42.1
2022-01-31 22:00:00	-1.2	45.1
2022-01-31 21:00:00	-2.1	63.2
2022-01-31 20:00:00	-0.6	53.3
2022-01-31 19:00:00	2.1	34.9
2022-01-31 18:00:00	3.1	29.6
2022-01-31 17:00:00	5.5	22.6
2022-01-31 16:00:00	8.1	17.4
2022-01-31 15:00:00	9.1	19.2
2022-01-31 14:00:00	9.4	24.5
2022-01-31 13:00:00	9.4	36.2
2022-01-31 12:00:00	8.6	48.2
2022-01-31 11:00:00	7.3	61.1
2022-01-31 10:00:00	5	71.4
2022-01-31 09:00:00	1.8	82.5
2022-01-31 08:00:00	0.2	86.4
2022-01-31 07:00:00	-0.6	85.5
2022-01-31 06:00:00	-1.7	88.8
2022-01-31 05:00:00	-1.1	81.1
2022-01-31 04:00:00	-1.1	81.5
2022-01-31 03:00:00	-2.2	85
2022-01-31 02:00:00	-1.9	82.7
2022-01-31 01:00:00	-1.2	86.4
2021-12-31 23:00:00	5.1	75
2021-12-31 22:00:00	2.7	76.4
2021-12-31 21:00:00	1.9	74.1
2021-12-31 20:00:00	1.8	73.1
2021-12-31 19:00:00	2.6	72.4
2021-12-31 18:00:00	4.1	66.3
2021-12-31 17:00:00	4.9	68.9
2021-12-31 16:00:00	5.5	63.7
2021-12-31 15:00:00	6.3	61.1
2021-12-31 14:00:00	6.8	55.6
2021-12-31 13:00:00	7.3	52.9
2021-12-31 12:00:00	7.7	48.3
2021-12-31 11:00:00	7	37.2
2021-12-31 10:00:00	4.1	43.2
2021-12-31 09:00:00	-0.3	59.2
2021-12-31 08:00:00	-3.9	68.5
2021-12-31 07:00:00	-5.3	72.5
2021-12-31 06:00:00	-5	71.1
2021-12-31 05:00:00	-5.4	74.3
2021-12-31 04:00:00	-3.2	60.3
2021-12-31 03:00:00	-2.5	58.2
2021-12-31 02:00:00	-2.7	55.8
2021-12-31 01:00:00	-2.4	57.5
2021-12-31 00:00:00	-2.2	54.8
2021-12-30 23:00:00	-2.6	58.4
2021-12-30 22:00:00	-2.1	57.2
2021-12-30 21:00:00	-1.2	51.7
2021-12-30 20:00:00	-0.4	50.3
2021-12-30 19:00:00	-0.3	49.9
2021-12-30 18:00:00	1.1	49.1
2021-12-30 17:00:00	4.4	41.1
2021-12-30 16:00:00	7.8	26.4
2021-12-30 15:00:00	9.1	24
2021-12-30 14:00:00	9.8	21.6
2021-12-30 13:00:00	9.7	21.5
2021-12-30 12:00:00	9	23.9
2021-12-30 11:00:00	7.8	28.9
2021-12-30 10:00:00	5.7	33.3
2021-12-30 09:00:00	1.3	57.3
2021-12-30 08:00:00	-2.8	57
2021-12-30 07:00:00	-6.4	73.2
2021-12-30 06:00:00	-4.3	61.1
2021-12-30 05:00:00	-3.8	55.3
2021-12-30 04:00:00	-4.4	59.2
2021-12-30 03:00:00	-5	68.6
2021-12-30 02:00:00	-4.9	83.3
2021-12-30 01:00:00	-5	93
2021-12-30 00:00:00	-4.6	90.4
2021-12-29 23:00:00	-4.1	87.1
2021-12-29 22:00:00	-3.8	88.5
2021-12-29 21:00:00	-2.7	82.9
2021-12-29 20:00:00	-1	77.7
2021-12-29 19:00:00	-0.1	71.1
2021-12-29 18:00:00	-0.2	49.3
2021-12-29 17:00:00	2.7	37.7
2021-12-29 16:00:00	5.5	29.4
2021-12-29 15:00:00	7.2	27.2
2021-12-29 14:00:00	8.1	21.6
2021-12-29 13:00:00	8.3	23.1
2021-12-29 12:00:00	8.2	26.8
2021-12-29 11:00:00	7.5	29.1
2021-12-29 10:00:00	5.3	40.2
2021-12-29 09:00:00	1.8	57.9
2021-12-29 08:00:00	-2.4	69.3
2021-12-29 07:00:00	-2.9	69.4
2021-12-29 06:00:00	-3.9	72.7
2021-12-29 05:00:00	-2.3	67.4
2021-12-29 04:00:00	-1.2	60.5
2021-12-29 03:00:00	-2.1	61.5
2021-12-29 02:00:00	-2.5	61.9
2021-12-29 01:00:00	-0.5	54.2
2021-12-29 00:00:00	0.3	49.9
2021-12-28 23:00:00	0	50.7
2021-12-28 22:00:00	-0.8	50.7
2021-12-28 21:00:00	1	43.6
2021-12-28 20:00:00	2	41.9
2021-12-28 19:00:00	2.5	39.9
2021-12-28 18:00:00	2.8	36.8
2021-12-28 17:00:00	3.4	35.4
2021-12-28 16:00:00	4.6	28.3
2021-12-28 15:00:00	5.9	25.1
2021-12-28 14:00:00	7	23.3
2021-12-28 13:00:00	7.3	25
2021-12-28 12:00:00	6.8	28.3
2021-12-28 11:00:00	5.3	33.9
2021-12-28 10:00:00	3.9	39.4
2021-12-28 09:00:00	0.7	48
2021-12-28 08:00:00	-2.6	57.2
2021-12-28 07:00:00	-3.1	59
2021-12-28 06:00:00	-3.9	62.1
2021-12-28 05:00:00	-5.7	73.3
2021-12-28 04:00:00	-5.4	74.3
2021-12-28 03:00:00	-6	66.4
2021-12-28 02:00:00	-5.1	64.4
2021-12-28 01:00:00	-3.8	51.9
2021-12-28 00:00:00	-3.8	53.4
2021-12-27 23:00:00	-3.2	47.6
2021-12-27 22:00:00	-2.9	46.5
2021-12-27 21:00:00	-2.3	45.4
2021-12-27 20:00:00	-1.9	45.3
2021-12-27 19:00:00	-1.9	45.8
2021-12-27 18:00:00	-1	38.9
2021-12-27 17:00:00	1.8	33.3
2021-12-27 16:00:00	4.9	28.5
2021-12-27 15:00:00	6.7	23.2
2021-12-27 14:00:00	6.8	18.2
2021-12-27 13:00:00	6.3	19.2
2021-12-27 12:00:00	5.3	21
2021-12-27 11:00:00	4.3	17.6
2021-12-27 10:00:00	2.2	24.8
2021-12-27 09:00:00	-1.5	40.2
2021-12-27 08:00:00	-6.7	54.1
2021-12-27 07:00:00	-8.5	61.2
2021-12-27 06:00:00	-8.2	56.2
2021-12-27 05:00:00	-8.1	50.9
2021-12-27 04:00:00	-8.4	52.5
2021-12-27 03:00:00	-8.4	55.9
2021-12-27 02:00:00	-8.5	52.4
2021-12-27 01:00:00	-8.5	52.1
2021-12-27 00:00:00	-8.7	49.8
2021-12-26 23:00:00	-7.9	54.6
2021-12-26 22:00:00	-8.4	47.2
2021-12-26 21:00:00	-7.8	44.3
2021-12-26 20:00:00	-7.9	39.8
2021-12-26 19:00:00	-7.3	36.4
2021-12-26 18:00:00	-5.4	31.5
2021-12-26 17:00:00	-3.1	24.3
2021-12-26 16:00:00	-1.5	20.7
2021-12-26 15:00:00	-0.7	18.2
2021-12-26 14:00:00	-0.6	21.4
2021-12-26 13:00:00	-1.1	21.6
2021-12-26 12:00:00	-1.3	23.1
2021-12-26 11:00:00	-2.2	22.4
2021-12-26 10:00:00	-3.9	26.7
2021-12-26 09:00:00	-6.1	36.5
2021-12-26 08:00:00	-9.3	53.8
2021-12-26 07:00:00	-10.6	62
2021-12-26 06:00:00	-10.2	61.4
2021-12-26 05:00:00	-9.5	58.5
2021-12-26 04:00:00	-9.6	60.6
2021-12-26 03:00:00	-9.5	62.7
2021-12-26 02:00:00	-9.2	61.9
2021-12-26 01:00:00	-8.9	60
2021-12-26 00:00:00	-8.9	69.6
2021-12-25 23:00:00	-9.6	76.9
2021-12-25 22:00:00	-8.3	69.2
2021-12-25 21:00:00	-8.1	68
2021-12-25 20:00:00	-8	67.9
2021-12-25 19:00:00	-7	61.1
2021-12-25 18:00:00	-6.4	60.9
2021-12-25 17:00:00	-5.5	55.8
2021-12-25 16:00:00	-3.9	47.5
2021-12-25 15:00:00	-2.6	41.9
2021-12-25 14:00:00	-2.8	40.7
2021-12-25 13:00:00	-1.9	37.6
2021-12-25 12:00:00	-2.3	38.5
2021-12-25 11:00:00	-2.3	42.7
2021-12-25 10:00:00	-3.9	56.5
2021-12-25 09:00:00	-6	62.5
2021-12-25 08:00:00	-9	93.7
2021-12-25 07:00:00	-9.6	95.9
2021-12-25 06:00:00	-8.9	94.4
2021-12-25 05:00:00	-9	92.6
2021-12-25 04:00:00	-8.8	92.4
2021-12-25 03:00:00	-8.8	92.3
2021-12-25 02:00:00	-8.6	91.4
2021-12-25 01:00:00	-8.2	88.8
2021-12-25 00:00:00	-7.7	86.9
2021-12-24 23:00:00	-7.3	83.1
2021-12-24 22:00:00	-7	78.9
2021-12-24 21:00:00	-6.6	75.9
2021-12-24 20:00:00	-6.1	74.4
2021-12-24 19:00:00	-5.5	72.4
2021-12-24 18:00:00	-4.6	73
2021-12-24 17:00:00	-3.8	71.7
2021-12-24 16:00:00	-3.1	70.2
2021-12-24 15:00:00	-2.6	68.4
2021-12-24 14:00:00	-2.5	73.3
2021-12-24 13:00:00	-2.2	78.9
2021-12-24 12:00:00	-2.2	76.7
2021-12-24 11:00:00	-1.7	74.7
2021-12-24 10:00:00	-1.3	72.4
2021-12-24 09:00:00	-1.4	72.9
2021-12-24 08:00:00	-1.1	84.3
2021-12-24 07:00:00	-0.8	90.6
2021-12-24 06:00:00	-0.3	90
2021-12-24 05:00:00	0.5	89.9
2021-12-24 04:00:00	1.5	88.9
2021-12-24 03:00:00	2.2	88.6
2021-12-24 02:00:00	3.3	89.7
2021-12-24 01:00:00	4.6	89.7
2021-12-24 00:00:00	5.3	90.3
2021-12-23 23:00:00	5.1	90.7
2021-12-23 22:00:00	5.4	87.8
2021-12-23 21:00:00	6.4	86.6
2021-12-23 20:00:00	7	92.2
2021-12-23 19:00:00	6	100
2021-12-23 18:00:00	6.5	98.7
2021-12-23 17:00:00	7.6	91.1
2021-12-23 16:00:00	9.5	86.6
2021-12-23 15:00:00	10.4	85.7
2021-12-23 14:00:00	10.4	82.2
2021-12-23 13:00:00	10.2	81.9
2021-12-23 12:00:00	9.5	81.8
2021-12-23 11:00:00	7.3	88.8
2021-12-23 10:00:00	5.2	99.3
2021-12-23 09:00:00	3.6	100
2021-12-23 08:00:00	1.9	100
2021-12-23 07:00:00	1.6	100
2021-12-23 06:00:00	2.1	100
2021-12-23 05:00:00	2.6	100
2021-12-23 04:00:00	2.6	100
2021-12-23 03:00:00	3.5	97.8
2021-12-23 02:00:00	4.1	97.1
2021-12-23 01:00:00	4.4	97.8
2021-12-23 00:00:00	4.6	100
2021-12-22 23:00:00	4.1	100
2021-12-22 22:00:00	4.2	100
2021-12-22 21:00:00	5	100
2021-12-22 20:00:00	5.9	100
2021-12-22 19:00:00	6.5	97.8
2021-12-22 18:00:00	8.2	93.1
2021-12-22 17:00:00	8.8	89.3
2021-12-22 16:00:00	10.1	83.7
2021-12-22 15:00:00	11.5	78
2021-12-22 14:00:00	12.2	75.6
2021-12-22 13:00:00	12.4	76.9
2021-12-22 12:00:00	12.7	75.3
2021-12-22 11:00:00	12.3	74.8
2021-12-22 10:00:00	10.6	85.8
2021-12-22 09:00:00	7.8	100
2021-12-22 08:00:00	4.3	100
2021-12-22 07:00:00	3.7	100
2021-12-22 06:00:00	4.1	100
2021-12-22 05:00:00	4.4	100
2021-12-22 04:00:00	4.6	100
2021-12-22 03:00:00	4.9	100
2021-12-22 02:00:00	5.2	100
2021-12-22 01:00:00	5.2	99.6
2021-12-22 00:00:00	6.4	93.5
2021-12-21 23:00:00	8.1	95.4
2021-12-21 22:00:00	7.8	96.6
2021-12-21 21:00:00	8	95.2
2021-12-21 20:00:00	8.2	95.3
2021-12-21 19:00:00	8	94.5
2021-12-21 18:00:00	8.2	95.8
2021-12-21 17:00:00	8.3	92.7
2021-12-21 16:00:00	10	78.4
2021-12-21 15:00:00	11.8	66
2021-12-21 14:00:00	12.8	58.5
2021-12-21 13:00:00	13.7	43
2021-12-21 12:00:00	13.2	39.2
2021-12-21 11:00:00	12.2	41.9
2021-12-21 10:00:00	9.5	49.4
2021-12-21 09:00:00	5.8	59.4
2021-12-21 08:00:00	3.3	63.9
2021-12-21 07:00:00	1.9	68.1
2021-12-21 06:00:00	1.7	70.1
2021-12-21 05:00:00	2.1	68.9
2021-12-21 04:00:00	0.1	80.8
2021-12-21 03:00:00	0.4	82.9
2021-12-21 02:00:00	2.4	72.6
2021-12-21 01:00:00	4.8	63.5
2021-12-21 00:00:00	3.5	69.9
2021-12-20 23:00:00	7.1	68.2
2021-12-20 22:00:00	7.6	52.8
2021-12-20 21:00:00	6.7	55.4
2021-12-20 20:00:00	8.3	52.4
2021-12-20 19:00:00	7	61.9
2021-12-20 18:00:00	8.9	46.5
2021-12-20 17:00:00	11.1	36.4
2021-12-20 16:00:00	14.8	27.4
2021-12-20 15:00:00	15.5	46.9
2021-12-20 14:00:00	16.9	25.7
2021-12-20 13:00:00	15.6	30.1
2021-12-20 12:00:00	14.4	36.3
2021-12-20 11:00:00	12.5	42.4
2021-12-20 10:00:00	10.6	47.3
2021-12-20 09:00:00	8.1	54.3
2021-12-20 08:00:00	5.9	60.7
2021-12-20 07:00:00	4	67.4
2021-12-20 06:00:00	4.4	67.2
2021-12-20 05:00:00	3	75.1
2021-12-20 04:00:00	3.2	69.7
2021-12-20 03:00:00	2	74.9
2021-12-20 02:00:00	3.7	67.6
2021-12-20 01:00:00	3.8	69.1
2021-12-20 00:00:00	4.5	67.1
2021-12-19 23:00:00	5.1	60.5
2021-12-19 22:00:00	5.7	57.2
2021-12-19 21:00:00	3.7	60.4
2021-12-19 20:00:00	3.9	68.3
2021-12-19 19:00:00	3.3	66.4
2021-12-19 18:00:00	5.2	61.3
2021-12-19 17:00:00	6.9	60.8
2021-12-19 16:00:00	9	67
2021-12-19 15:00:00	10	62.3
2021-12-19 14:00:00	11.8	34.8
2021-12-19 13:00:00	11.1	35.2
2021-12-19 12:00:00	9.9	40.4
2021-12-19 11:00:00	9.2	38.6
2021-12-19 10:00:00	7.3	45
2021-12-19 09:00:00	4	58.8
2021-12-19 08:00:00	-0.7	63.4
2021-12-19 07:00:00	-2.8	71.5
2021-12-19 06:00:00	-3.9	76.2
2021-12-19 05:00:00	-3	88
2021-12-19 04:00:00	-2.8	65.2
2021-12-19 03:00:00	-3	62
2021-12-19 02:00:00	-2.9	66.5
2021-12-19 01:00:00	-3	61.2
2021-12-19 00:00:00	-2.9	60.5
2021-12-18 23:00:00	-2.2	62.7
2021-12-18 22:00:00	-0.2	52.8
2021-12-18 21:00:00	2.2	43.5
2021-12-18 20:00:00	1.9	45
2021-12-18 19:00:00	2.1	43.9
2021-12-18 18:00:00	1.2	45.2
2021-12-18 17:00:00	3	38.9
2021-12-18 16:00:00	5.7	31.8
2021-12-18 15:00:00	6.9	28.9
2021-12-18 14:00:00	6.9	28.1
2021-12-18 13:00:00	6.2	28.3
2021-12-18 12:00:00	4.9	26.9
2021-12-18 11:00:00	3.3	28.6
2021-12-18 10:00:00	0.8	32
2021-12-18 09:00:00	-0.8	32.9
2021-12-18 08:00:00	-4.3	41.6
2021-12-18 07:00:00	-7	54.9
2021-12-18 06:00:00	-7.6	54.9
2021-12-18 05:00:00	-7.2	56.4
2021-12-18 04:00:00	-8.7	63.1
2021-12-18 03:00:00	-8.3	60.2
2021-12-18 02:00:00	-8.6	60.5
2021-12-18 01:00:00	-8.9	67.8
2021-12-18 00:00:00	-8.8	65.9
2021-12-17 23:00:00	-8	61.7
2021-12-17 22:00:00	-7.3	61.3
2021-12-17 21:00:00	-6.9	58.7
2021-12-17 20:00:00	-6.2	54.9
2021-12-17 19:00:00	-5.1	49.7
2021-12-17 18:00:00	-3.2	40.7
2021-12-17 17:00:00	-2.3	35
2021-12-17 16:00:00	-0.8	29
2021-12-17 15:00:00	0.3	29.5
2021-12-17 14:00:00	0.9	24.1
2021-12-17 13:00:00	1.3	25.1
2021-12-17 12:00:00	1.7	26.9
2021-12-17 11:00:00	1.5	31.1
2021-12-17 10:00:00	0.8	35.7
2021-12-17 09:00:00	0.3	39.8
2021-12-17 08:00:00	-0.6	53.4
2021-12-17 07:00:00	-1.5	64.6
2021-12-17 06:00:00	-1	69.5
2021-12-17 05:00:00	-1.5	94
2021-12-17 04:00:00	-1.5	87.7
2021-12-17 03:00:00	-0.8	88
2021-12-17 02:00:00	0.5	73.7
2021-12-17 01:00:00	0.3	65
2021-12-17 00:00:00	1.3	62.4
2021-12-16 23:00:00	2.6	54.6
2021-12-16 22:00:00	3.1	54.7
2021-12-16 21:00:00	4.3	48.3
2021-12-16 20:00:00	4.4	42.7
2021-12-16 19:00:00	4.7	45.1
2021-12-16 18:00:00	5.6	49.7
2021-12-16 17:00:00	6.8	59.9
2021-12-16 16:00:00	8.4	55.6
2021-12-16 15:00:00	9.7	48.3
2021-12-16 14:00:00	11.1	67.9
2021-12-16 13:00:00	11.2	72.8
2021-12-16 12:00:00	10.9	74.7
2021-12-16 11:00:00	11.2	79.6
2021-12-16 10:00:00	9.2	91.3
2021-12-16 09:00:00	6.9	100
2021-12-16 08:00:00	6	100
2021-12-16 07:00:00	5.3	100
2021-12-16 06:00:00	6.2	100
2021-12-16 05:00:00	6.2	100
2021-12-16 04:00:00	6.4	100
2021-12-16 03:00:00	6.5	100
2021-12-16 02:00:00	6.5	100
2021-12-16 01:00:00	6.9	100
2021-12-16 00:00:00	7	100
2021-12-15 23:00:00	6.9	100
2021-12-15 22:00:00	7	100
2021-12-15 21:00:00	7.1	100
2021-12-15 20:00:00	7.2	100
2021-12-15 19:00:00	7.1	100
2021-12-15 18:00:00	7.1	100
2021-12-15 17:00:00	7.8	93.8
2021-12-15 16:00:00	10.1	88.6
2021-12-15 15:00:00	11.4	82.4
2021-12-15 14:00:00	12	78.3
2021-12-15 13:00:00	12.1	77
2021-12-15 12:00:00	11.7	78.2
2021-12-15 11:00:00	10.4	82.3
2021-12-15 10:00:00	7.2	96.7
2021-12-15 09:00:00	4.3	100
2021-12-15 08:00:00	2.7	100
2021-12-15 07:00:00	1.4	100
2021-12-15 06:00:00	1.6	100
2021-12-15 05:00:00	3.3	97.7
2021-12-15 04:00:00	5.1	100
2021-12-15 03:00:00	4.6	100
2021-12-15 02:00:00	4.4	99.2
2021-12-15 01:00:00	5.2	97.5
2021-12-15 00:00:00	5.3	95.7
2021-12-14 23:00:00	5.8	93.1
2021-12-14 22:00:00	6.9	89.4
2021-12-14 21:00:00	7	87.3
2021-12-14 20:00:00	6.2	90.6
2021-12-14 19:00:00	6.7	86.2
2021-12-14 18:00:00	8.2	79.5
2021-12-14 17:00:00	8.3	79.3
2021-12-14 16:00:00	10.3	69.7
2021-12-14 15:00:00	11.4	67.8
2021-12-14 14:00:00	11.7	63.3
2021-12-14 13:00:00	11.5	60.3
2021-12-14 12:00:00	10.8	60.8
2021-12-14 11:00:00	9.4	62
2021-12-14 10:00:00	7.6	63.6
2021-12-14 09:00:00	6.5	68.9
2021-12-14 08:00:00	5.7	70.5
2021-12-14 07:00:00	4.8	70.8
2021-12-14 06:00:00	4.4	71.3
2021-12-14 05:00:00	4.7	69
2021-12-14 04:00:00	4.2	73.3
2021-12-14 03:00:00	2.7	81.5
2021-12-14 02:00:00	1.6	83.6
2021-12-14 01:00:00	1.4	82
2021-12-14 00:00:00	1.7	79.9
2021-12-13 23:00:00	0.3	82.5
2021-12-13 22:00:00	0.3	74.5
2021-12-13 21:00:00	-0.2	66
2021-12-13 20:00:00	0.3	57.9
2021-12-13 19:00:00	-0.3	69.7
2021-12-13 18:00:00	0.7	69.9
2021-12-13 17:00:00	3.4	60.7
2021-12-13 16:00:00	4.6	56.6
2021-12-13 15:00:00	4.9	47.6
2021-12-13 14:00:00	4.8	53.2
2021-12-13 13:00:00	4.7	45.8
2021-12-13 12:00:00	4.9	42.7
2021-12-13 11:00:00	3.2	42.5
2021-12-13 10:00:00	1.2	56.8
2021-12-13 09:00:00	-1.7	78.4
2021-12-13 08:00:00	-4.5	85.7
2021-12-13 07:00:00	-6.1	88.1
2021-12-13 06:00:00	-5.7	83.4
2021-12-13 05:00:00	-5.3	82.2
2021-12-13 04:00:00	-5	84.4
2021-12-13 03:00:00	-4.6	82.5
2021-12-13 02:00:00	-4.1	76.9
2021-12-13 01:00:00	-3.7	74.3
2021-12-13 00:00:00	-3.6	75.4
2021-12-12 23:00:00	-2.7	73.8
2021-12-12 22:00:00	-2.2	75.2
2021-12-12 21:00:00	-2.1	74.7
2021-12-12 20:00:00	-0.8	68.6
2021-12-12 19:00:00	1.3	58
2021-12-12 18:00:00	1.2	59.2
2021-12-12 17:00:00	2.8	52
2021-12-12 16:00:00	4.9	47.7
2021-12-12 15:00:00	7	41.3
2021-12-12 14:00:00	8.2	43.7
2021-12-12 13:00:00	8.5	42.2
2021-12-12 12:00:00	8	46.3
2021-12-12 11:00:00	8	48.9
2021-12-12 10:00:00	7.4	53.2
2021-12-12 09:00:00	6.5	62.7
2021-12-12 08:00:00	4.9	71
2021-12-12 07:00:00	4.8	74
2021-12-12 06:00:00	5.2	73.3
2021-12-12 05:00:00	6.3	73.5
2021-12-12 04:00:00	7.4	74.8
2021-12-12 03:00:00	7.1	81.3
2021-12-12 02:00:00	7.4	84.3
2021-12-12 01:00:00	7.2	90.1
2021-12-12 00:00:00	6.2	98.6
2021-12-11 23:00:00	6.2	96.4
2021-12-11 22:00:00	6.8	95.4
2021-12-11 21:00:00	7	95
2021-12-11 20:00:00	6.9	91.1
2021-12-11 19:00:00	7.3	89.4
2021-12-11 18:00:00	7.9	81.3
2021-12-11 17:00:00	8.7	71.9
2021-12-11 16:00:00	10.1	72.7
2021-12-11 15:00:00	10.9	67.6
2021-12-11 14:00:00	10.9	67.9
2021-12-11 13:00:00	10.9	75.8
2021-12-11 12:00:00	10.5	73.2
2021-12-11 11:00:00	9.3	77.7
2021-12-11 10:00:00	8.4	81.6
2021-12-11 09:00:00	6.9	90.4
2021-12-11 08:00:00	5.3	96.1
2021-12-11 07:00:00	4.6	97.4
2021-12-11 06:00:00	4.3	99.3
2021-12-11 05:00:00	4.1	99.9
2021-12-11 04:00:00	4.1	99
2021-12-11 03:00:00	4.1	99.5
2021-12-11 02:00:00	3.3	100
2021-12-11 01:00:00	3.6	99.2
2021-12-11 00:00:00	3.6	97.8
2021-12-10 23:00:00	4.8	93.1
2021-12-10 22:00:00	4.6	93.3
2021-12-10 21:00:00	5	89.7
2021-12-10 20:00:00	5.6	87.4
2021-12-10 19:00:00	6.2	86.5
2021-12-10 18:00:00	7.7	83.3
2021-12-10 17:00:00	9.1	78.4
2021-12-10 16:00:00	10.9	71.8
2021-12-10 15:00:00	12.3	71.7
2021-12-10 14:00:00	12.3	70
2021-12-10 13:00:00	12.8	71.3
2021-12-10 12:00:00	12.4	77.4
2021-12-10 11:00:00	10.6	82.7
2021-12-10 10:00:00	7	100
2021-12-10 09:00:00	5.4	100
2021-12-10 08:00:00	2	100
2021-12-10 07:00:00	2.3	100
2021-12-10 06:00:00	2.6	100
2021-12-10 05:00:00	2.5	100
2021-12-10 04:00:00	3.8	100
2021-12-10 03:00:00	4.7	97.1
2021-12-10 02:00:00	5.2	94.2
2021-12-10 01:00:00	5.1	93.7
2021-12-10 00:00:00	5.9	97.3
2021-12-09 23:00:00	5.4	100
2021-12-09 22:00:00	6.5	100
2021-12-09 21:00:00	7.1	97.5
2021-12-09 20:00:00	8.1	98.3
2021-12-09 19:00:00	8	97.6
2021-12-09 18:00:00	8.9	93.8
2021-12-09 17:00:00	10.1	93.4
2021-12-09 16:00:00	11.6	85.3
2021-12-09 15:00:00	13.3	74.1
2021-12-09 14:00:00	14.2	70.6
2021-12-09 13:00:00	12.9	73.7
2021-12-09 12:00:00	10.5	87.9
2021-12-09 11:00:00	8.6	93.3
2021-12-09 10:00:00	8.6	91.5
2021-12-09 09:00:00	8.4	91.5
2021-12-09 08:00:00	7.7	93.2
2021-12-09 07:00:00	7.8	91.6
2021-12-09 06:00:00	8	91.6
2021-12-09 05:00:00	7.5	92.1
2021-12-09 04:00:00	9.4	86.8
2021-12-09 03:00:00	9.3	91.1
2021-12-09 02:00:00	9.4	85.2
2021-12-09 01:00:00	10.3	82.9
2021-12-09 00:00:00	10.3	81.3
2021-12-08 23:00:00	10.5	78.5
2021-12-08 22:00:00	10.2	75.6
2021-12-08 21:00:00	10.1	78
2021-12-08 20:00:00	10.1	77.5
2021-12-08 19:00:00	9.9	77.2
2021-12-08 18:00:00	9.5	79.1
2021-12-08 17:00:00	9.6	78.3
2021-12-08 16:00:00	10.3	72.8
2021-12-08 15:00:00	10.9	69.8
2021-12-08 14:00:00	12.6	62.2
2021-12-08 13:00:00	12.8	63.1
2021-12-08 12:00:00	12.1	71.7
2021-12-08 11:00:00	11	69.7
2021-12-08 10:00:00	8.7	72
2021-12-08 09:00:00	5.3	72.4
2021-12-08 08:00:00	2	86.9
2021-12-08 07:00:00	1.4	85.1
2021-12-08 06:00:00	2.2	79.9
2021-12-08 05:00:00	2.6	79.6
2021-12-08 04:00:00	1.7	85
2021-12-08 03:00:00	1.6	84.5
2021-12-08 02:00:00	2.6	79.7
2021-12-08 01:00:00	2.3	79.8
2021-12-08 00:00:00	1.8	78.7
2021-12-07 23:00:00	2.1	76.2
2021-12-07 22:00:00	1.8	76.8
2021-12-07 21:00:00	2	74.9
2021-12-07 20:00:00	2.7	71.5
2021-12-07 19:00:00	4.3	61.6
2021-12-07 18:00:00	4.5	58.4
2021-12-07 17:00:00	6.7	51.7
2021-12-07 16:00:00	9.7	41.2
2021-12-07 15:00:00	10.5	40
2021-12-07 14:00:00	11.1	36.7
2021-12-07 13:00:00	11.7	42.6
2021-12-07 12:00:00	11.1	47.3
2021-12-07 11:00:00	10	56.5
2021-12-07 10:00:00	8.6	58.6
2021-12-07 09:00:00	6	71.4
2021-12-07 08:00:00	2.4	86.9
2021-12-07 07:00:00	0.9	94
2021-12-07 06:00:00	1	95.5
2021-12-07 05:00:00	1.9	93.8
2021-12-07 04:00:00	2.2	93.4
2021-12-07 03:00:00	2.7	93.4
2021-12-07 02:00:00	2.4	95.4
2021-12-07 01:00:00	3.4	91.8
2021-12-07 00:00:00	4.2	89.9
2021-12-06 23:00:00	4.9	88.1
2021-12-06 22:00:00	5.3	86.8
2021-12-06 21:00:00	5.8	86.5
2021-12-06 20:00:00	6.5	86.7
2021-12-06 19:00:00	6.9	79.9
2021-12-06 18:00:00	7.4	70.1
2021-12-06 17:00:00	9.5	62.3
2021-12-06 16:00:00	12	53
2021-12-06 15:00:00	13.8	49
2021-12-06 14:00:00	15.5	45.1
2021-12-06 13:00:00	15.5	45.6
2021-12-06 12:00:00	14.6	48.8
2021-12-06 11:00:00	13.8	57.2
2021-12-06 10:00:00	11	81.7
2021-12-06 09:00:00	8.6	90.5
2021-12-06 08:00:00	6.4	97.4
2021-12-06 07:00:00	5.2	100
2021-12-06 06:00:00	4.5	98.6
2021-12-06 05:00:00	4.9	96.3
2021-12-06 04:00:00	4.7	99.3
2021-12-06 03:00:00	5.4	98.4
2021-12-06 02:00:00	6.9	94.8
2021-12-06 01:00:00	8	92.2
2021-12-06 00:00:00	8.8	90.7
2021-12-05 23:00:00	9.2	89.9
2021-12-05 22:00:00	9.6	88.7
2021-12-05 21:00:00	11	85.8
2021-12-05 20:00:00	10.9	85
2021-12-05 19:00:00	9.6	88.7
2021-12-05 18:00:00	10	83.3
2021-12-05 17:00:00	10.8	78.3
2021-12-05 16:00:00	11.6	73.8
2021-12-05 15:00:00	12.7	68.7
2021-12-05 14:00:00	13.1	68.9
2021-12-05 13:00:00	13.6	59.2
2021-12-05 12:00:00	13.7	52.4
2021-12-05 11:00:00	13.3	51.6
2021-12-05 10:00:00	12.1	52.7
2021-12-05 09:00:00	7.7	80.2
2021-12-05 08:00:00	3	96.8
2021-12-05 07:00:00	2.6	99.3
2021-12-05 06:00:00	3.3	100
2021-12-05 05:00:00	2.5	97.2
2021-12-05 04:00:00	2.1	93.9
2021-12-05 03:00:00	3	97.8
2021-12-05 02:00:00	3.1	92.9
2021-12-05 01:00:00	3.2	77.8
2021-12-05 00:00:00	4.2	77.6
2021-12-04 23:00:00	4.1	71.2
2021-12-04 22:00:00	4.8	70.2
2021-12-04 21:00:00	4.8	69.3
2021-12-04 20:00:00	6.5	69.2
2021-12-04 19:00:00	6.8	62.2
2021-12-04 18:00:00	8.3	58.4
2021-12-04 17:00:00	10.2	51.1
2021-12-04 16:00:00	12.3	45.7
2021-12-04 15:00:00	13.4	42
2021-12-04 14:00:00	14.3	40.4
2021-12-04 13:00:00	14.6	40
2021-12-04 12:00:00	14.2	42.2
2021-12-04 11:00:00	13.6	38.2
2021-12-04 10:00:00	11.7	50.6
2021-12-04 09:00:00	8.4	53.9
2021-12-04 08:00:00	2.6	74.1
2021-12-04 07:00:00	-0.2	83.2
2021-12-04 06:00:00	1.6	73.5
2021-12-04 05:00:00	0.9	73.5
2021-12-04 04:00:00	1.3	75.8
2021-12-04 03:00:00	1.6	75
2021-12-04 02:00:00	3.9	58.9
2021-12-04 01:00:00	5.2	52.9
2021-12-04 00:00:00	5.8	52.7
2021-12-03 23:00:00	4.4	58.7
2021-12-03 22:00:00	3.2	64.2
2021-12-03 21:00:00	3.7	70.9
2021-12-03 20:00:00	3.9	70.5
2021-12-03 19:00:00	4.7	71
2021-12-03 18:00:00	6.1	69.3
2021-12-03 17:00:00	7.9	63.3
2021-12-03 16:00:00	10.4	53.6
2021-12-03 15:00:00	11.5	48.9
2021-12-03 14:00:00	11.8	46
2021-12-03 13:00:00	11.9	44.7
2021-12-03 12:00:00	11.7	52.3
2021-12-03 11:00:00	10.9	52.1
2021-12-03 10:00:00	9.4	56
2021-12-03 09:00:00	7.5	56.9
2021-12-03 08:00:00	3.8	63.6
2021-12-03 07:00:00	2.4	64.6
2021-12-03 06:00:00	2.3	63.8
2021-12-03 05:00:00	2.7	61
2021-12-03 04:00:00	1.4	67.1
2021-12-03 03:00:00	2.8	81.9
2021-12-03 02:00:00	3.1	59.3
2021-12-03 01:00:00	3.5	54.6
2021-12-03 00:00:00	3.7	51.7
2021-12-02 23:00:00	4.8	46.3
2021-12-02 22:00:00	3.6	48.9
2021-12-02 21:00:00	5.3	46.8
2021-12-02 20:00:00	6.7	41.7
2021-12-02 19:00:00	6.9	46.3
2021-12-02 18:00:00	6	50.5
2021-12-02 17:00:00	7.6	44.3
2021-12-02 16:00:00	10.2	37
2021-12-02 15:00:00	13	33
2021-12-02 14:00:00	11.8	33.4
2021-12-02 13:00:00	11.8	34.3
2021-12-02 12:00:00	11.6	33.8
2021-12-02 11:00:00	10.1	39.8
2021-12-02 10:00:00	8.4	40.6
2021-12-02 09:00:00	6.1	45.2
2021-12-02 08:00:00	3.2	55.1
2021-12-02 07:00:00	1.9	57
2021-12-02 06:00:00	1	58.2
2021-12-02 05:00:00	1.2	58
2021-12-02 04:00:00	0.7	58.5
2021-12-02 03:00:00	0.1	61.2
2021-12-02 02:00:00	-1.3	66.5
2021-12-02 01:00:00	-0.9	67.6
2021-12-02 00:00:00	-0.8	70.2
2021-12-01 23:00:00	-0.5	65.4
2021-12-01 22:00:00	0.7	53.4
2021-12-01 21:00:00	1.2	48.4
2021-12-01 20:00:00	1.2	51.8
2021-12-01 19:00:00	1.5	52.2
2021-12-01 18:00:00	2.2	60.2
2021-12-01 17:00:00	5.2	39.4
2021-12-01 16:00:00	7.4	33.4
2021-12-01 15:00:00	8.1	30.2
2021-12-01 14:00:00	8.4	29.6
2021-12-01 13:00:00	8.8	27.4
2021-12-01 12:00:00	8.8	29.2
2021-12-01 11:00:00	8.1	33.9
2021-12-01 10:00:00	7.1	36.1
2021-12-01 09:00:00	5.2	42.1
2021-12-01 08:00:00	2.3	49.5
2021-12-01 07:00:00	1.2	50.8
2021-12-01 06:00:00	1.6	50.8
2021-12-01 05:00:00	2.1	47.3
2021-12-01 04:00:00	2	45.9
2021-12-01 03:00:00	2.2	43.1
2021-12-01 02:00:00	1.8	46
2021-12-01 01:00:00	0.2	54.3
2021-12-01 00:00:00	-0.6	63.2
MAX	16.9	100
MIN	-10.6	17.4
2021-11-30 23:00:00	0	65.6
2021-11-30 22:00:00	1.1	55.1
2021-11-30 21:00:00	1.7	55.6
2021-11-30 20:00:00	2.3	53.2
2021-11-30 19:00:00	2.7	56
2021-11-30 18:00:00	3.3	57.7
2021-11-30 17:00:00	4.2	57
2021-11-30 16:00:00	5.6	50
2021-11-30 15:00:00	6.6	53.4
2021-11-30 14:00:00	6.6	58.5
2021-11-30 13:00:00	6.3	69.6
2021-11-30 12:00:00	7.3	62.1
2021-11-30 11:00:00	8.1	62.2
2021-11-30 10:00:00	7	67.2
2021-11-30 09:00:00	5.4	80.2
2021-11-30 08:00:00	4.3	86.4
2021-11-30 07:00:00	3.6	91
2021-11-30 06:00:00	4	92.7
2021-11-30 05:00:00	3.5	99.8
2021-11-30 04:00:00	4.3	99.4
2021-11-30 03:00:00	5.8	98.5
2021-11-30 02:00:00	8.9	100
2021-11-30 01:00:00	9.5	100
2021-11-30 00:00:00	10.1	100
2021-11-29 23:00:00	11.8	100
2021-11-29 22:00:00	12	100
2021-11-29 21:00:00	12.2	100
2021-11-29 20:00:00	12.3	100
2021-11-29 19:00:00	12.5	99.1
2021-11-29 18:00:00	13	97.8
2021-11-29 17:00:00	13.1	97.7
2021-11-29 16:00:00	14.2	92.6
2021-11-29 15:00:00	14.5	91.6
2021-11-29 14:00:00	14.8	89.9
2021-11-29 13:00:00	17	77.7
2021-11-29 12:00:00	16.2	78.6
2021-11-29 11:00:00	16.3	76.4
2021-11-29 10:00:00	14.3	82.8
2021-11-29 09:00:00	11.5	92.6
2021-11-29 08:00:00	9.4	100
2021-11-29 07:00:00	8.7	100
2021-11-29 06:00:00	8.9	100
2021-11-29 05:00:00	9.5	98.6
2021-11-29 04:00:00	9.7	96
2021-11-29 03:00:00	10.5	94.6
2021-11-29 02:00:00	10.4	94.1
2021-11-29 01:00:00	10.5	93.6
2021-11-29 00:00:00	10.4	95.4
2021-11-28 23:00:00	11.4	89.4
2021-11-28 22:00:00	13.5	90.2
2021-11-28 21:00:00	13.6	85.8
2021-11-28 20:00:00	13.6	83.6
2021-11-28 19:00:00	13.3	82.8
2021-11-28 18:00:00	12.7	82.5
2021-11-28 17:00:00	12.5	80.3
2021-11-28 16:00:00	13.4	74.9
2021-11-28 15:00:00	13.5	71.6
2021-11-28 14:00:00	14.1	69.1
2021-11-28 13:00:00	14.4	65
2021-11-28 12:00:00	14.7	65.5
2021-11-28 11:00:00	13.2	71.3
2021-11-28 10:00:00	12.6	73.6
2021-11-28 09:00:00	12.2	75.3
2021-11-28 08:00:00	12.3	73.1
2021-11-28 07:00:00	12.1	72.4
2021-11-28 06:00:00	11.8	74.4
2021-11-28 05:00:00	11.7	75.4
2021-11-28 04:00:00	11.7	74
2021-11-28 03:00:00	11.6	74.6
2021-11-28 02:00:00	11.6	75.2
2021-11-28 01:00:00	11.7	75.5
2021-11-28 00:00:00	11.4	74.6
2021-11-27 23:00:00	11.2	75.5
2021-11-27 22:00:00	11.2	76.3
2021-11-27 21:00:00	11.2	74
2021-11-27 20:00:00	11.3	73.3
2021-11-27 19:00:00	11.8	71.3
2021-11-27 18:00:00	11.8	69
2021-11-27 17:00:00	12.2	67.6
2021-11-27 16:00:00	13	65.6
2021-11-27 15:00:00	14	62.9
2021-11-27 14:00:00	14.5	63.7
2021-11-27 13:00:00	14.7	65.4
2021-11-27 12:00:00	15.4	63.2
2021-11-27 11:00:00	15.1	62.8
2021-11-27 10:00:00	11.2	76.9
2021-11-27 09:00:00	8.4	85.2
2021-11-27 08:00:00	6	92.5
2021-11-27 07:00:00	2.9	96.3
2021-11-27 06:00:00	2.3	92.6
2021-11-27 05:00:00	2.9	91.2
2021-11-27 04:00:00	2.9	91.8
2021-11-27 03:00:00	3.8	88.4
2021-11-27 02:00:00	4.4	85.6
2021-11-27 01:00:00	4.2	88.1
2021-11-27 00:00:00	3.9	88.2
2021-11-26 23:00:00	5.2	81.5
2021-11-26 22:00:00	5.6	70.4
2021-11-26 21:00:00	5.7	65.6
2021-11-26 20:00:00	6.6	60.9
2021-11-26 19:00:00	7.2	57.4
2021-11-26 18:00:00	9.1	53.5
2021-11-26 17:00:00	11.1	47.8
2021-11-26 16:00:00	14	34.2
2021-11-26 15:00:00	15.2	31
2021-11-26 14:00:00	15.5	31.4
2021-11-26 13:00:00	16	31.2
2021-11-26 12:00:00	16	35.5
2021-11-26 11:00:00	14	53.6
2021-11-26 10:00:00	11.9	62.3
2021-11-26 09:00:00	7.5	85
2021-11-26 08:00:00	3.3	100
2021-11-26 07:00:00	2.7	100
2021-11-26 06:00:00	3	98.5
2021-11-26 05:00:00	3.8	97.6
2021-11-26 04:00:00	3.3	97.6
2021-11-26 03:00:00	4	95.6
2021-11-26 02:00:00	3.7	90.3
2021-11-26 01:00:00	3.5	87
2021-11-26 00:00:00	4.2	83.4
2021-11-25 23:00:00	5.1	79.2
2021-11-25 22:00:00	5.4	76.1
2021-11-25 21:00:00	6.9	71.6
2021-11-25 20:00:00	7.3	75.6
2021-11-25 19:00:00	7.5	70.5
2021-11-25 18:00:00	8.2	64.8
2021-11-25 17:00:00	10.3	58.3
2021-11-25 16:00:00	13.1	49.4
2021-11-25 15:00:00	13.9	47.2
2021-11-25 14:00:00	14.5	48.1
2021-11-25 13:00:00	16.8	40.3
2021-11-25 12:00:00	16	33.9
2021-11-25 11:00:00	14.2	41.7
2021-11-25 10:00:00	12.5	41.1
2021-11-25 09:00:00	8.7	49.4
2021-11-25 08:00:00	4.5	64.3
2021-11-25 07:00:00	2.7	70.8
2021-11-25 06:00:00	2.9	71.2
2021-11-25 05:00:00	3.1	72.2
2021-11-25 04:00:00	3.2	74.5
2021-11-25 03:00:00	2.6	78.6
2021-11-25 02:00:00	3	77.2
2021-11-25 01:00:00	2.6	80.2
2021-11-25 00:00:00	4.3	72.2
2021-11-24 23:00:00	6.1	66.2
2021-11-24 22:00:00	8.2	60.9
2021-11-24 21:00:00	9.1	52.1
2021-11-24 20:00:00	10.7	44.9
2021-11-24 19:00:00	10.7	43.9
2021-11-24 18:00:00	10.3	45.3
2021-11-24 17:00:00	11.7	40.2
2021-11-24 16:00:00	14	34.1
2021-11-24 15:00:00	15.5	25
2021-11-24 14:00:00	15.1	33.6
2021-11-24 13:00:00	15.1	34.7
2021-11-24 12:00:00	14.4	34.6
2021-11-24 11:00:00	12.7	38.6
2021-11-24 10:00:00	10.6	37.3
2021-11-24 09:00:00	9.5	40.5
2021-11-24 08:00:00	5.7	50.4
2021-11-24 07:00:00	2.6	55.9
2021-11-24 06:00:00	3	63.8
2021-11-24 05:00:00	3.5	50.8
2021-11-24 04:00:00	3	54.2
2021-11-24 03:00:00	3.3	51.8
2021-11-24 02:00:00	4	49.2
2021-11-24 01:00:00	3.1	53.2
2021-11-24 00:00:00	4.6	44.8
2021-11-23 23:00:00	6.2	40.3
2021-11-23 22:00:00	3.2	50.8
2021-11-23 21:00:00	2.6	52.8
2021-11-23 20:00:00	4.1	48.1
2021-11-23 19:00:00	4.8	44.6
2021-11-23 18:00:00	5.2	42.1
2021-11-23 17:00:00	7	35.4
2021-11-23 16:00:00	9	28.4
2021-11-23 15:00:00	9.7	26
2021-11-23 14:00:00	9.9	24.3
2021-11-23 13:00:00	9.8	18.9
2021-11-23 12:00:00	9.3	19.7
2021-11-23 11:00:00	8	22.4
2021-11-23 10:00:00	6.3	27.9
2021-11-23 09:00:00	5.4	23.3
2021-11-23 08:00:00	2.1	35.4
2021-11-23 07:00:00	0.7	38.1
2021-11-23 06:00:00	0.3	39.3
2021-11-23 05:00:00	-2.1	47.6
2021-11-23 04:00:00	-2.4	60.5
2021-11-23 03:00:00	-1.2	44.9
2021-11-23 02:00:00	-0.4	43.3
2021-11-23 01:00:00	-0.9	48.4
2021-11-23 00:00:00	-1.9	52.1
2021-11-22 23:00:00	-1.9	60.7
2021-11-22 22:00:00	-0.9	53.1
2021-11-22 21:00:00	-1.1	59.4
2021-11-22 20:00:00	-1.4	61.7
2021-11-22 19:00:00	-0.4	62.3
2021-11-22 18:00:00	1	49.8
2021-11-22 17:00:00	3.2	36.8
2021-11-22 16:00:00	4.9	31.8
2021-11-22 15:00:00	6	26.7
2021-11-22 14:00:00	6.4	26.4
2021-11-22 13:00:00	6.5	28.6
2021-11-22 12:00:00	6.1	30.3
2021-11-22 11:00:00	5.7	29.3
2021-11-22 10:00:00	4.8	33.9
2021-11-22 09:00:00	3.8	35.6
2021-11-22 08:00:00	2.2	39.3
2021-11-22 07:00:00	1.3	44.4
2021-11-22 06:00:00	1.6	43.9
2021-11-22 05:00:00	2.3	43.1
2021-11-22 04:00:00	2.6	44.1
2021-11-22 03:00:00	2.9	45
2021-11-22 02:00:00	3.9	39.7
2021-11-22 01:00:00	4	46.4
2021-11-22 00:00:00	4	50.5
2021-11-21 23:00:00	5.5	50.4
2021-11-21 22:00:00	6.6	67.3
2021-11-21 21:00:00	7	70.8
2021-11-21 20:00:00	7.4	74.3
2021-11-21 19:00:00	8.6	64.4
2021-11-21 18:00:00	9.3	72.5
2021-11-21 17:00:00	9.6	81.8
2021-11-21 16:00:00	10	83.4
2021-11-21 15:00:00	10.7	86.3
2021-11-21 14:00:00	11.2	89.3
2021-11-21 13:00:00	10.7	98
2021-11-21 12:00:00	10.7	100
2021-11-21 11:00:00	13.6	84.1
2021-11-21 10:00:00	13.8	87.4
2021-11-21 09:00:00	13	88.6
2021-11-21 08:00:00	11.1	99.4
2021-11-21 07:00:00	10.4	100
2021-11-21 06:00:00	10.4	100
2021-11-21 05:00:00	10.5	100
2021-11-21 04:00:00	10.6	99.5
2021-11-21 03:00:00	10.9	99.9
2021-11-21 02:00:00	10.8	100
2021-11-21 01:00:00	11.1	96.6
2021-11-21 00:00:00	11.8	92.5
2021-11-20 23:00:00	14.7	69.7
2021-11-20 22:00:00	15.3	88.5
2021-11-20 21:00:00	15.4	85.5
2021-11-20 20:00:00	15.5	82.8
2021-11-20 19:00:00	15.5	83.5
2021-11-20 18:00:00	15.4	86.1
2021-11-20 17:00:00	15.4	85.6
2021-11-20 16:00:00	16.2	82.7
2021-11-20 15:00:00	16.8	80.1
2021-11-20 14:00:00	16.9	79.4
2021-11-20 13:00:00	17.9	77.9
2021-11-20 12:00:00	17.8	77.7
2021-11-20 11:00:00	16.6	86.7
2021-11-20 10:00:00	15.2	96
Max	17.9	100
Min	-2.4	18.9

## Sheet: SD60%
时间	空气温度(℃)	空气湿度(%RH)
2022-03-10 09:00:00	7.9	100.0
2022-03-10 08:00:00	5.9	100.0
2022-03-10 07:00:00	5.1	100.0
2022-03-10 06:00:00	3.4	100.0
2022-03-10 05:00:00	4.1	100.0
2022-03-10 04:00:00	3.5	100.0
2022-03-10 03:00:00	3.2	100.0
2022-03-10 02:00:00	2.9	100.0
2022-03-10 01:00:00	4.1	100.0
2022-03-10 00:00:00	4.1	100.0
2022-03-09 23:00:00	4.2	100.0
2022-03-09 22:00:00	4.8	100.0
2022-03-09 21:00:00	5.3	100.0
2022-03-09 20:00:00	5.2	100.0
2022-03-09 19:00:00	5.9	99.1
2022-03-09 18:00:00	6.8	96.8
2022-03-09 17:00:00	7.7	92.8
2022-03-09 16:00:00	9.3	86.2
2022-03-09 15:00:00	8.6	88.3
2022-03-09 14:00:00	10.1	82.9
2022-03-09 13:00:00	11.0	78.7
2022-03-09 12:00:00	11.7	76.9
2022-03-09 11:00:00	10.0	84.2
2022-03-09 10:00:00	9.9	82.5
2022-03-09 09:00:00	9.5	88.3
2022-03-09 08:00:00	6.8	100.0
2022-03-09 07:00:00	4.1	100.0
2022-03-09 06:00:00	3.8	100.0
2022-03-09 05:00:00	4.3	100.0
2022-03-09 04:00:00	3.5	100.0
2022-03-09 03:00:00	3.7	100.0
2022-03-09 02:00:00	3.9	100.0
2022-03-09 01:00:00	4.0	100.0
2022-03-09 00:00:00	4.4	100.0
2022-03-08 23:00:00	4.7	100.0
2022-03-08 22:00:00	5.0	100.0
2022-03-08 21:00:00	5.4	97.6
2022-03-08 20:00:00	5.7	97.2
2022-03-08 19:00:00	6.0	99.8
2022-03-08 18:00:00	7.0	94.3
2022-03-08 17:00:00	9.0	85.6
2022-03-08 16:00:00	10.0	79.8
2022-03-08 15:00:00	9.9	77.8
2022-03-08 14:00:00	10.0	75.4
2022-03-08 13:00:00	10.3	71.7
2022-03-08 12:00:00	11.2	58.6
2022-03-08 11:00:00	11.6	51.4
2022-03-08 10:00:00	11.7	46.7
2022-03-08 09:00:00	11.0	47.1
2022-03-08 08:00:00	7.8	61.1
2022-03-08 07:00:00	1.5	74.9
2022-03-08 06:00:00	0.5	82.7
2022-03-08 05:00:00	1.5	79.9
2022-03-08 04:00:00	3.6	65.2
2022-03-08 03:00:00	4.4	64.3
2022-03-08 02:00:00	3.9	72.5
2022-03-08 01:00:00	4.4	75.0
2022-03-08 00:00:00	4.3	87.2
2022-03-07 23:00:00	4.4	90.4
2022-03-07 22:00:00	3.6	95.6
2022-03-07 21:00:00	4.9	88.2
2022-03-07 20:00:00	6.7	78.1
2022-03-07 19:00:00	7.6	82.3
2022-03-07 18:00:00	7.6	82.1
2022-03-07 17:00:00	9.1	74.3
2022-03-07 16:00:00	10.8	65.7
2022-03-07 15:00:00	12.4	59.1
2022-03-07 14:00:00	12.2	60.1
2022-03-07 13:00:00	11.3	59.8
2022-03-07 12:00:00	10.1	63.3
2022-03-07 11:00:00	9.7	64.9
2022-03-07 10:00:00	10.8	44.7
2022-03-07 09:00:00	8.8	53.6
2022-03-07 08:00:00	6.1	60.7
2022-03-07 07:00:00	3.0	72.5
2022-03-07 06:00:00	2.9	70.9
2022-03-07 05:00:00	2.6	74.2
2022-03-07 04:00:00	2.6	83.2
2022-03-07 03:00:00	3.7	82.4
2022-03-07 02:00:00	4.7	80.2
2022-03-07 01:00:00	4.9	80.7
2022-03-07 00:00:00	4.8	78.5
2022-03-06 23:00:00	4.6	74.0
2022-03-06 22:00:00	4.9	70.0
2022-03-06 21:00:00	5.0	66.2
2022-03-06 20:00:00	4.9	65.2
2022-03-06 19:00:00	4.8	64.3
2022-03-06 18:00:00	5.0	59.0
2022-03-06 17:00:00	5.9	54.7
2022-03-06 16:00:00	7.1	57.5
2022-03-06 15:00:00	7.7	50.7
2022-03-06 14:00:00	8.6	45.7
2022-03-06 13:00:00	9.0	45.8
2022-03-06 12:00:00	8.9	52.8
2022-03-06 11:00:00	8.4	54.8
2022-03-06 10:00:00	7.6	52.1
2022-03-06 09:00:00	6.7	33.5
2022-03-06 08:00:00	3.5	33.3
2022-03-06 07:00:00	-1.8	46.1
2022-03-06 06:00:00	-2.4	49.9
2022-03-06 05:00:00	-2.7	54.7
2022-03-06 04:00:00	-2.6	60.7
2022-03-06 03:00:00	-1.1	48.7
2022-03-06 02:00:00	-0.6	42.8
2022-03-06 01:00:00	0.0	40.3
2022-03-06 00:00:00	0.3	44.4
2022-03-05 23:00:00	0.7	52.9
2022-03-05 22:00:00	0.9	70.2
2022-03-05 21:00:00	1.4	75.9
2022-03-05 20:00:00	3.4	68.6
2022-03-05 19:00:00	4.5	68.0
2022-03-05 18:00:00	5.6	65.0
2022-03-05 17:00:00	7.4	58.3
2022-03-05 16:00:00	9.3	49.4
2022-03-05 15:00:00	13.2	26.1
2022-03-05 14:00:00	15.3	10.8
2022-03-05 13:00:00	15.0	9.4
2022-03-05 12:00:00	13.7	12.8
2022-03-05 11:00:00	12.1	17.5
2022-03-05 10:00:00	10.7	16.6
2022-03-05 09:00:00	7.5	32.3
2022-03-05 08:00:00	3.0	46.0
2022-03-05 07:00:00	-1.2	61.3
2022-03-05 06:00:00	-1.4	66.2
2022-03-05 05:00:00	0.1	57.0
2022-03-05 04:00:00	1.0	45.9
2022-03-05 03:00:00	1.9	42.2
2022-03-05 02:00:00	3.4	39.1
2022-03-05 01:00:00	4.8	34.2
2022-03-05 00:00:00	5.7	30.7
2022-03-04 23:00:00	6.1	29.9
2022-03-04 22:00:00	6.7	29.8
2022-03-04 21:00:00	7.2	26.8
2022-03-04 20:00:00	8.7	28.2
2022-03-04 19:00:00	10.8	33.4
2022-03-04 18:00:00	12.8	34.8
2022-03-04 17:00:00	15.9	26.8
2022-03-04 16:00:00	22.0	7.4
2022-03-04 15:00:00	23.1	6.8
2022-03-04 14:00:00	23.6	5.0
2022-03-04 13:00:00	24.0	7.9
2022-03-04 12:00:00	23.4	10.6
2022-03-04 11:00:00	21.5	19.4
2022-03-04 10:00:00	18.5	31.9
2022-03-04 09:00:00	16.8	40.5
2022-03-04 08:00:00	14.7	46.6
2022-03-04 07:00:00	11.4	51.0
2022-03-04 06:00:00	10.6	51.8
2022-03-04 05:00:00	7.0	64.2
2022-03-04 04:00:00	5.8	91.7
2022-03-04 03:00:00	6.2	89.6
2022-03-04 02:00:00	4.7	90.7
2022-03-04 01:00:00	4.7	89.4
2022-03-04 00:00:00	4.8	87.7
2022-03-03 23:00:00	4.8	87.6
2022-03-03 22:00:00	5.0	90.1
2022-03-03 21:00:00	5.2	90.5
2022-03-03 20:00:00	5.8	92.0
2022-03-03 19:00:00	4.8	94.8
2022-03-03 18:00:00	6.5	83.4
2022-03-03 17:00:00	9.9	63.8
2022-03-03 16:00:00	10.9	59.7
2022-03-03 15:00:00	12.8	50.9
2022-03-03 14:00:00	14.2	37.1
2022-03-03 13:00:00	13.3	34.6
2022-03-03 12:00:00	12.4	42.2
2022-03-03 11:00:00	13.2	32.5
2022-03-03 10:00:00	10.7	42.1
2022-03-03 09:00:00	9.4	41.0
2022-03-03 08:00:00	3.6	58.3
2022-03-03 07:00:00	0.8	51.5
2022-03-03 06:00:00	0.3	53.9
2022-03-03 05:00:00	0.4	59.2
2022-03-03 04:00:00	2.0	52.7
2022-03-03 03:00:00	2.1	45.9
2022-03-03 02:00:00	3.1	45.5
2022-03-03 01:00:00	5.2	36.5
2022-03-03 00:00:00	4.0	40.5
2022-03-02 23:00:00	6.4	32.6
2022-03-02 22:00:00	7.4	29.6
2022-03-02 21:00:00	6.9	31.7
2022-03-02 20:00:00	7.5	30.6
2022-03-02 19:00:00	9.8	23.2
2022-03-02 18:00:00	11.6	21.1
2022-03-02 17:00:00	14.8	17.6
2022-03-02 16:00:00	16.2	20.8
2022-03-02 15:00:00	16.8	21.8
2022-03-02 14:00:00	16.8	21.1
2022-03-02 13:00:00	11.9	48.5
2022-03-02 12:00:00	10.6	54.4
2022-03-02 11:00:00	10.3	54.4
2022-03-02 10:00:00	9.3	51.4
2022-03-02 09:00:00	8.4	35.4
2022-03-02 08:00:00	3.7	58.7
2022-03-02 07:00:00	0.0	71.6
2022-03-02 06:00:00	-2.4	80.4
2022-03-02 05:00:00	-1.4	78.5
2022-03-02 04:00:00	-2.4	79.9
2022-03-02 03:00:00	-2.8	81.1
2022-03-02 02:00:00	-1.5	77.0
2022-03-02 01:00:00	0.5	65.4
2022-03-02 00:00:00	1.4	64.7
2022-03-01 23:00:00	0.8	63.3
2022-03-01 22:00:00	1.1	51.6
2022-03-01 21:00:00	1.7	51.9
2022-03-01 20:00:00	2.9	44.4
2022-03-01 19:00:00	3.9	41.3
2022-03-01 18:00:00	6.1	35.9
2022-03-01 17:00:00	8.4	29.4
2022-03-01 16:00:00	10.6	26.3
2022-03-01 15:00:00	11.3	26.2
2022-03-01 14:00:00	11.4	25.6
2022-03-01 13:00:00	11.0	31.3
2022-03-01 12:00:00	10.5	33.4
2022-03-01 11:00:00	9.0	37.5
2022-03-01 10:00:00	6.9	57.1
2022-03-01 09:00:00	4.4	69.2
2022-03-01 08:00:00	3.2	74.4
2022-03-01 07:00:00	2.4	77.1
2022-03-01 06:00:00	3.2	76.1
2022-03-01 05:00:00	5.1	72.4
2022-03-01 04:00:00	6.8	69.0
2022-03-01 03:00:00	5.6	88.9
2022-03-01 02:00:00	4.7	99.6
2022-03-01 01:00:00	5.5	99.2
2022-03-01 00:00:00	6.2	100.0
2022-02-28 23:00:00	6.2	100.0
2022-02-28 22:00:00	5.2	100.0
2022-02-28 21:00:00	4.7	100.0
2022-02-28 20:00:00	4.7	100.0
2022-02-28 19:00:00	4.4	100.0
2022-02-28 18:00:00	5.0	92.3
2022-02-28 17:00:00	7.0	88.3
2022-02-28 16:00:00	8.7	81.0
2022-02-28 15:00:00	9.9	75.0
2022-02-28 14:00:00	9.4	77.0
2022-02-28 13:00:00	9.3	76.5
2022-02-28 12:00:00	9.8	75.1
2022-02-28 11:00:00	9.9	74.6
2022-02-28 10:00:00	7.9	80.8
2022-02-28 09:00:00	6.0	92.6
2022-02-28 08:00:00	3.5	100.0
2022-02-28 07:00:00	2.3	100.0
2022-02-28 06:00:00	1.5	100.0
2022-02-28 05:00:00	1.7	99.8
2022-02-28 04:00:00	2.0	96.5
2022-02-28 03:00:00	2.1	94.2
2022-02-28 02:00:00	3.3	84.8
2022-02-28 01:00:00	4.0	80.7
2022-02-28 00:00:00	3.5	85.4
2022-02-27 23:00:00	3.3	77.5
2022-02-27 22:00:00	2.9	77.9
2022-02-27 21:00:00	4.4	72.2
2022-02-27 20:00:00	4.6	69.6
2022-02-27 19:00:00	5.4	69.2
2022-02-27 18:00:00	5.7	71.7
2022-02-27 17:00:00	7.8	62.2
2022-02-27 16:00:00	9.5	52.1
2022-02-27 15:00:00	9.6	53.0
2022-02-27 14:00:00	10.7	51.0
2022-02-27 13:00:00	10.7	47.7
2022-02-27 12:00:00	10.3	47.8
2022-02-27 11:00:00	12.2	25.3
2022-02-27 10:00:00	10.0	32.7
2022-02-27 09:00:00	7.5	39.9
2022-02-27 08:00:00	5.1	46.4
2022-02-27 07:00:00	1.8	51.3
2022-02-27 06:00:00	1.4	54.6
2022-02-27 05:00:00	-0.8	53.4
2022-02-27 04:00:00	-1.8	58.3
2022-02-27 03:00:00	-0.7	42.6
2022-02-27 02:00:00	-1.5	47.7
2022-02-27 01:00:00	-0.8	45.3
2022-02-27 00:00:00	0.7	42.2
2022-02-26 23:00:00	1.4	43.6
2022-02-26 22:00:00	0.8	45.1
2022-02-26 21:00:00	2.7	44.0
2022-02-26 20:00:00	2.9	43.5
2022-02-26 19:00:00	3.7	31.5
2022-02-26 18:00:00	6.4	26.0
2022-02-26 17:00:00	9.4	22.0
2022-02-26 16:00:00	11.1	24.8
2022-02-26 15:00:00	12.1	23.5
2022-02-26 14:00:00	13.8	22.0
2022-02-26 13:00:00	14.2	22.9
2022-02-26 12:00:00	14.6	25.0
2022-02-26 11:00:00	15.1	35.4
2022-02-26 10:00:00	12.3	44.9
2022-02-26 09:00:00	10.1	46.9
2022-02-26 08:00:00	7.4	54.5
2022-02-26 07:00:00	6.0	64.1
2022-02-26 06:00:00	5.1	62.0
2022-02-26 05:00:00	5.1	65.0
2022-02-26 04:00:00	5.1	69.0
2022-02-26 03:00:00	6.6	51.7
2022-02-26 02:00:00	5.0	58.7
2022-02-26 01:00:00	3.4	86.2
2022-02-26 00:00:00	2.8	85.9
2022-02-25 23:00:00	2.6	79.0
2022-02-25 22:00:00	2.0	90.1
2022-02-25 21:00:00	3.8	88.0
2022-02-25 20:00:00	4.3	88.3
2022-02-25 19:00:00	3.8	87.6
2022-02-25 18:00:00	5.4	79.6
2022-02-25 17:00:00	7.3	68.5
2022-02-25 16:00:00	8.7	62.5
2022-02-25 15:00:00	9.4	56.9
2022-02-25 14:00:00	9.9	57.4
2022-02-25 13:00:00	10.0	53.9
2022-02-25 12:00:00	9.6	57.7
2022-02-25 11:00:00	12.6	34.8
2022-02-25 10:00:00	10.5	42.6
2022-02-25 09:00:00	8.1	48.9
2022-02-25 08:00:00	5.0	59.7
2022-02-25 07:00:00	0.9	75.4
2022-02-25 06:00:00	1.8	73.5
2022-02-25 05:00:00	2.6	67.0
2022-02-25 04:00:00	2.9	68.0
2022-02-25 03:00:00	3.4	67.9
2022-02-25 02:00:00	2.5	82.3
2022-02-25 01:00:00	1.7	97.9
2022-02-25 00:00:00	1.5	92.8
2022-02-24 23:00:00	3.0	86.5
2022-02-24 22:00:00	2.3	87.9
2022-02-24 21:00:00	3.0	84.6
2022-02-24 20:00:00	3.5	75.3
2022-02-24 19:00:00	3.5	86.0
2022-02-24 18:00:00	4.2	80.7
2022-02-24 17:00:00	5.5	73.5
2022-02-24 16:00:00	6.6	69.2
2022-02-24 15:00:00	7.1	63.0
2022-02-24 14:00:00	8.7	57.3
2022-02-24 13:00:00	8.2	58.1
2022-02-24 12:00:00	10.3	38.4
2022-02-24 11:00:00	8.4	39.4
2022-02-24 10:00:00	6.5	43.7
2022-02-24 09:00:00	3.4	53.8
2022-02-24 08:00:00	0.4	60.9
2022-02-24 07:00:00	-1.6	65.6
2022-02-24 06:00:00	-2.1	70.0
2022-02-24 05:00:00	-3.8	75.8
2022-02-24 04:00:00	-4.0	83.7
2022-02-24 03:00:00	-2.7	79.6
2022-02-24 02:00:00	-2.5	74.6
2022-02-24 01:00:00	-3.1	73.6
2022-02-24 00:00:00	-3.6	75.3
2022-02-23 23:00:00	-3.0	71.5
2022-02-23 22:00:00	-3.3	70.6
2022-02-23 21:00:00	-3.0	67.6
2022-02-23 20:00:00	-2.1	62.8
2022-02-23 19:00:00	-0.2	57.4
2022-02-23 18:00:00	0.4	52.3
2022-02-23 17:00:00	1.8	46.6
2022-02-23 16:00:00	3.2	42.7
2022-02-23 15:00:00	4.0	34.2
2022-02-23 14:00:00	4.5	32.8
2022-02-23 13:00:00	5.3	36.7
2022-02-23 12:00:00	4.8	40.5
2022-02-23 11:00:00	3.6	40.9
2022-02-23 10:00:00	2.3	42.6
2022-02-23 09:00:00	-1.4	43.8
2022-02-23 08:00:00	-5.2	56.8
2022-02-23 07:00:00	-8.4	66.7
2022-02-23 06:00:00	-8.2	66.8
2022-02-23 05:00:00	-7.9	67.5
2022-02-23 04:00:00	-7.6	67.0
2022-02-23 03:00:00	-7.3	63.8
2022-02-23 02:00:00	-6.4	60.4
2022-02-23 01:00:00	-5.8	59.5
2022-02-23 00:00:00	-4.9	56.7
2022-02-22 23:00:00	-3.6	47.8
2022-02-22 22:00:00	-2.5	47.7
2022-02-22 21:00:00	-1.6	51.9
2022-02-22 20:00:00	-0.7	52.4
2022-02-22 19:00:00	-0.1	55.4
2022-02-22 18:00:00	1.9	45.9
2022-02-22 17:00:00	4.3	28.6
2022-02-22 16:00:00	6.6	23.7
2022-02-22 15:00:00	7.6	22.9
2022-02-22 14:00:00	8.2	22.9
2022-02-22 13:00:00	7.4	23.6
2022-02-22 12:00:00	8.0	22.3
2022-02-22 11:00:00	6.7	21.2
2022-02-22 10:00:00	5.0	25.2
2022-02-22 09:00:00	0.3	39.7
2022-02-22 08:00:00	-3.7	47.3
2022-02-22 07:00:00	-5.4	42.7
2022-02-22 06:00:00	-5.1	42.4
2022-02-22 05:00:00	-4.8	41.9
2022-02-22 04:00:00	-5.0	46.0
2022-02-22 03:00:00	-4.8	45.7
2022-02-22 02:00:00	-4.3	44.4
2022-02-22 01:00:00	-4.2	50.4
2022-02-22 00:00:00	-3.9	51.8
2022-02-21 23:00:00	-3.3	61.4
2022-02-21 22:00:00	-1.4	52.3
2022-02-21 21:00:00	-0.1	49.5
2022-02-21 20:00:00	2.1	61.3
2022-02-21 19:00:00	1.8	67.9
2022-02-21 18:00:00	2.4	70.1
2022-02-21 17:00:00	4.0	59.2
2022-02-21 16:00:00	5.4	53.3
2022-02-21 15:00:00	5.7	50.7
2022-02-21 14:00:00	5.2	49.9
2022-02-21 13:00:00	5.9	42.9
2022-02-21 12:00:00	8.0	36.9
2022-02-21 11:00:00	6.9	45.5
2022-02-21 10:00:00	6.2	34.9
2022-02-21 09:00:00	2.5	48.9
2022-02-21 08:00:00	-0.7	55.2
2022-02-21 07:00:00	-1.6	55.3
2022-02-21 06:00:00	-1.8	50.8
2022-02-21 05:00:00	-1.0	48.7
2022-02-21 04:00:00	-0.6	45.9
2022-02-21 03:00:00	-0.9	46.1
2022-02-21 02:00:00	-1.4	45.6
2022-02-21 01:00:00	-1.6	43.9
2022-02-21 00:00:00	-0.7	42.2
2022-02-20 23:00:00	-0.6	40.7
2022-02-20 22:00:00	0.2	39.5
2022-02-20 21:00:00	0.7	36.6
2022-02-20 20:00:00	-0.2	38.1
2022-02-20 19:00:00	0.6	58.7
2022-02-20 18:00:00	2.1	57.3
2022-02-20 17:00:00	2.9	45.2
2022-02-20 16:00:00	3.9	38.7
2022-02-20 15:00:00	4.7	36.0
2022-02-20 14:00:00	5.0	32.4
2022-02-20 13:00:00	5.4	27.3
2022-02-20 12:00:00	5.4	26.0
2022-02-20 11:00:00	5.3	17.5
2022-02-20 10:00:00	2.8	25.3
2022-02-20 09:00:00	0.5	24.4
2022-02-20 08:00:00	-2.8	40.3
2022-02-20 07:00:00	-7.9	40.4
2022-02-20 06:00:00	-7.2	41.7
2022-02-20 05:00:00	-7.1	44.1
2022-02-20 04:00:00	-6.5	39.3
2022-02-20 03:00:00	-6.7	39.9
2022-02-20 02:00:00	-8.0	46.2
2022-02-20 01:00:00	-7.3	47.6
2022-02-20 00:00:00	-7.3	45.7
2022-02-19 23:00:00	-7.1	44.7
2022-02-19 22:00:00	-5.9	39.5
2022-02-19 21:00:00	-5.4	39.1
2022-02-19 20:00:00	-4.4	35.6
2022-02-19 19:00:00	-2.8	28.9
2022-02-19 18:00:00	-1.4	24.2
2022-02-19 17:00:00	0.7	21.8
2022-02-19 16:00:00	2.4	22.6
2022-02-19 15:00:00	3.2	23.4
2022-02-19 14:00:00	3.7	23.2
2022-02-19 13:00:00	4.3	27.7
2022-02-19 12:00:00	3.4	27.7
2022-02-19 11:00:00	2.2	36.6
2022-02-19 10:00:00	1.6	40.4
2022-02-19 09:00:00	-0.3	46.6
2022-02-19 08:00:00	-1.7	52.1
2022-02-19 07:00:00	-2.1	56.5
2022-02-19 06:00:00	-1.4	58.9
2022-02-19 05:00:00	-0.7	61.7
2022-02-19 04:00:00	-1.7	78.3
2022-02-19 03:00:00	-3.2	78.4
2022-02-19 02:00:00	-1.7	70.0
2022-02-19 01:00:00	-0.5	68.1
2022-02-19 00:00:00	-0.5	86.2
2022-02-18 23:00:00	-0.4	89.9
2022-02-18 22:00:00	-0.5	88.4
2022-02-18 21:00:00	0.4	79.9
2022-02-18 20:00:00	0.9	73.2
2022-02-18 19:00:00	0.8	72.3
2022-02-18 18:00:00	1.3	69.6
2022-02-18 17:00:00	2.1	67.8
2022-02-18 16:00:00	2.9	63.8
2022-02-18 15:00:00	3.8	61.6
2022-02-18 14:00:00	4.1	56.6
2022-02-18 13:00:00	4.7	55.2
2022-02-18 12:00:00	6.2	51.6
2022-02-18 11:00:00	4.8	55.5
2022-02-18 10:00:00	3.4	59.7
2022-02-18 09:00:00	-0.3	65.8
2022-02-18 08:00:00	-4.0	75.8
2022-02-18 07:00:00	-6.8	84.6
2022-02-18 06:00:00	-6.6	82.9
2022-02-18 05:00:00	-5.2	75.2
2022-02-18 04:00:00	-6.1	78.0
2022-02-18 03:00:00	-5.8	77.4
2022-02-18 02:00:00	-4.8	73.2
2022-02-18 01:00:00	-4.7	72.5
2022-02-18 00:00:00	-4.2	71.2
2022-02-17 23:00:00	-3.8	67.3
2022-02-17 22:00:00	-2.8	66.2
2022-02-17 21:00:00	-2.7	65.8
2022-02-17 20:00:00	-2.6	59.8
2022-02-17 19:00:00	-2.5	62.4
2022-02-17 18:00:00	-2.3	62.2
2022-02-17 17:00:00	-1.2	55.6
2022-02-17 16:00:00	0.4	55.3
2022-02-17 15:00:00	2.1	46.1
2022-02-17 14:00:00	2.1	44.1
2022-02-17 13:00:00	2.1	41.3
2022-02-17 12:00:00	1.6	39.2
2022-02-17 11:00:00	-0.3	44.6
2022-02-17 10:00:00	-0.9	47.3
2022-02-17 09:00:00	-3.2	52.4
2022-02-17 08:00:00	-4.9	55.9
2022-02-17 07:00:00	-5.7	59.1
2022-02-17 06:00:00	-5.7	61.0
2022-02-17 05:00:00	-5.7	59.8
2022-02-17 04:00:00	-5.8	61.8
2022-02-17 03:00:00	-6.6	66.0
2022-02-17 02:00:00	-7.1	68.0
2022-02-17 01:00:00	-5.7	59.8
2022-02-17 00:00:00	-5.6	59.9
2022-02-16 23:00:00	-6.1	63.0
2022-02-16 22:00:00	-4.5	58.3
2022-02-16 21:00:00	-3.6	56.5
2022-02-16 20:00:00	-2.7	57.2
2022-02-16 19:00:00	-1.8	52.2
2022-02-16 18:00:00	-1.0	50.1
2022-02-16 17:00:00	1.0	50.0
2022-02-16 16:00:00	2.9	45.5
2022-02-16 15:00:00	3.9	39.3
2022-02-16 14:00:00	3.2	41.3
2022-02-16 13:00:00	3.8	44.6
2022-02-16 12:00:00	3.3	43.1
2022-02-16 11:00:00	1.4	51.5
2022-02-16 10:00:00	-0.1	59.3
2022-02-16 09:00:00	-2.5	67.7
2022-02-16 08:00:00	-4.1	76.8
2022-02-16 07:00:00	-4.4	76.3
2022-02-16 06:00:00	-3.7	71.8
2022-02-16 05:00:00	-3.5	69.1
2022-02-16 04:00:00	-2.9	63.3
2022-02-16 03:00:00	-2.5	61.0
2022-02-16 02:00:00	-2.3	62.3
2022-02-16 01:00:00	-2.4	65.9
2022-02-16 00:00:00	-2.3	67.6
2022-02-15 23:00:00	-2.1	66.2
2022-02-15 22:00:00	-2.0	65.7
2022-02-15 21:00:00	-2.0	64.0
2022-02-15 20:00:00	-2.0	61.0
2022-02-15 19:00:00	-2.0	62.9
2022-02-15 18:00:00	-1.8	61.1
2022-02-15 17:00:00	-1.3	58.4
2022-02-15 16:00:00	-0.9	57.0
2022-02-15 15:00:00	-0.3	52.9
2022-02-15 14:00:00	-0.2	53.5
2022-02-15 13:00:00	0.0	52.6
2022-02-15 12:00:00	-0.3	55.5
2022-02-15 11:00:00	-1.2	58.6
2022-02-15 10:00:00	-0.6	58.5
2022-02-15 09:00:00	-2.7	66.5
2022-02-15 08:00:00	-4.2	71.7
2022-02-15 07:00:00	-4.8	74.5
2022-02-15 06:00:00	-4.7	73.0
2022-02-15 05:00:00	-4.6	76.3
2022-02-15 04:00:00	-4.4	75.5
2022-02-15 03:00:00	-4.3	78.2
2022-02-15 02:00:00	-4.7	79.1
2022-02-15 01:00:00	-4.5	80.8
2022-02-15 00:00:00	-3.9	81.1
2022-02-14 23:00:00	-3.6	80.7
2022-02-14 22:00:00	-3.5	80.0
2022-02-14 21:00:00	-2.8	79.9
2022-02-14 20:00:00	-2.2	78.0
2022-02-14 19:00:00	-1.3	75.9
2022-02-14 18:00:00	-0.1	70.5
2022-02-14 17:00:00	1.3	68.7
2022-02-14 16:00:00	2.8	65.2
2022-02-14 15:00:00	3.6	63.0
2022-02-14 14:00:00	5.1	61.5
2022-02-14 13:00:00	4.1	71.1
2022-02-14 12:00:00	2.6	79.5
2022-02-14 11:00:00	2.1	83.1
2022-02-14 10:00:00	3.6	77.1
2022-02-14 09:00:00	2.2	86.0
2022-02-14 08:00:00	2.4	87.3
2022-02-14 07:00:00	2.8	87.9
2022-02-14 06:00:00	4.2	80.2
2022-02-14 05:00:00	3.2	89.9
2022-02-14 04:00:00	3.0	93.5
2022-02-14 03:00:00	0.7	100.0
2022-02-14 02:00:00	0.2	100.0
2022-02-14 01:00:00	0.4	100.0
2022-02-14 00:00:00	0.5	100.0
2022-02-13 23:00:00	1.3	100.0
2022-02-13 22:00:00	1.3	100.0
2022-02-13 21:00:00	1.1	100.0
2022-02-13 20:00:00	1.3	99.9
2022-02-13 19:00:00	2.1	99.6
2022-02-13 18:00:00	3.1	93.2
2022-02-13 17:00:00	5.1	85.0
2022-02-13 16:00:00	6.4	81.1
2022-02-13 15:00:00	6.4	81.4
2022-02-13 14:00:00	8.7	74.3
2022-02-13 13:00:00	8.5	72.1
2022-02-13 12:00:00	7.9	76.2
2022-02-13 11:00:00	6.7	79.7
2022-02-13 10:00:00	3.5	100.0
2022-02-13 09:00:00	1.8	100.0
2022-02-13 08:00:00	0.2	100.0
2022-02-13 07:00:00	-0.3	100.0
2022-02-13 06:00:00	-0.2	100.0
2022-02-13 05:00:00	-0.5	100.0
2022-02-13 04:00:00	-0.7	99.7
2022-02-13 03:00:00	0.7	99.8
2022-02-13 02:00:00	1.8	100.0
2022-02-13 01:00:00	2.0	100.0
2022-02-13 00:00:00	1.7	100.0
2022-02-12 23:00:00	1.6	100.0
2022-02-12 22:00:00	1.5	100.0
2022-02-12 21:00:00	2.1	100.0
2022-02-12 20:00:00	2.9	99.5
2022-02-12 19:00:00	3.3	99.2
2022-02-12 18:00:00	4.0	93.8
2022-02-12 17:00:00	5.6	89.9
2022-02-12 16:00:00	6.6	84.9
2022-02-12 15:00:00	7.7	80.8
2022-02-12 14:00:00	9.8	70.4
2022-02-12 13:00:00	10.2	68.1
2022-02-12 12:00:00	9.8	63.8
2022-02-12 11:00:00	8.4	72.7
2022-02-12 10:00:00	6.2	81.8
2022-02-12 09:00:00	1.8	100.0
2022-02-12 08:00:00	-1.4	99.7
2022-02-12 07:00:00	-2.1	99.2
2022-02-12 06:00:00	-0.9	100.0
2022-02-12 05:00:00	-0.8	100.0
2022-02-12 04:00:00	-1.3	100.0
2022-02-12 03:00:00	-1.4	99.1
2022-02-12 02:00:00	-0.4	99.8
2022-02-12 01:00:00	0.2	99.4
2022-02-12 00:00:00	0.7	98.0
2022-02-11 23:00:00	2.0	96.0
2022-02-11 22:00:00	2.6	95.5
2022-02-11 21:00:00	2.7	95.8
2022-02-11 20:00:00	2.7	96.1
2022-02-11 19:00:00	3.0	98.1
2022-02-11 18:00:00	4.1	90.0
2022-02-11 17:00:00	5.8	84.0
2022-02-11 16:00:00	7.5	77.5
2022-02-11 15:00:00	7.9	74.6
2022-02-11 14:00:00	9.1	68.5
2022-02-11 13:00:00	8.6	71.7
2022-02-11 12:00:00	7.8	74.4
2022-02-11 11:00:00	7.0	78.8
2022-02-11 10:00:00	5.6	88.0
2022-02-11 09:00:00	1.1	99.4
2022-02-11 08:00:00	-1.8	100.0
2022-02-11 07:00:00	-2.7	97.4
2022-02-11 06:00:00	-2.9	97.2
2022-02-11 05:00:00	-2.5	95.2
2022-02-11 04:00:00	-2.5	96.1
2022-02-11 03:00:00	-2.0	95.4
2022-02-11 02:00:00	-0.4	94.5
2022-02-11 01:00:00	-0.3	95.9
2022-02-11 00:00:00	0.5	88.5
2022-02-10 23:00:00	1.0	93.7
2022-02-10 22:00:00	1.8	83.7
2022-02-10 21:00:00	2.5	81.4
2022-02-10 20:00:00	3.2	90.6
2022-02-10 19:00:00	3.7	83.6
2022-02-10 18:00:00	4.4	82.9
2022-02-10 17:00:00	5.4	80.9
2022-02-10 16:00:00	6.5	78.0
2022-02-10 15:00:00	7.8	61.5
2022-02-10 14:00:00	8.5	62.1
2022-02-10 13:00:00	9.8	59.0
2022-02-10 12:00:00	9.4	57.6
2022-02-10 11:00:00	7.0	63.7
2022-02-10 10:00:00	5.1	71.3
2022-02-10 09:00:00	2.0	81.5
2022-02-10 08:00:00	-1.3	92.1
2022-02-10 07:00:00	-2.3	92.7
2022-02-10 06:00:00	-2.4	90.7
2022-02-10 05:00:00	-3.0	93.7
2022-02-10 04:00:00	-3.0	91.6
2022-02-10 03:00:00	-1.2	85.0
2022-02-10 02:00:00	-0.7	84.5
2022-02-10 01:00:00	-0.3	81.3
2022-02-10 00:00:00	-0.2	80.0
2022-02-09 23:00:00	-0.1	88.3
2022-02-09 22:00:00	-0.3	87.2
2022-02-09 21:00:00	0.8	86.6
2022-02-09 20:00:00	1.3	88.1
2022-02-09 19:00:00	2.2	86.0
2022-02-09 18:00:00	3.2	81.2
2022-02-09 17:00:00	4.5	78.1
2022-02-09 16:00:00	5.3	70.7
2022-02-09 15:00:00	5.9	67.0
2022-02-09 14:00:00	6.5	66.2
2022-02-09 13:00:00	7.2	57.6
2022-02-09 12:00:00	6.3	57.7
2022-02-09 11:00:00	4.7	64.6
2022-02-09 10:00:00	3.6	63.7
2022-02-09 09:00:00	-0.4	79.2
2022-02-09 08:00:00	-3.4	86.3
2022-02-09 07:00:00	-4.3	83.4
2022-02-09 06:00:00	-4.7	84.6
2022-02-09 05:00:00	-4.3	80.0
2022-02-09 04:00:00	-4.0	78.2
2022-02-09 03:00:00	-3.4	73.9
2022-02-09 02:00:00	-3.2	75.4
2022-02-09 01:00:00	-2.1	74.6
2022-02-09 00:00:00	-1.1	83.4
2022-02-08 23:00:00	-1.6	77.4
2022-02-08 22:00:00	0.7	83.6
2022-02-08 21:00:00	0.5	77.9
2022-02-08 20:00:00	0.1	70.4
2022-02-08 19:00:00	1.0	70.1
2022-02-08 18:00:00	2.6	65.7
2022-02-08 17:00:00	4.0	57.9
2022-02-08 16:00:00	5.0	52.2
2022-02-08 15:00:00	6.1	47.4
2022-02-08 14:00:00	5.9	51.6
2022-02-08 13:00:00	7.2	41.6
2022-02-08 12:00:00	7.2	43.9
2022-02-08 11:00:00	6.6	43.5
2022-02-08 10:00:00	4.8	47.5
2022-02-08 09:00:00	-0.2	69.5
2022-02-08 08:00:00	-2.9	74.5
2022-02-08 07:00:00	-5.0	78.8
2022-02-08 06:00:00	-3.5	72.4
2022-02-08 05:00:00	-1.3	60.8
2022-02-08 04:00:00	-1.9	64.9
2022-02-08 03:00:00	0.6	53.2
2022-02-08 02:00:00	0.4	54.5
2022-02-08 01:00:00	-0.9	52.3
2022-02-08 00:00:00	-1.4	54.2
2022-02-07 23:00:00	-3.1	62.2
2022-02-07 22:00:00	-2.6	69.2
2022-02-07 21:00:00	-1.3	63.7
2022-02-07 20:00:00	-2.0	68.8
2022-02-07 19:00:00	-0.1	70.1
2022-02-07 18:00:00	1.3	65.5
2022-02-07 17:00:00	3.6	54.9
2022-02-07 16:00:00	4.4	51.4
2022-02-07 15:00:00	4.8	47.1
2022-02-07 14:00:00	4.9	45.5
2022-02-07 13:00:00	5.2	44.6
2022-02-07 12:00:00	4.8	40.9
2022-02-07 11:00:00	4.4	38.0
2022-02-07 10:00:00	2.1	45.7
2022-02-07 09:00:00	0.0	51.3
2022-02-07 08:00:00	-1.5	54.2
2022-02-07 07:00:00	-2.3	56.6
2022-02-07 06:00:00	-2.4	56.3
2022-02-07 05:00:00	-2.5	55.0
2022-02-07 04:00:00	-2.9	59.5
2022-02-07 03:00:00	-3.6	62.6
2022-02-07 02:00:00	-3.9	62.4
2022-02-07 01:00:00	-3.2	63.6
2022-02-07 00:00:00	-3.5	65.4
2022-02-06 23:00:00	-3.4	60.2
2022-02-06 22:00:00	-1.8	57.1
2022-02-06 21:00:00	-1.1	53.9
2022-02-06 20:00:00	-1.6	54.3
2022-02-06 19:00:00	-0.3	54.1
2022-02-06 18:00:00	1.4	53.8
2022-02-06 17:00:00	3.3	47.3
2022-02-06 16:00:00	5.4	35.3
2022-02-06 15:00:00	5.6	35.9
2022-02-06 14:00:00	7.9	25.2
2022-02-06 13:00:00	7.3	21.4
2022-02-06 12:00:00	7.1	18.8
2022-02-06 11:00:00	6.1	23.7
2022-02-06 10:00:00	4.0	28.2
2022-02-06 09:00:00	-1.6	49.3
2022-02-06 08:00:00	-4.1	52.1
2022-02-06 07:00:00	-6.6	49.5
2022-02-06 06:00:00	-6.0	47.4
2022-02-06 05:00:00	-6.7	51.6
2022-02-06 04:00:00	-6.0	45.7
2022-02-06 03:00:00	-6.0	45.3
2022-02-06 02:00:00	-5.2	41.8
2022-02-06 01:00:00	-3.9	35.0
2022-02-06 00:00:00	-3.5	32.3
2022-02-05 23:00:00	-3.9	38.8
2022-02-05 22:00:00	-3.0	34.0
2022-02-05 21:00:00	-3.3	36.9
2022-02-05 20:00:00	-3.5	37.3
2022-02-05 19:00:00	-2.7	35.6
2022-02-05 18:00:00	-0.9	30.4
2022-02-05 17:00:00	1.3	24.8
2022-02-05 16:00:00	2.9	22.4
2022-02-05 15:00:00	4.3	19.4
2022-02-05 14:00:00	4.3	22.5
2022-02-05 13:00:00	4.0	24.8
2022-02-05 12:00:00	3.8	24.4
2022-02-05 11:00:00	2.7	28.6
2022-02-05 10:00:00	0.8	32.0
2022-02-05 09:00:00	-1.9	38.9
2022-02-05 08:00:00	-5.0	46.9
2022-02-05 07:00:00	-7.3	47.0
2022-02-05 06:00:00	-8.6	55.8
2022-02-05 05:00:00	-7.6	52.8
2022-02-05 04:00:00	-8.5	54.4
2022-02-05 03:00:00	-8.2	57.0
2022-02-05 02:00:00	-8.0	55.3
2022-02-05 01:00:00	-7.7	60.6
2022-02-05 00:00:00	-6.5	54.0
2022-02-04 23:00:00	-5.4	48.1
2022-02-04 22:00:00	-5.0	60.5
2022-02-04 21:00:00	-4.1	62.1
2022-02-04 20:00:00	-2.9	57.3
2022-02-04 19:00:00	-2.2	54.1
2022-02-04 18:00:00	-1.2	53.1
2022-02-04 17:00:00	1.0	46.4
2022-02-04 16:00:00	2.7	46.8
2022-02-04 15:00:00	4.4	49.1
2022-02-04 14:00:00	3.5	50.1
2022-02-04 13:00:00	4.9	43.5
2022-02-04 12:00:00	2.4	53.9
2022-02-04 11:00:00	1.5	61.2
2022-02-04 10:00:00	0.7	62.7
2022-02-04 09:00:00	-1.2	63.9
2022-02-04 08:00:00	-3.3	74.1
2022-02-04 07:00:00	-4.3	78.7
2022-02-04 06:00:00	-4.9	80.5
2022-02-04 05:00:00	-5.5	84.1
2022-02-04 04:00:00	-5.1	85.5
2022-02-04 03:00:00	-3.9	87.4
2022-02-04 02:00:00	-3.3	89.0
2022-02-04 01:00:00	-3.5	90.1
2022-02-04 00:00:00	-3.5	89.7
2022-02-03 23:00:00	-2.2	87.1
2022-02-03 22:00:00	-1.8	84.2
2022-02-03 21:00:00	-0.8	81.2
2022-02-03 20:00:00	-0.3	79.1
2022-02-03 19:00:00	1.7	71.6
2022-02-03 18:00:00	2.3	68.4
2022-02-03 17:00:00	3.0	64.5
2022-02-03 16:00:00	4.4	57.3
2022-02-03 15:00:00	5.3	51.6
2022-02-03 14:00:00	6.1	48.7
2022-02-03 13:00:00	6.7	43.5
2022-02-03 12:00:00	5.9	51.1
2022-02-03 11:00:00	4.4	50.6
2022-02-03 10:00:00	1.9	61.1
2022-02-03 09:00:00	-1.9	72.5
2022-02-03 08:00:00	-4.7	78.7
2022-02-03 07:00:00	-6.9	86.5
2022-02-03 06:00:00	-7.1	87.5
2022-02-03 05:00:00	-6.9	86.1
2022-02-03 04:00:00	-5.7	80.7
2022-02-03 03:00:00	-5.7	80.1
2022-02-03 02:00:00	-5.6	78.4
2022-02-03 01:00:00	-3.9	70.1
2022-02-03 00:00:00	-3.6	69.1
2022-02-02 23:00:00	-3.0	68.4
2022-02-02 22:00:00	-2.8	64.1
2022-02-02 21:00:00	-2.0	64.3
2022-02-02 20:00:00	-1.9	60.8
2022-02-02 19:00:00	-1.1	56.4
2022-02-02 18:00:00	0.5	53.1
2022-02-02 17:00:00	2.2	43.4
2022-02-02 16:00:00	3.3	38.0
2022-02-02 15:00:00	4.5	34.8
2022-02-02 14:00:00	5.0	33.6
2022-02-02 13:00:00	5.2	33.2
2022-02-02 12:00:00	4.3	38.1
2022-02-02 11:00:00	3.3	39.1
2022-02-02 10:00:00	0.7	44.0
2022-02-02 09:00:00	-2.2	60.6
2022-02-02 08:00:00	-4.3	68.8
2022-02-02 07:00:00	-6.0	73.0
2022-02-02 06:00:00	-5.4	70.0
2022-02-02 05:00:00	-5.1	72.3
2022-02-02 04:00:00	-5.3	76.6
2022-02-02 03:00:00	-6.0	76.2
2022-02-02 02:00:00	-5.8	66.9
2022-02-02 01:00:00	-4.8	59.9
2022-02-02 00:00:00	-5.0	62.8
2022-02-01 23:00:00	-5.6	66.1
2022-02-01 22:00:00	-5.1	63.1
2022-02-01 21:00:00	-4.4	58.5
2022-02-01 20:00:00	-3.8	60.2
2022-02-01 19:00:00	-2.9	53.9
2022-02-01 18:00:00	-1.4	48.0
2022-02-01 17:00:00	1.7	38.0
2022-02-01 16:00:00	3.8	31.0
2022-02-01 15:00:00	5.0	29.9
2022-02-01 14:00:00	5.1	32.7
2022-02-01 13:00:00	4.9	32.6
2022-02-01 12:00:00	3.9	34.7
2022-02-01 11:00:00	2.8	38.6
2022-02-01 10:00:00	0.8	42.6
2022-02-01 09:00:00	-1.8	50.7
2022-02-01 08:00:00	-4.4	52.4
2022-02-01 07:00:00	-5.7	53.3
2022-02-01 06:00:00	-5.2	54.0
2022-02-01 05:00:00	-5.6	60.3
2022-02-01 04:00:00	-4.8	57.4
2022-02-01 03:00:00	-4.2	56.8
2022-02-01 02:00:00	-3.1	48.6
2022-02-01 01:00:00	-3.4	49.3
2022-02-01 00:00:00	-2.9	42.1
2022-01-31 23:00:00	-2.6	41.1
2022-01-31 22:00:00	-1.9	43.8
2022-01-31 21:00:00	-2.5	59.5
2022-01-31 20:00:00	-1.1	51.2
2022-01-31 19:00:00	1.8	30.3
2022-01-31 18:00:00	2.8	27.7
2022-01-31 17:00:00	5.3	19.4
2022-01-31 16:00:00	7.8	15.7
2022-01-31 15:00:00	8.8	16.0
2022-01-31 14:00:00	9.4	21.3
2022-01-31 13:00:00	9.3	31.7
2022-01-31 12:00:00	8.5	42.2
2022-01-31 11:00:00	7.2	55.6
2022-01-31 10:00:00	4.6	66.6
2022-01-31 09:00:00	1.4	77.2
2022-01-31 08:00:00	-0.1	80.8
2022-01-31 07:00:00	-0.9	80.1
2022-01-31 06:00:00	-2.2	83.7
2022-01-31 05:00:00	-1.5	76.5
2022-01-31 04:00:00	-1.6	77.2
2022-01-31 03:00:00	-2.7	79.7
2022-01-31 02:00:00	-2.4	77.8
2022-01-31 01:00:00	-1.2	78.3
2022-01-31 00:00:00	-2.1	81.0
2022-01-30 23:00:00	-2.0	76.7
2022-01-30 22:00:00	-1.7	76.6
2022-01-30 21:00:00	-1.0	72.7
2022-01-30 20:00:00	-0.5	69.7
2022-01-30 19:00:00	-0.5	66.0
2022-01-30 18:00:00	1.2	61.2
2022-01-30 17:00:00	2.6	56.8
2022-01-30 16:00:00	4.1	54.5
2022-01-30 15:00:00	5.0	48.1
2022-01-30 14:00:00	6.4	40.3
2022-01-30 13:00:00	6.2	41.6
2022-01-30 12:00:00	5.1	45.4
2022-01-30 11:00:00	3.4	50.5
2022-01-30 10:00:00	1.5	47.5
2022-01-30 09:00:00	-2.4	64.6
2022-01-30 08:00:00	-6.2	74.4
2022-01-30 07:00:00	-6.1	76.3
2022-01-30 06:00:00	-5.8	74.1
2022-01-30 05:00:00	-5.4	82.8
2022-01-30 04:00:00	-4.9	81.7
2022-01-30 03:00:00	-4.3	80.7
2022-01-30 02:00:00	-3.7	80.6
2022-01-30 01:00:00	-3.1	78.0
2022-01-30 00:00:00	-2.5	74.8
2022-01-29 23:00:00	-2.2	75.8
2022-01-29 22:00:00	-2.0	75.6
2022-01-29 21:00:00	-1.6	73.3
2022-01-29 20:00:00	-1.1	68.7
2022-01-29 19:00:00	-0.7	70.5
2022-01-29 18:00:00	0.1	63.8
2022-01-29 17:00:00	1.6	59.1
2022-01-29 16:00:00	2.7	55.7
2022-01-29 15:00:00	3.9	51.6
2022-01-29 14:00:00	5.3	48.1
2022-01-29 13:00:00	6.3	30.8
2022-01-29 12:00:00	5.1	28.5
2022-01-29 11:00:00	4.1	36.4
2022-01-29 10:00:00	1.9	49.0
2022-01-29 09:00:00	-1.7	69.0
2022-01-29 08:00:00	-5.0	74.2
2022-01-29 07:00:00	-6.7	74.6
2022-01-29 06:00:00	-6.1	69.7
2022-01-29 05:00:00	-5.9	69.2
2022-01-29 04:00:00	-4.8	63.9
2022-01-29 03:00:00	-4.5	60.9
2022-01-29 02:00:00	-3.3	58.9
2022-01-29 01:00:00	-2.3	57.2
2022-01-29 00:00:00	-2.7	62.6
2022-01-28 23:00:00	-2.0	55.2
2022-01-28 22:00:00	-1.0	51.7
2022-01-28 21:00:00	-0.5	46.6
2022-01-28 20:00:00	-0.2	53.3
2022-01-28 19:00:00	0.4	51.0
2022-01-28 18:00:00	0.8	51.6
2022-01-28 17:00:00	1.8	46.1
2022-01-28 16:00:00	2.5	44.0
2022-01-28 15:00:00	3.4	43.9
2022-01-28 14:00:00	3.3	45.6
2022-01-28 13:00:00	3.8	38.3
2022-01-28 12:00:00	4.3	41.7
2022-01-28 11:00:00	2.8	52.0
2022-01-28 10:00:00	0.7	62.7
2022-01-28 09:00:00	-2.5	83.0
2022-01-28 08:00:00	-5.3	92.4
2022-01-28 07:00:00	-6.3	92.8
2022-01-28 06:00:00	-6.0	90.1
2022-01-28 05:00:00	-5.2	88.3
2022-01-28 04:00:00	-4.9	86.5
2022-01-28 03:00:00	-3.7	80.3
2022-01-28 02:00:00	-3.7	79.8
2022-01-28 01:00:00	-3.7	77.5
2022-01-28 00:00:00	-3.6	75.7
2022-01-27 23:00:00	-2.8	70.7
2022-01-27 22:00:00	-1.3	62.8
2022-01-27 21:00:00	-0.6	58.9
2022-01-27 20:00:00	0.0	56.5
2022-01-27 19:00:00	0.7	53.4
2022-01-27 18:00:00	-0.1	47.9
2022-01-27 17:00:00	2.3	40.3
2022-01-27 16:00:00	3.9	35.7
2022-01-27 15:00:00	4.8	30.5
2022-01-27 14:00:00	4.4	34.7
2022-01-27 13:00:00	4.1	38.4
2022-01-27 12:00:00	4.3	36.3
2022-01-27 11:00:00	3.4	39.3
2022-01-27 10:00:00	1.8	49.6
2022-01-27 09:00:00	-0.2	62.0
2022-01-27 08:00:00	-3.0	79.3
2022-01-27 07:00:00	-3.8	84.3
2022-01-27 06:00:00	-3.4	85.2
2022-01-27 05:00:00	-3.1	84.4
2022-01-27 04:00:00	-2.7	83.5
2022-01-27 03:00:00	-2.4	80.8
2022-01-27 02:00:00	-3.2	74.0
2022-01-27 01:00:00	-3.2	68.4
2022-01-27 00:00:00	-2.4	67.3
2022-01-26 23:00:00	-1.5	70.3
2022-01-26 22:00:00	1.0	59.4
2022-01-26 21:00:00	1.6	57.8
2022-01-26 20:00:00	2.4	57.9
2022-01-26 19:00:00	2.2	59.1
2022-01-26 18:00:00	2.8	57.1
2022-01-26 17:00:00	3.9	52.3
2022-01-26 16:00:00	5.0	43.1
2022-01-26 15:00:00	6.2	47.5
2022-01-26 14:00:00	6.5	41.1
2022-01-26 13:00:00	7.3	44.6
2022-01-26 12:00:00	5.5	56.9
2022-01-26 11:00:00	4.6	59.5
2022-01-26 10:00:00	0.8	83.5
2022-01-26 09:00:00	-2.2	98.7
2022-01-26 08:00:00	-4.2	98.7
2022-01-26 07:00:00	-4.9	97.8
2022-01-26 06:00:00	-5.3	97.5
2022-01-26 05:00:00	-4.9	96.7
2022-01-26 04:00:00	-4.5	95.1
2022-01-26 03:00:00	-3.8	95.0
2022-01-26 02:00:00	-3.4	93.8
2022-01-26 01:00:00	-2.5	89.2
2022-01-26 00:00:00	-1.4	86.1
2022-01-25 23:00:00	-1.0	79.9
2022-01-25 22:00:00	-0.4	71.6
2022-01-25 21:00:00	0.1	73.3
2022-01-25 20:00:00	1.4	73.7
2022-01-25 19:00:00	2.6	71.3
2022-01-25 18:00:00	3.0	69.6
2022-01-25 17:00:00	3.5	65.1
2022-01-25 16:00:00	4.2	60.2
2022-01-25 15:00:00	4.8	57.5
2022-01-25 14:00:00	4.5	52.6
2022-01-25 13:00:00	4.5	54.7
2022-01-25 12:00:00	4.6	48.1
2022-01-25 11:00:00	3.4	50.8
2022-01-25 10:00:00	2.0	57.3
2022-01-25 09:00:00	0.0	67.0
2022-01-25 08:00:00	-1.1	73.1
2022-01-25 07:00:00	-1.3	70.2
2022-01-25 06:00:00	-2.0	74.9
2022-01-25 05:00:00	-2.0	74.8
2022-01-25 04:00:00	-1.6	73.1
2022-01-25 03:00:00	-2.1	74.4
2022-01-25 02:00:00	-2.8	77.6
2022-01-25 01:00:00	-3.5	75.7
2022-01-25 00:00:00	-2.5	66.3
2022-01-24 23:00:00	-1.4	70.7
2022-01-24 22:00:00	-1.2	73.2
2022-01-24 21:00:00	-0.7	70.4
2022-01-24 20:00:00	-0.6	70.0
2022-01-24 19:00:00	-0.8	67.5
2022-01-24 18:00:00	0.3	62.3
2022-01-24 17:00:00	2.0	55.7
2022-01-24 16:00:00	3.6	53.4
2022-01-24 15:00:00	3.9	53.2
2022-01-24 14:00:00	4.7	51.0
2022-01-24 13:00:00	3.7	53.3
2022-01-24 12:00:00	2.3	59.7
2022-01-24 11:00:00	1.3	62.1
2022-01-24 10:00:00	0.7	64.1
2022-01-24 09:00:00	-0.9	71.7
2022-01-24 08:00:00	-2.5	79.4
2022-01-24 07:00:00	-2.8	81.2
2022-01-24 06:00:00	-2.7	81.9
2022-01-24 05:00:00	-2.4	79.2
2022-01-24 04:00:00	-2.7	79.9
2022-01-24 03:00:00	-3.0	82.0
2022-01-24 02:00:00	-2.9	80.7
2022-01-24 01:00:00	-3.1	80.8
2022-01-24 00:00:00	-2.9	79.7
2022-01-23 23:00:00	-3.3	80.8
2022-01-23 22:00:00	-3.3	79.7
2022-01-23 21:00:00	-3.1	78.4
2022-01-23 20:00:00	-2.5	76.2
2022-01-23 19:00:00	-1.6	74.4
2022-01-23 18:00:00	-0.5	71.0
2022-01-23 17:00:00	1.7	70.5
2022-01-23 16:00:00	3.4	66.3
2022-01-23 15:00:00	3.9	71.8
2022-01-23 14:00:00	4.2	71.8
2022-01-23 13:00:00	5.0	71.0
2022-01-23 12:00:00	5.0	74.3
2022-01-23 11:00:00	3.9	76.8
2022-01-23 10:00:00	3.1	78.6
2022-01-23 09:00:00	1.1	84.8
2022-01-23 08:00:00	0.3	86.0
2022-01-23 07:00:00	0.3	87.4
2022-01-23 06:00:00	0.2	87.5
2022-01-23 05:00:00	0.2	87.0
2022-01-23 04:00:00	0.1	88.8
2022-01-23 03:00:00	0.6	87.3
2022-01-23 02:00:00	1.1	88.5
2022-01-23 01:00:00	1.2	89.4
2022-01-23 00:00:00	1.5	85.9
2022-01-22 23:00:00	1.6	85.3
2022-01-22 22:00:00	1.9	86.2
2022-01-22 21:00:00	2.5	91.0
2022-01-22 20:00:00	2.8	91.5
2022-01-22 19:00:00	3.5	91.8
2022-01-22 18:00:00	3.6	91.3
2022-01-22 17:00:00	3.8	91.7
2022-01-22 16:00:00	3.8	93.7
2022-01-22 15:00:00	4.1	93.0
2022-01-22 14:00:00	4.0	94.5
2022-01-22 13:00:00	3.6	97.1
2022-01-22 12:00:00	2.5	93.3
2022-01-22 11:00:00	2.7	81.4
2022-01-22 10:00:00	2.2	80.1
2022-01-22 09:00:00	1.4	80.1
2022-01-22 08:00:00	0.7	79.9
2022-01-22 07:00:00	0.2	81.2
2022-01-22 06:00:00	-0.1	79.7
2022-01-22 05:00:00	-0.6	80.1
2022-01-22 04:00:00	-1.0	81.8
2022-01-22 03:00:00	-0.6	77.6
2022-01-22 02:00:00	-0.8	78.8
2022-01-22 01:00:00	-1.1	80.7
2022-01-22 00:00:00	-1.6	80.9
2022-01-21 23:00:00	1.2	74.1
2022-01-21 22:00:00	1.3	73.4
2022-01-21 21:00:00	1.3	74.3
2022-01-21 20:00:00	1.2	73.5
2022-01-21 19:00:00	1.3	74.0
2022-01-21 18:00:00	1.0	73.1
2022-01-21 17:00:00	2.8	66.2
2022-01-21 16:00:00	3.5	66.6
2022-01-21 15:00:00	4.2	63.0
2022-01-21 14:00:00	4.6	65.3
2022-01-21 13:00:00	5.0	61.1
2022-01-21 12:00:00	4.5	58.7
2022-01-21 11:00:00	2.5	55.0
2022-01-21 10:00:00	-0.8	64.0
2022-01-21 09:00:00	-3.4	73.8
2022-01-21 08:00:00	-5.8	81.2
2022-01-21 07:00:00	-6.5	81.5
2022-01-21 06:00:00	-7.2	84.6
2022-01-21 05:00:00	-7.2	84.8
2022-01-21 04:00:00	-6.8	82.5
2022-01-21 03:00:00	-6.4	78.5
2022-01-21 02:00:00	-5.9	76.6
2022-01-21 01:00:00	-5.9	76.0
2022-01-21 00:00:00	-6.0	73.0
2022-01-20 23:00:00	-6.0	69.9
2022-01-20 22:00:00	-5.4	66.2
2022-01-20 21:00:00	-5.1	71.3
2022-01-20 20:00:00	-4.7	75.6
2022-01-20 19:00:00	-3.7	70.1
2022-01-20 18:00:00	-2.9	66.2
2022-01-20 17:00:00	-0.8	61.1
2022-01-20 16:00:00	1.1	54.3
2022-01-20 15:00:00	2.4	49.1
2022-01-20 14:00:00	2.4	41.3
2022-01-20 13:00:00	2.0	42.9
2022-01-20 12:00:00	0.9	45.3
2022-01-20 11:00:00	-0.4	54.0
2022-01-20 10:00:00	-2.4	59.6
2022-01-20 09:00:00	-4.7	71.8
2022-01-20 08:00:00	-8.6	91.7
2022-01-20 07:00:00	-9.8	90.1
2022-01-20 06:00:00	-8.9	86.7
2022-01-20 05:00:00	-8.8	86.9
2022-01-20 04:00:00	-8.2	84.8
2022-01-20 03:00:00	-7.8	83.2
2022-01-20 02:00:00	-7.3	81.5
2022-01-20 01:00:00	-6.9	80.3
2022-01-20 00:00:00	-6.1	76.9
2022-01-19 23:00:00	-5.8	76.3
2022-01-19 22:00:00	-5.0	75.5
2022-01-19 21:00:00	-4.2	73.7
2022-01-19 20:00:00	-3.6	75.0
2022-01-19 19:00:00	-2.7	72.0
2022-01-19 18:00:00	-2.1	74.2
2022-01-19 17:00:00	-0.4	72.6
2022-01-19 16:00:00	1.4	69.7
2022-01-19 15:00:00	2.8	67.1
2022-01-19 14:00:00	3.9	67.2
2022-01-19 13:00:00	4.9	65.1
2022-01-19 12:00:00	5.4	64.4
2022-01-19 11:00:00	5.0	65.7
2022-01-19 10:00:00	3.9	68.5
2022-01-19 09:00:00	1.0	88.5
2022-01-19 08:00:00	-0.9	94.7
2022-01-19 07:00:00	-0.6	94.8
2022-01-19 06:00:00	0.9	89.1
2022-01-19 05:00:00	2.1	86.2
2022-01-19 04:00:00	2.1	85.5
2022-01-19 03:00:00	2.2	83.0
2022-01-19 02:00:00	2.1	84.0
2022-01-19 01:00:00	2.3	83.1
2022-01-19 00:00:00	3.3	80.7
2022-01-18 23:00:00	4.9	84.4
2022-01-18 22:00:00	5.0	82.9
2022-01-18 21:00:00	5.0	80.8
2022-01-18 20:00:00	4.8	78.7
2022-01-18 19:00:00	3.9	79.0
2022-01-18 18:00:00	3.8	75.6
2022-01-18 17:00:00	4.2	68.0
2022-01-18 16:00:00	5.4	60.0
2022-01-18 15:00:00	6.2	55.5
2022-01-18 14:00:00	6.8	50.2
2022-01-18 13:00:00	6.8	58.0
2022-01-18 12:00:00	7.0	56.6
2022-01-18 11:00:00	6.3	51.8
2022-01-18 10:00:00	3.9	62.6
2022-01-18 09:00:00	-1.1	67.2
2022-01-18 08:00:00	-4.2	69.2
2022-01-18 07:00:00	-5.8	75.0
2022-01-18 06:00:00	-5.3	74.0
2022-01-18 05:00:00	-5.3	74.4
2022-01-18 04:00:00	-5.5	77.1
2022-01-18 03:00:00	-5.0	75.4
2022-01-18 02:00:00	-5.5	77.7
2022-01-18 01:00:00	-5.2	75.3
2022-01-18 00:00:00	-4.8	74.0
2022-01-17 23:00:00	-4.4	69.3
2022-01-17 22:00:00	-3.6	63.0
2022-01-17 21:00:00	-3.0	61.6
2022-01-17 20:00:00	-1.7	56.8
2022-01-17 19:00:00	-1.4	58.2
2022-01-17 18:00:00	-0.2	50.8
2022-01-17 17:00:00	2.8	44.2
2022-01-17 16:00:00	5.1	38.6
2022-01-17 15:00:00	6.3	40.9
2022-01-17 14:00:00	7.0	42.1
2022-01-17 13:00:00	7.3	45.2
2022-01-17 12:00:00	7.2	55.5
2022-01-17 11:00:00	6.1	62.2
2022-01-17 10:00:00	3.7	74.7
2022-01-17 09:00:00	0.2	85.6
2022-01-17 08:00:00	-2.4	89.9
2022-01-17 07:00:00	-2.6	86.9
2022-01-17 06:00:00	-2.0	84.8
2022-01-17 05:00:00	-2.3	86.8
2022-01-17 04:00:00	-3.5	87.9
2022-01-17 03:00:00	-3.6	86.1
2022-01-17 02:00:00	-3.7	83.9
2022-01-17 01:00:00	-3.6	83.7
2022-01-17 00:00:00	-3.4	81.7
2022-01-16 23:00:00	-1.4	76.8
2022-01-16 22:00:00	-0.7	75.6
2022-01-16 21:00:00	-1.2	77.7
2022-01-16 20:00:00	-0.4	74.7
2022-01-16 19:00:00	1.2	67.5
2022-01-16 18:00:00	1.3	63.3
2022-01-16 17:00:00	2.0	54.2
2022-01-16 16:00:00	3.4	49.5
2022-01-16 15:00:00	4.8	44.5
2022-01-16 14:00:00	5.5	42.2
2022-01-16 13:00:00	5.1	44.7
2022-01-16 12:00:00	4.7	48.6
2022-01-16 11:00:00	3.5	50.1
2022-01-16 10:00:00	0.6	66.0
2022-01-16 09:00:00	-2.6	83.1
2022-01-16 08:00:00	-4.9	87.6
2022-01-16 07:00:00	-5.2	87.8
2022-01-16 06:00:00	-4.9	87.4
2022-01-16 05:00:00	-5.0	89.1
2022-01-16 04:00:00	-4.3	84.2
2022-01-16 03:00:00	-3.5	79.2
2022-01-16 02:00:00	-2.9	78.5
2022-01-16 01:00:00	-2.3	74.8
2022-01-16 00:00:00	-0.8	68.7
2022-01-15 23:00:00	-0.2	66.4
2022-01-15 22:00:00	0.1	72.3
2022-01-15 21:00:00	-0.8	79.8
2022-01-15 20:00:00	-0.1	73.7
2022-01-15 19:00:00	0.4	72.6
2022-01-15 18:00:00	1.4	71.7
2022-01-15 17:00:00	4.3	61.5
2022-01-15 16:00:00	7.1	54.1
2022-01-15 15:00:00	8.3	52.0
2022-01-15 14:00:00	9.0	49.5
2022-01-15 13:00:00	9.0	49.2
2022-01-15 12:00:00	8.1	48.7
2022-01-15 11:00:00	6.6	50.9
2022-01-15 10:00:00	4.4	51.6
2022-01-15 09:00:00	1.5	59.8
2022-01-15 08:00:00	-2.2	73.8
2022-01-15 07:00:00	-2.4	70.6
2022-01-15 06:00:00	-2.3	68.7
2022-01-15 05:00:00	-2.2	67.4
2022-01-15 04:00:00	-2.3	66.0
2022-01-15 03:00:00	-2.1	64.4
2022-01-15 02:00:00	-2.0	64.8
2022-01-15 01:00:00	-1.8	68.0
2022-01-15 00:00:00	-3.0	71.8
2022-01-14 23:00:00	-3.0	72.1
2022-01-14 22:00:00	-2.0	70.4
2022-01-14 21:00:00	-1.0	68.2
2022-01-14 20:00:00	0.1	66.1
2022-01-14 19:00:00	0.9	64.4
2022-01-14 18:00:00	1.5	60.2
2022-01-14 17:00:00	2.2	58.1
2022-01-14 16:00:00	2.9	60.4
2022-01-14 15:00:00	3.7	53.5
2022-01-14 14:00:00	3.5	50.7
2022-01-14 13:00:00	4.6	43.7
2022-01-14 12:00:00	4.2	42.0
2022-01-14 11:00:00	4.4	42.7
2022-01-14 10:00:00	1.5	53.1
2022-01-14 09:00:00	-3.9	74.1
2022-01-14 08:00:00	-7.3	80.0
2022-01-14 07:00:00	-8.7	80.4
2022-01-14 06:00:00	-8.3	79.3
2022-01-14 05:00:00	-8.5	80.8
2022-01-14 04:00:00	-8.6	82.4
2022-01-14 03:00:00	-7.3	73.8
2022-01-14 02:00:00	-4.4	46.1
2022-01-14 01:00:00	-6.1	58.6
2022-01-14 00:00:00	-6.4	63.1
2022-01-13 23:00:00	-5.1	60.1
2022-01-13 22:00:00	-4.6	54.9
2022-01-13 21:00:00	-4.3	53.5
2022-01-13 20:00:00	-4.2	49.2
2022-01-13 19:00:00	-3.9	48.8
2022-01-13 18:00:00	-3.3	44.8
2022-01-13 17:00:00	-0.4	37.3
2022-01-13 16:00:00	1.8	28.1
2022-01-13 15:00:00	3.0	25.4
2022-01-13 14:00:00	3.5	28.3
2022-01-13 13:00:00	3.3	32.1
2022-01-13 12:00:00	2.7	32.9
2022-01-13 11:00:00	1.6	34.5
2022-01-13 10:00:00	0.0	43.6
2022-01-13 09:00:00	-2.1	49.3
2022-01-13 08:00:00	-4.2	57.8
2022-01-13 07:00:00	-4.8	61.0
2022-01-13 06:00:00	-4.8	63.7
2022-01-13 05:00:00	-4.7	67.2
2022-01-13 04:00:00	-5.9	81.6
2022-01-13 03:00:00	-4.6	76.7
2022-01-13 02:00:00	-3.7	75.3
2022-01-13 01:00:00	-3.1	80.8
2022-01-13 00:00:00	-2.2	77.8
2022-01-12 23:00:00	-1.1	81.9
2022-01-12 22:00:00	-0.7	83.8
2022-01-12 21:00:00	0.6	87.0
2022-01-12 20:00:00	1.0	88.8
2022-01-12 19:00:00	1.7	78.3
2022-01-12 18:00:00	2.2	69.3
2022-01-12 17:00:00	2.7	67.2
2022-01-12 16:00:00	3.3	64.8
2022-01-12 15:00:00	3.6	61.7
2022-01-12 14:00:00	3.7	62.8
2022-01-12 13:00:00	5.2	55.0
2022-01-12 12:00:00	5.5	57.3
2022-01-12 11:00:00	4.0	60.9
2022-01-12 10:00:00	0.3	81.4
2022-01-12 09:00:00	-2.8	86.7
2022-01-12 08:00:00	-4.5	85.9
2022-01-12 07:00:00	-6.5	88.3
2022-01-12 06:00:00	-6.7	89.1
2022-01-12 05:00:00	-6.7	88.1
2022-01-12 04:00:00	-6.8	88.3
2022-01-12 03:00:00	-6.0	84.8
2022-01-12 02:00:00	-5.2	77.3
2022-01-12 01:00:00	-5.2	75.6
2022-01-12 00:00:00	-4.7	78.1
2022-01-11 23:00:00	-4.2	76.6
2022-01-11 22:00:00	-4.1	78.3
2022-01-11 21:00:00	-3.7	80.9
2022-01-11 20:00:00	-3.2	75.8
2022-01-11 19:00:00	-2.5	71.5
2022-01-11 18:00:00	-1.7	67.4
2022-01-11 17:00:00	0.4	57.2
2022-01-11 16:00:00	2.7	54.0
2022-01-11 15:00:00	3.6	52.1
2022-01-11 14:00:00	3.8	41.6
2022-01-11 13:00:00	3.1	42.0
2022-01-11 12:00:00	2.3	52.8
2022-01-11 11:00:00	0.8	63.8
2022-01-11 10:00:00	-0.9	74.9
2022-01-11 09:00:00	-3.0	85.8
2022-01-11 08:00:00	-5.7	90.5
2022-01-11 07:00:00	-7.1	92.2
2022-01-11 06:00:00	-6.7	90.6
2022-01-11 05:00:00	-6.8	90.7
2022-01-11 04:00:00	-6.2	89.0
2022-01-11 03:00:00	-5.8	91.1
2022-01-11 02:00:00	-5.3	90.5
2022-01-11 01:00:00	-4.9	95.3
2022-01-11 00:00:00	-4.0	92.8
2022-01-10 23:00:00	-3.2	90.3
2022-01-10 22:00:00	-2.1	87.3
2022-01-10 21:00:00	-1.0	90.9
2022-01-10 20:00:00	0.4	92.1
2022-01-10 19:00:00	0.0	93.5
2022-01-10 18:00:00	0.6	96.3
2022-01-10 17:00:00	0.6	96.8
2022-01-10 16:00:00	1.1	97.6
2022-01-10 15:00:00	1.5	96.8
2022-01-10 14:00:00	3.1	95.2
2022-01-10 13:00:00	4.9	89.5
2022-01-10 12:00:00	6.3	74.3
2022-01-10 11:00:00	4.7	81.9
2022-01-10 10:00:00	3.6	86.1
2022-01-10 09:00:00	2.4	93.2
2022-01-10 08:00:00	1.2	91.7
2022-01-10 07:00:00	0.1	93.2
2022-01-10 06:00:00	0.1	91.5
2022-01-10 05:00:00	0.6	90.7
2022-01-10 04:00:00	1.1	89.2
2022-01-10 03:00:00	0.6	92.6
2022-01-10 02:00:00	0.1	92.8
2022-01-10 01:00:00	-0.6	93.6
2022-01-10 00:00:00	-1.4	93.7
2022-01-09 23:00:00	-1.3	95.0
2022-01-09 22:00:00	0.6	85.7
2022-01-09 21:00:00	1.4	82.5
2022-01-09 20:00:00	1.3	84.2
2022-01-09 19:00:00	1.3	84.3
2022-01-09 18:00:00	2.2	80.7
2022-01-09 17:00:00	3.9	73.6
2022-01-09 16:00:00	5.9	66.7
2022-01-09 15:00:00	7.3	59.8
2022-01-09 14:00:00	8.0	58.7
2022-01-09 13:00:00	7.8	60.0
2022-01-09 12:00:00	7.5	57.8
2022-01-09 11:00:00	6.3	58.4
2022-01-09 10:00:00	3.0	72.8
2022-01-09 09:00:00	-0.3	89.4
2022-01-09 08:00:00	-1.7	96.4
2022-01-09 07:00:00	-1.8	95.7
2022-01-09 06:00:00	-1.3	93.8
2022-01-09 05:00:00	-1.0	92.5
2022-01-09 04:00:00	-0.3	88.6
2022-01-09 03:00:00	0.0	87.2
2022-01-09 02:00:00	0.1	85.6
2022-01-09 01:00:00	0.1	84.2
2022-01-09 00:00:00	1.0	81.7
2022-01-08 23:00:00	1.2	82.7
2022-01-08 22:00:00	2.4	73.7
2022-01-08 21:00:00	3.3	71.3
2022-01-08 20:00:00	3.7	68.7
2022-01-08 19:00:00	3.5	70.5
2022-01-08 18:00:00	4.2	68.5
2022-01-08 17:00:00	5.6	79.6
2022-01-08 16:00:00	6.9	74.0
2022-01-08 15:00:00	8.1	59.8
2022-01-08 14:00:00	9.1	63.6
2022-01-08 13:00:00	9.1	60.9
2022-01-08 12:00:00	8.8	65.9
2022-01-08 11:00:00	6.8	68.9
2022-01-08 10:00:00	5.0	75.7
2022-01-08 09:00:00	1.5	86.8
2022-01-08 08:00:00	-1.0	90.0
2022-01-08 07:00:00	-0.8	86.5
2022-01-08 06:00:00	-1.3	88.2
2022-01-08 05:00:00	-0.7	83.8
2022-01-08 04:00:00	-0.5	83.9
2022-01-08 03:00:00	-1.5	84.9
2022-01-08 02:00:00	-1.5	84.7
2022-01-08 01:00:00	-1.1	83.3
2022-01-08 00:00:00	-0.9	82.8
2022-01-07 23:00:00	-0.6	82.9
2022-01-07 22:00:00	-0.5	84.7
2022-01-07 21:00:00	-0.4	82.3
2022-01-07 20:00:00	0.0	79.6
2022-01-07 19:00:00	0.4	75.7
2022-01-07 18:00:00	2.0	77.6
2022-01-07 17:00:00	4.0	73.3
2022-01-07 16:00:00	5.4	68.2
2022-01-07 15:00:00	6.2	67.2
2022-01-07 14:00:00	7.3	55.7
2022-01-07 13:00:00	6.6	68.0
2022-01-07 12:00:00	6.1	67.4
2022-01-07 11:00:00	4.2	69.0
2022-01-07 10:00:00	0.4	91.5
2022-01-07 09:00:00	-2.4	98.4
2022-01-07 08:00:00	-4.8	97.5
2022-01-07 07:00:00	-5.0	95.4
2022-01-07 06:00:00	-4.3	95.9
2022-01-07 05:00:00	-4.0	94.4
2022-01-07 04:00:00	-3.8	93.7
2022-01-07 03:00:00	-3.4	92.2
2022-01-07 02:00:00	-3.2	91.4
2022-01-07 01:00:00	-3.2	90.4
2022-01-07 00:00:00	-2.5	87.3
2022-01-06 23:00:00	-2.6	87.2
2022-01-06 22:00:00	-2.1	84.8
2022-01-06 21:00:00	-1.7	84.6
2022-01-06 20:00:00	-1.5	84.7
2022-01-06 19:00:00	-0.9	82.9
2022-01-06 18:00:00	-0.2	77.1
2022-01-06 17:00:00	1.9	68.6
2022-01-06 16:00:00	4.4	64.9
2022-01-06 15:00:00	5.7	54.1
2022-01-06 14:00:00	6.2	51.2
2022-01-06 13:00:00	6.7	50.6
2022-01-06 12:00:00	6.6	50.5
2022-01-06 11:00:00	4.9	62.2
2022-01-06 10:00:00	2.3	74.7
2022-01-06 09:00:00	-1.3	87.0
2022-01-06 08:00:00	-3.1	89.2
2022-01-06 07:00:00	-4.0	89.3
2022-01-06 06:00:00	-4.4	88.3
2022-01-06 05:00:00	-3.8	83.5
2022-01-06 04:00:00	-3.3	80.9
2022-01-06 03:00:00	-3.2	68.9
2022-01-06 02:00:00	-3.4	67.2
2022-01-06 01:00:00	-3.8	71.5
2022-01-06 00:00:00	-3.5	72.1
2022-01-05 23:00:00	-3.3	76.9
2022-01-05 22:00:00	-2.5	78.2
2022-01-05 21:00:00	-1.8	79.0
2022-01-05 20:00:00	-1.1	78.0
2022-01-05 19:00:00	0.2	78.0
2022-01-05 18:00:00	2.6	70.4
2022-01-05 17:00:00	3.8	64.7
2022-01-05 16:00:00	4.8	60.1
2022-01-05 15:00:00	5.5	57.8
2022-01-05 14:00:00	4.8	71.6
2022-01-05 13:00:00	4.9	69.6
2022-01-05 12:00:00	4.5	75.7
2022-01-05 11:00:00	4.2	68.3
2022-01-05 10:00:00	4.2	66.6
2022-01-05 09:00:00	4.1	68.6
2022-01-05 08:00:00	3.6	71.2
2022-01-05 07:00:00	3.6	72.4
2022-01-05 06:00:00	3.8	76.5
2022-01-05 05:00:00	3.4	79.2
2022-01-05 04:00:00	2.9	85.0
2022-01-05 03:00:00	4.2	71.5
2022-01-05 02:00:00	4.2	72.7
2022-01-05 01:00:00	4.3	70.2
2022-01-05 00:00:00	4.3	71.8
2022-01-04 23:00:00	4.2	74.0
2022-01-04 22:00:00	4.2	71.1
2022-01-04 21:00:00	4.3	70.8
2022-01-04 20:00:00	4.4	72.0
2022-01-04 19:00:00	4.4	73.0
2022-01-04 18:00:00	4.3	72.0
2022-01-04 17:00:00	4.5	72.7
2022-01-04 16:00:00	5.2	69.3
2022-01-04 15:00:00	5.5	68.9
2022-01-04 14:00:00	6.0	69.8
2022-01-04 13:00:00	6.7	65.2
2022-01-04 12:00:00	5.0	70.0
2022-01-04 11:00:00	2.6	73.5
2022-01-04 10:00:00	1.9	76.4
2022-01-04 09:00:00	-1.7	89.7
2022-01-04 08:00:00	-4.1	96.0
2022-01-04 07:00:00	-4.5	94.4
2022-01-04 06:00:00	-4.2	92.9
2022-01-04 05:00:00	-3.7	88.2
2022-01-04 04:00:00	-3.4	86.2
2022-01-04 03:00:00	-2.7	82.3
2022-01-04 02:00:00	-2.2	84.9
2022-01-04 01:00:00	-1.6	81.9
2022-01-04 00:00:00	-1.5	84.6
2022-01-03 23:00:00	-1.6	89.9
2022-01-03 22:00:00	-0.8	93.8
2022-01-03 21:00:00	0.0	95.7
2022-01-03 20:00:00	0.2	94.1
2022-01-03 19:00:00	2.4	90.1
2022-01-03 18:00:00	2.8	88.7
2022-01-03 17:00:00	4.4	81.6
2022-01-03 16:00:00	6.3	72.6
2022-01-03 15:00:00	7.5	67.3
2022-01-03 14:00:00	8.4	60.9
2022-01-03 13:00:00	8.3	58.4
2022-01-03 12:00:00	7.9	56.8
2022-01-03 11:00:00	5.7	67.0
2022-01-03 10:00:00	2.5	77.3
2022-01-03 09:00:00	-0.9	87.7
2022-01-03 08:00:00	-3.5	90.2
2022-01-03 07:00:00	-2.7	91.6
2022-01-03 06:00:00	-3.3	92.4
2022-01-03 05:00:00	-4.0	91.5
2022-01-03 04:00:00	-4.0	83.7
2022-01-03 03:00:00	-4.1	81.3
2022-01-03 02:00:00	-4.1	79.1
2022-01-03 01:00:00	-3.3	76.4
2022-01-03 00:00:00	-3.0	73.5
2022-01-02 23:00:00	-1.8	69.4
2022-01-02 22:00:00	-0.3	64.4
2022-01-02 21:00:00	-0.7	65.7
2022-01-02 20:00:00	-0.8	65.8
2022-01-02 19:00:00	-0.8	63.4
2022-01-02 18:00:00	-0.7	65.7
2022-01-02 17:00:00	1.4	57.1
2022-01-02 16:00:00	4.0	43.9
2022-01-02 15:00:00	5.3	41.1
2022-01-02 14:00:00	5.6	42.7
2022-01-02 13:00:00	6.0	45.0
2022-01-02 12:00:00	5.2	45.9
2022-01-02 11:00:00	3.7	57.0
2022-01-02 10:00:00	1.7	67.5
2022-01-02 09:00:00	-0.9	78.7
2022-01-02 08:00:00	-3.4	87.0
2022-01-02 07:00:00	-3.6	84.3
2022-01-02 06:00:00	-3.1	78.9
2022-01-02 05:00:00	-2.9	76.2
2022-01-02 04:00:00	-2.3	70.0
2022-01-02 03:00:00	-1.5	70.4
2022-01-02 02:00:00	-0.9	72.0
2022-01-02 01:00:00	-1.4	79.3
2022-01-02 00:00:00	-0.6	81.8
2022-01-01 23:00:00	-1.2	88.7
2022-01-01 22:00:00	-0.2	87.2
2022-01-01 21:00:00	2.0	77.7
2022-01-01 20:00:00	0.8	85.7
2022-01-01 19:00:00	2.1	82.5
2022-01-01 18:00:00	3.1	77.8
2022-01-01 17:00:00	5.2	70.9
2022-01-01 16:00:00	6.8	66.7
2022-01-01 15:00:00	7.8	62.0
2022-01-01 14:00:00	7.8	62.5
2022-01-01 13:00:00	7.5	62.6
2022-01-01 12:00:00	7.9	61.0
2022-01-01 11:00:00	7.4	61.5
2022-01-01 10:00:00	6.9	61.3
2022-01-01 09:00:00	4.9	64.4
2022-01-01 08:00:00	1.0	76.1
2022-01-01 07:00:00	-1.2	75.9
2022-01-01 06:00:00	-0.6	73.8
2022-01-01 05:00:00	-0.5	71.2
2022-01-01 04:00:00	-0.5	74.5
2022-01-01 03:00:00	0.9	74.3
2022-01-01 02:00:00	2.8	71.2
2022-01-01 01:00:00	2.9	71.4
2021-12-31 23:00:00	4.5	70.7
2021-12-31 22:00:00	2.3	71.1
2021-12-31 21:00:00	1.6	68.7
2021-12-31 20:00:00	1.9	66.3
2021-12-31 19:00:00	2.3	67.3
2021-12-31 18:00:00	3.7	61.8
2021-12-31 17:00:00	4.5	64.2
2021-12-31 16:00:00	5.2	58.8
2021-12-31 15:00:00	6.1	56.2
2021-12-31 14:00:00	6.9	50.9
2021-12-31 13:00:00	7.4	47.2
2021-12-31 12:00:00	7.6	44.1
2021-12-31 11:00:00	6.4	37.8
2021-12-31 10:00:00	2.9	41.8
2021-12-31 09:00:00	-1.4	59.0
2021-12-31 08:00:00	-5.0	69.1
2021-12-31 07:00:00	-6.2	70.4
2021-12-31 06:00:00	-5.9	69.9
2021-12-31 05:00:00	-6.1	71.9
2021-12-31 04:00:00	-3.6	57.5
2021-12-31 03:00:00	-3.2	54.3
2021-12-31 02:00:00	-2.8	50.4
2021-12-31 01:00:00	-3.0	52.7
2021-12-31 00:00:00	-2.7	51.3
2021-12-30 23:00:00	-2.8	53.6
2021-12-30 22:00:00	-2.8	54.5
2021-12-30 21:00:00	-2.0	49.6
2021-12-30 20:00:00	-1.5	50.1
2021-12-30 19:00:00	-0.6	46.0
2021-12-30 18:00:00	0.8	44.2
2021-12-30 17:00:00	3.9	38.2
2021-12-30 16:00:00	7.3	24.5
2021-12-30 15:00:00	8.6	22.1
2021-12-30 14:00:00	9.6	20.0
2021-12-30 13:00:00	9.4	20.6
2021-12-30 12:00:00	9.0	22.3
2021-12-30 11:00:00	7.5	26.0
2021-12-30 10:00:00	5.3	27.2
2021-12-30 09:00:00	0.5	53.1
2021-12-30 08:00:00	-3.0	55.7
2021-12-30 07:00:00	-6.6	65.6
2021-12-30 06:00:00	-4.5	55.9
2021-12-30 05:00:00	-3.9	49.0
2021-12-30 04:00:00	-4.2	51.0
2021-12-30 03:00:00	-4.7	59.3
2021-12-30 02:00:00	-5.1	76.7
2021-12-30 01:00:00	-5.0	84.6
2021-12-30 00:00:00	-4.8	84.6
2021-12-29 23:00:00	-4.7	83.2
2021-12-29 22:00:00	-4.1	82.9
2021-12-29 21:00:00	-3.3	79.0
2021-12-29 20:00:00	-1.8	74.1
2021-12-29 19:00:00	-0.9	67.6
2021-12-29 18:00:00	-0.8	45.1
2021-12-29 17:00:00	2.2	34.9
2021-12-29 16:00:00	5.0	29.4
2021-12-29 15:00:00	7.0	24.5
2021-12-29 14:00:00	7.8	20.4
2021-12-29 13:00:00	8.3	21.4
2021-12-29 12:00:00	8.1	25.8
2021-12-29 11:00:00	7.1	28.8
2021-12-29 10:00:00	4.5	41.9
2021-12-29 09:00:00	0.9	55.2
2021-12-29 08:00:00	-3.5	68.1
2021-12-29 07:00:00	-4.0	68.7
2021-12-29 06:00:00	-4.0	66.5
2021-12-29 05:00:00	-2.8	62.2
2021-12-29 04:00:00	-1.5	55.4
2021-12-29 03:00:00	-2.3	56.5
2021-12-29 02:00:00	-2.8	57.5
2021-12-29 01:00:00	-0.9	49.4
2021-12-29 00:00:00	0.0	46.5
2021-12-28 23:00:00	-0.3	46.8
2021-12-28 22:00:00	-1.0	46.5
2021-12-28 21:00:00	0.7	39.5
2021-12-28 20:00:00	1.6	38.8
2021-12-28 19:00:00	2.1	37.0
2021-12-28 18:00:00	2.3	34.1
2021-12-28 17:00:00	3.1	31.8
2021-12-28 16:00:00	4.3	26.5
2021-12-28 15:00:00	5.5	23.1
2021-12-28 14:00:00	6.8	21.3
2021-12-28 13:00:00	7.0	21.2
2021-12-28 12:00:00	6.5	24.2
2021-12-28 11:00:00	5.1	30.7
2021-12-28 10:00:00	3.5	34.6
2021-12-28 09:00:00	0.3	44.1
2021-12-28 08:00:00	-3.0	53.3
2021-12-28 07:00:00	-3.4	54.0
2021-12-28 06:00:00	-4.0	56.7
2021-12-28 05:00:00	-6.1	67.0
2021-12-28 04:00:00	-5.9	69.7
2021-12-28 03:00:00	-6.5	62.3
2021-12-28 02:00:00	-5.5	60.1
2021-12-28 01:00:00	-3.8	47.0
2021-12-28 00:00:00	-3.8	48.1
2021-12-27 23:00:00	-3.2	42.7
2021-12-27 22:00:00	-2.6	40.7
2021-12-27 21:00:00	-2.3	41.1
2021-12-27 20:00:00	-2.2	41.1
2021-12-27 19:00:00	-1.9	40.8
2021-12-27 18:00:00	-0.9	33.8
2021-12-27 17:00:00	1.3	31.8
2021-12-27 16:00:00	4.5	25.2
2021-12-27 15:00:00	6.4	21.4
2021-12-27 14:00:00	6.6	17.3
2021-12-27 13:00:00	6.2	17.4
2021-12-27 12:00:00	5.3	18.3
2021-12-27 11:00:00	4.2	18.8
2021-12-27 10:00:00	1.8	21.4
2021-12-27 09:00:00	-0.9	29.9
2021-12-27 08:00:00	-6.2	50.4
2021-12-27 07:00:00	-9.2	58.3
2021-12-27 06:00:00	-8.8	52.6
2021-12-27 05:00:00	-8.3	44.8
2021-12-27 04:00:00	-8.4	44.8
2021-12-27 03:00:00	-8.6	53.6
2021-12-27 02:00:00	-8.6	45.7
2021-12-27 01:00:00	-8.4	47.1
2021-12-27 00:00:00	-8.7	44.4
2021-12-26 23:00:00	-8.5	55.6
2021-12-26 22:00:00	-8.1	42.9
2021-12-26 21:00:00	-7.8	37.9
2021-12-26 20:00:00	-7.6	35.1
2021-12-26 19:00:00	-7.4	33.2
2021-12-26 18:00:00	-6.3	32.7
2021-12-26 17:00:00	-3.7	27.5
2021-12-26 16:00:00	-2.0	20.7
2021-12-26 15:00:00	-1.0	18.5
2021-12-26 14:00:00	-0.6	19.6
2021-12-26 13:00:00	-1.0	20.8
2021-12-26 12:00:00	-1.2	19.4
2021-12-26 11:00:00	-2.2	22.4
2021-12-26 10:00:00	-3.9	24.4
2021-12-26 09:00:00	-6.3	34.9
2021-12-26 08:00:00	-9.3	49.1
2021-12-26 07:00:00	-11.1	57.4
2021-12-26 06:00:00	-10.7	59.5
2021-12-26 05:00:00	-10.2	57.8
2021-12-26 04:00:00	-10.4	61.4
2021-12-26 03:00:00	-10.3	62.6
2021-12-26 02:00:00	-10.0	59.6
2021-12-26 01:00:00	-9.8	60.3
2021-12-26 00:00:00	-9.9	70.3
2021-12-25 23:00:00	-10.5	75.8
2021-12-25 22:00:00	-9.1	68.7
2021-12-25 21:00:00	-8.8	64.1
2021-12-25 20:00:00	-8.7	65.3
2021-12-25 19:00:00	-7.9	62.4
2021-12-25 18:00:00	-7.1	56.6
2021-12-25 17:00:00	-5.9	52.5
2021-12-25 16:00:00	-4.3	43.8
2021-12-25 15:00:00	-2.9	38.7
2021-12-25 14:00:00	-3.1	37.1
2021-12-25 13:00:00	-2.1	32.9
2021-12-25 12:00:00	-2.1	37.4
2021-12-25 11:00:00	-2.6	38.0
2021-12-25 10:00:00	-3.9	52.9
2021-12-25 09:00:00	-6.2	61.3
2021-12-25 08:00:00	-9.3	85.4
2021-12-25 07:00:00	-10.1	90.7
2021-12-25 06:00:00	-9.7	92.3
2021-12-25 05:00:00	-9.6	87.0
2021-12-25 04:00:00	-9.4	88.6
2021-12-25 03:00:00	-9.6	88.8
2021-12-25 02:00:00	-9.4	88.6
2021-12-25 01:00:00	-8.6	83.3
2021-12-25 00:00:00	-8.1	81.6
2021-12-24 23:00:00	-7.7	77.6
2021-12-24 22:00:00	-7.4	73.3
2021-12-24 21:00:00	-6.9	69.7
2021-12-24 20:00:00	-6.4	69.7
2021-12-24 19:00:00	-5.8	65.9
2021-12-24 18:00:00	-4.9	66.5
2021-12-24 17:00:00	-4.0	66.4
2021-12-24 16:00:00	-3.4	64.0
2021-12-24 15:00:00	-2.9	61.9
2021-12-24 14:00:00	-2.7	67.8
2021-12-24 13:00:00	-2.5	73.8
2021-12-24 12:00:00	-2.5	70.6
2021-12-24 11:00:00	-2.0	69.0
2021-12-24 10:00:00	-1.6	66.4
2021-12-24 09:00:00	-1.7	68.0
2021-12-24 08:00:00	-1.4	77.1
2021-12-24 07:00:00	-1.1	84.0
2021-12-24 06:00:00	-0.5	83.5
2021-12-24 05:00:00	0.2	83.3
2021-12-24 04:00:00	1.2	82.4
2021-12-24 03:00:00	2.0	82.6
2021-12-24 02:00:00	3.0	83.0
2021-12-24 01:00:00	4.4	83.5
2021-12-24 00:00:00	4.9	84.4
2021-12-23 23:00:00	4.7	85.1
2021-12-23 22:00:00	5.1	82.6
2021-12-23 21:00:00	6.1	81.1
2021-12-23 20:00:00	6.6	86.7
2021-12-23 19:00:00	5.4	95.4
2021-12-23 18:00:00	5.9	94.4
2021-12-23 17:00:00	7.3	88.0
2021-12-23 16:00:00	9.5	79.7
2021-12-23 15:00:00	10.1	78.9
2021-12-23 14:00:00	10.1	78.0
2021-12-23 13:00:00	10.0	75.9
2021-12-23 12:00:00	9.4	76.8
2021-12-23 11:00:00	7.2	86.1
2021-12-23 10:00:00	5.0	94.9
2021-12-23 09:00:00	3.1	100.0
2021-12-23 08:00:00	0.9	99.7
2021-12-23 07:00:00	0.8	98.9
2021-12-23 06:00:00	1.5	96.4
2021-12-23 05:00:00	1.9	97.3
2021-12-23 04:00:00	1.9	95.9
2021-12-23 03:00:00	3.0	93.1
2021-12-23 02:00:00	3.7	92.3
2021-12-23 01:00:00	3.9	93.4
2021-12-23 00:00:00	4.1	100.0
2021-12-22 23:00:00	3.4	99.5
2021-12-22 22:00:00	3.6	98.7
2021-12-22 21:00:00	4.4	98.4
2021-12-22 20:00:00	6.0	95.4
2021-12-22 19:00:00	6.2	92.9
2021-12-22 18:00:00	7.3	89.0
2021-12-22 17:00:00	8.4	83.5
2021-12-22 16:00:00	9.9	77.3
2021-12-22 15:00:00	11.5	72.1
2021-12-22 14:00:00	12.3	68.5
2021-12-22 13:00:00	12.6	69.2
2021-12-22 12:00:00	12.8	68.0
2021-12-22 11:00:00	12.3	68.7
2021-12-22 10:00:00	10.4	80.6
2021-12-22 09:00:00	7.4	97.2
2021-12-22 08:00:00	3.6	99.9
2021-12-22 07:00:00	3.0	99.2
2021-12-22 06:00:00	3.5	98.7
2021-12-22 05:00:00	3.8	98.4
2021-12-22 04:00:00	4.1	95.4
2021-12-22 03:00:00	4.3	96.3
2021-12-22 02:00:00	4.7	96.6
2021-12-22 01:00:00	4.7	95.2
2021-12-22 00:00:00	6.0	89.1
2021-12-21 23:00:00	7.2	92.0
2021-12-21 22:00:00	6.9	93.6
2021-12-21 21:00:00	7.1	91.6
2021-12-21 20:00:00	7.3	91.6
2021-12-21 19:00:00	7.3	89.5
2021-12-21 18:00:00	7.5	90.8
2021-12-21 17:00:00	7.8	87.9
2021-12-21 16:00:00	10.0	71.4
2021-12-21 15:00:00	11.6	62.3
2021-12-21 14:00:00	12.7	56.4
2021-12-21 13:00:00	13.3	39.3
2021-12-21 12:00:00	13.1	39.2
2021-12-21 11:00:00	11.7	40.6
2021-12-21 10:00:00	8.4	46.4
2021-12-21 09:00:00	5.0	59.2
2021-12-21 08:00:00	2.2	61.1
2021-12-21 07:00:00	0.9	65.4
2021-12-21 06:00:00	0.8	67.2
2021-12-21 05:00:00	1.2	66.5
2021-12-21 04:00:00	-0.3	75.3
2021-12-21 03:00:00	-0.2	78.3
2021-12-21 02:00:00	2.1	66.8
2021-12-21 01:00:00	4.1	60.7
2021-12-21 00:00:00	2.9	66.1
2021-12-20 23:00:00	6.5	63.9
2021-12-20 22:00:00	7.5	47.8
2021-12-20 21:00:00	6.5	50.7
2021-12-20 20:00:00	7.7	49.3
2021-12-20 19:00:00	6.5	57.6
2021-12-20 18:00:00	8.8	41.4
2021-12-20 17:00:00	10.6	34.5
2021-12-20 16:00:00	14.4	24.9
2021-12-20 15:00:00	15.5	41.1
2021-12-20 14:00:00	16.6	25.8
2021-12-20 13:00:00	15.5	27.7
2021-12-20 12:00:00	14.3	31.6
2021-12-20 11:00:00	12.2	37.8
2021-12-20 10:00:00	10.3	45.3
2021-12-20 09:00:00	7.7	50.2
2021-12-20 08:00:00	5.4	56.2
2021-12-20 07:00:00	3.5	63.2
2021-12-20 06:00:00	3.8	63.8
2021-12-20 05:00:00	2.1	71.7
2021-12-20 04:00:00	2.5	66.6
2021-12-20 03:00:00	1.5	70.0
2021-12-20 02:00:00	3.3	63.1
2021-12-20 01:00:00	3.4	64.7
2021-12-20 00:00:00	3.9	63.1
2021-12-19 23:00:00	4.7	56.2
2021-12-19 22:00:00	5.3	53.4
2021-12-19 21:00:00	3.8	53.8
2021-12-19 20:00:00	2.9	65.9
2021-12-19 19:00:00	3.1	61.3
2021-12-19 18:00:00	5.0	56.4
2021-12-19 17:00:00	6.6	56.7
2021-12-19 16:00:00	8.7	62.4
2021-12-19 15:00:00	9.9	56.4
2021-12-19 14:00:00	11.5	31.3
2021-12-19 13:00:00	11.0	32.4
2021-12-19 12:00:00	9.7	38.4
2021-12-19 11:00:00	9.0	36.0
2021-12-19 10:00:00	7.0	40.6
2021-12-19 09:00:00	3.4	53.2
2021-12-19 08:00:00	-0.9	56.9
2021-12-19 07:00:00	-2.5	65.9
2021-12-19 06:00:00	-3.8	68.5
2021-12-19 05:00:00	-3.9	92.4
2021-12-19 04:00:00	-3.1	61.2
2021-12-19 03:00:00	-2.5	53.4
2021-12-19 02:00:00	-2.3	57.1
2021-12-19 01:00:00	-3.0	55.2
2021-12-19 00:00:00	-3.2	55.3
2021-12-18 23:00:00	-3.0	61.0
2021-12-18 22:00:00	-0.5	48.0
2021-12-18 21:00:00	1.8	40.8
2021-12-18 20:00:00	1.6	40.6
2021-12-18 19:00:00	2.0	40.1
2021-12-18 18:00:00	0.9	41.7
2021-12-18 17:00:00	2.8	36.4
2021-12-18 16:00:00	5.4	31.0
2021-12-18 15:00:00	6.7	26.3
2021-12-18 14:00:00	6.8	25.1
2021-12-18 13:00:00	6.2	24.8
2021-12-18 12:00:00	4.8	24.3
2021-12-18 11:00:00	3.0	25.5
2021-12-18 10:00:00	0.5	29.9
2021-12-18 09:00:00	-0.9	29.8
2021-12-18 08:00:00	-4.0	35.8
2021-12-18 07:00:00	-7.1	51.3
2021-12-18 06:00:00	-7.8	48.2
2021-12-18 05:00:00	-7.7	49.6
2021-12-18 04:00:00	-8.8	55.8
2021-12-18 03:00:00	-8.6	53.3
2021-12-18 02:00:00	-8.8	56.9
2021-12-18 01:00:00	-9.0	61.0
2021-12-18 00:00:00	-9.1	62.3
2021-12-17 23:00:00	-8.5	62.7
2021-12-17 22:00:00	-8.4	64.6
2021-12-17 21:00:00	-7.6	55.0
2021-12-17 20:00:00	-6.9	53.0
2021-12-17 19:00:00	-5.8	56.6
2021-12-17 18:00:00	-4.1	41.5
2021-12-17 17:00:00	-3.0	36.4
2021-12-17 16:00:00	-1.3	28.4
2021-12-17 15:00:00	-0.1	32.5
2021-12-17 14:00:00	0.7	28.0
2021-12-17 13:00:00	1.2	24.1
2021-12-17 12:00:00	1.7	24.0
2021-12-17 11:00:00	1.3	30.4
2021-12-17 10:00:00	0.7	34.0
2021-12-17 09:00:00	-0.2	37.9
2021-12-17 08:00:00	-1.3	52.5
2021-12-17 07:00:00	-2.2	63.3
2021-12-17 06:00:00	-2.1	72.1
2021-12-17 05:00:00	-2.0	88.9
2021-12-17 04:00:00	-2.1	83.6
2021-12-17 03:00:00	-1.7	85.4
2021-12-17 02:00:00	-0.6	74.5
[truncated: 344 more rows]

## Sheet: SD 75%
时间	空气温度(℃)	空气湿度(%RH)
2022-03-10 09:00:00	7.9	100
2022-03-10 08:00:00	5.8	100
2022-03-10 07:00:00	5.2	100
2022-03-10 06:00:00	3.3	100
2022-03-10 05:00:00	4.1	100
2022-03-10 04:00:00	3.2	100
2022-03-10 03:00:00	3.5	100
2022-03-10 02:00:00	3.3	99.6
2022-03-10 01:00:00	4.1	99.9
2022-03-10 00:00:00	4.2	99.6
2022-03-09 23:00:00	4.5	98.5
2022-03-09 22:00:00	5.1	98.6
2022-03-09 21:00:00	5.4	98.9
2022-03-09 20:00:00	5.4	98.7
2022-03-09 19:00:00	5.8	97.2
2022-03-09 18:00:00	6.9	94.5
2022-03-09 17:00:00	7.8	90.5
2022-03-09 16:00:00	9.5	83.2
2022-03-09 15:00:00	9.1	84.5
2022-03-09 14:00:00	10.1	81
2022-03-09 13:00:00	10.7	78.6
2022-03-09 12:00:00	11.6	75.5
2022-03-09 11:00:00	10.7	79.1
2022-03-09 10:00:00	10.1	80.2
2022-03-09 09:00:00	9.4	87.1
2022-03-09 08:00:00	6.6	100
2022-03-09 07:00:00	4.2	99.7
2022-03-09 06:00:00	3.7	98.5
2022-03-09 05:00:00	4.4	99.7
2022-03-09 04:00:00	3.5	99.3
2022-03-09 03:00:00	3.8	99
2022-03-09 02:00:00	4	98.9
2022-03-09 01:00:00	4.4	98.6
2022-03-09 00:00:00	4.4	98.7
2022-03-08 23:00:00	4.9	97.7
2022-03-08 22:00:00	5.2	98.9
2022-03-08 21:00:00	5.2	96.5
2022-03-08 20:00:00	5.6	94.5
2022-03-08 19:00:00	6.5	97.1
2022-03-08 18:00:00	7.2	92.8
2022-03-08 17:00:00	9.2	83.1
2022-03-08 16:00:00	9.8	78.6
2022-03-08 15:00:00	10	75.6
2022-03-08 14:00:00	10	74.3
2022-03-08 13:00:00	10.1	70.7
2022-03-08 12:00:00	10.7	60.1
2022-03-08 11:00:00	11.7	50.4
2022-03-08 10:00:00	11.4	46.1
2022-03-08 09:00:00	11	46.7
2022-03-08 08:00:00	7.5	62.3
2022-03-08 07:00:00	1.6	73.3
2022-03-08 06:00:00	1	78.7
2022-03-08 05:00:00	1.6	77.7
2022-03-08 04:00:00	3.6	63.8
2022-03-08 03:00:00	4.5	62.8
2022-03-08 02:00:00	4.1	69.7
2022-03-08 01:00:00	4.6	72.4
2022-03-08 00:00:00	4.6	83.6
2022-03-07 23:00:00	4.6	87.1
2022-03-07 22:00:00	3.9	92
2022-03-07 21:00:00	5	86.5
2022-03-07 20:00:00	6.9	76.2
2022-03-07 19:00:00	7.4	81.2
2022-03-07 18:00:00	7.6	80.8
2022-03-07 17:00:00	8.9	73.5
2022-03-07 16:00:00	10.5	65.2
2022-03-07 15:00:00	12.3	57
2022-03-07 14:00:00	12	59.1
2022-03-07 13:00:00	10.9	60.2
2022-03-07 12:00:00	9.5	64.2
2022-03-07 11:00:00	9.2	65.1
2022-03-07 10:00:00	10.8	44.6
2022-03-07 09:00:00	8.7	51.8
2022-03-07 08:00:00	6.1	59.8
2022-03-07 07:00:00	3	70.9
2022-03-07 06:00:00	3.1	69.5
2022-03-07 05:00:00	2.5	73.5
2022-03-07 04:00:00	2.7	81.4
2022-03-07 03:00:00	3.8	81.1
2022-03-07 02:00:00	4.8	78.6
2022-03-07 01:00:00	4.9	79
2022-03-07 00:00:00	4.9	76.9
2022-03-06 23:00:00	4.6	72.7
2022-03-06 22:00:00	4.9	68.9
2022-03-06 21:00:00	5	64.9
2022-03-06 20:00:00	5	63.7
2022-03-06 19:00:00	4.9	63.2
2022-03-06 18:00:00	5.1	57.2
2022-03-06 17:00:00	5.8	54.2
2022-03-06 16:00:00	7.1	55.5
2022-03-06 15:00:00	7.5	49.7
2022-03-06 14:00:00	8.1	45.7
2022-03-06 13:00:00	9.1	43.6
2022-03-06 12:00:00	8.7	52.5
2022-03-06 11:00:00	8.7	52.6
2022-03-06 10:00:00	7.5	51.1
2022-03-06 09:00:00	6.4	32.4
2022-03-06 08:00:00	3.5	31.9
2022-03-06 07:00:00	-1.9	48.2
2022-03-06 06:00:00	-2.5	52.8
2022-03-06 05:00:00	-2.8	58.3
2022-03-06 04:00:00	-2.6	62.7
2022-03-06 03:00:00	-1.2	51.6
2022-03-06 02:00:00	-0.6	41.6
2022-03-06 01:00:00	-0.4	39.1
2022-03-06 00:00:00	0.3	46.2
2022-03-05 23:00:00	1	52.3
2022-03-05 22:00:00	1.2	67.5
2022-03-05 21:00:00	1.5	74.5
2022-03-05 20:00:00	3.2	68.1
2022-03-05 19:00:00	5	65.3
2022-03-05 18:00:00	5.8	63.1
2022-03-05 17:00:00	7.2	57.7
2022-03-05 16:00:00	8.6	49.9
2022-03-05 15:00:00	12.7	24.7
2022-03-05 14:00:00	14.3	10.5
2022-03-05 13:00:00	14	10.9
2022-03-05 12:00:00	12.2	14.2
2022-03-05 11:00:00	10.9	18.3
2022-03-05 10:00:00	9.9	16.3
2022-03-05 09:00:00	6.9	33.5
2022-03-05 08:00:00	2.4	49.2
2022-03-05 07:00:00	-1.3	60.4
2022-03-05 06:00:00	-1.3	64.6
2022-03-05 05:00:00	0.4	56.1
2022-03-05 04:00:00	1.3	44.2
2022-03-05 03:00:00	2.6	43
2022-03-05 02:00:00	4	40.3
2022-03-05 01:00:00	5.3	31.6
2022-03-05 00:00:00	5.9	29
2022-03-04 23:00:00	6.4	28.5
2022-03-04 22:00:00	7	27.4
2022-03-04 21:00:00	7.5	24.8
2022-03-04 20:00:00	8.8	26.9
2022-03-04 19:00:00	10.9	31.8
2022-03-04 18:00:00	13	32.8
2022-03-04 17:00:00	15.7	26
2022-03-04 16:00:00	21.7	7.1
2022-03-04 15:00:00	22.7	6.9
2022-03-04 14:00:00	23.4	6
2022-03-04 13:00:00	23.8	8.9
2022-03-04 12:00:00	23.3	9.4
2022-03-04 11:00:00	21.2	17.9
2022-03-04 10:00:00	18.3	31.1
2022-03-04 09:00:00	16.6	39.8
2022-03-04 08:00:00	14.6	45.4
2022-03-04 07:00:00	11.4	50
2022-03-04 06:00:00	10.6	51
2022-03-04 05:00:00	7.4	61
2022-03-04 04:00:00	6	89.1
2022-03-04 03:00:00	6.5	86.5
2022-03-04 02:00:00	4.8	88.9
2022-03-04 01:00:00	4.7	87.6
2022-03-04 00:00:00	4.7	86.7
2022-03-03 23:00:00	4.8	86.4
2022-03-03 22:00:00	4.9	88.3
2022-03-03 21:00:00	5.5	87
2022-03-03 20:00:00	6.6	86.3
2022-03-03 19:00:00	5.3	93.7
2022-03-03 18:00:00	6.8	80.2
2022-03-03 17:00:00	9.7	64
2022-03-03 16:00:00	10.1	61.7
2022-03-03 15:00:00	12	52.5
2022-03-03 14:00:00	13.1	37.5
2022-03-03 13:00:00	12.1	37.8
2022-03-03 12:00:00	11.2	45.9
2022-03-03 11:00:00	12	34.1
2022-03-03 10:00:00	9.7	45.8
2022-03-03 09:00:00	8.4	44.7
2022-03-03 08:00:00	3.4	52.9
2022-03-03 07:00:00	0.8	50.6
2022-03-03 06:00:00	0.4	53.3
2022-03-03 05:00:00	0.3	58.7
2022-03-03 04:00:00	2	51.6
2022-03-03 03:00:00	2	45.1
2022-03-03 02:00:00	3.2	45.4
2022-03-03 01:00:00	5.1	35.9
2022-03-03 00:00:00	3.9	40.5
2022-03-02 23:00:00	6.3	31.9
2022-03-02 22:00:00	7.4	28.5
2022-03-02 21:00:00	7	30
2022-03-02 20:00:00	7.5	29.5
2022-03-02 19:00:00	9.9	22.3
2022-03-02 18:00:00	11.5	20.7
2022-03-02 17:00:00	14.6	18.3
2022-03-02 16:00:00	15.8	21
2022-03-02 15:00:00	16.4	20
2022-03-02 14:00:00	16.6	19.8
2022-03-02 13:00:00	11.5	49.5
2022-03-02 12:00:00	9.5	57.6
2022-03-02 11:00:00	9.4	55.1
2022-03-02 10:00:00	8.5	52.5
2022-03-02 09:00:00	8.1	35.9
2022-03-02 08:00:00	3.2	58.7
2022-03-02 07:00:00	-0.2	72.8
2022-03-02 06:00:00	-2	76.8
2022-03-02 05:00:00	-1.4	77.6
2022-03-02 04:00:00	-2.4	78.9
2022-03-02 03:00:00	-2.6	80.3
2022-03-02 02:00:00	-1.5	77.1
2022-03-02 01:00:00	0.6	64.2
2022-03-02 00:00:00	1.3	64.4
2022-03-01 23:00:00	0.9	61.6
2022-03-01 22:00:00	1.1	50.2
2022-03-01 21:00:00	1.7	50.4
2022-03-01 20:00:00	2.9	43.5
2022-03-01 19:00:00	4	40
2022-03-01 18:00:00	6.4	35.7
2022-03-01 17:00:00	8.3	29.3
2022-03-01 16:00:00	10	25.7
2022-03-01 15:00:00	10.7	25.9
2022-03-01 14:00:00	10.5	27.4
2022-03-01 13:00:00	10.1	32.6
2022-03-01 12:00:00	9.8	32.3
2022-03-01 11:00:00	8.3	36.4
2022-03-01 10:00:00	6.4	57.6
2022-03-01 09:00:00	4.1	69.3
2022-03-01 08:00:00	3.2	73.9
2022-03-01 07:00:00	2.6	75.3
2022-03-01 06:00:00	3.5	74
2022-03-01 05:00:00	5.3	69.4
2022-03-01 04:00:00	6.8	69.2
2022-03-01 03:00:00	6.3	82.1
2022-03-01 02:00:00	4.7	96.9
2022-03-01 01:00:00	5.6	95.5
2022-03-01 00:00:00	6.3	97.4
2022-02-28 23:00:00	6.3	97.4
2022-02-28 22:00:00	5.2	98.6
2022-02-28 21:00:00	4.8	98.7
2022-02-28 20:00:00	4.7	98.3
2022-02-28 19:00:00	4.4	98.3
2022-02-28 18:00:00	4.8	91.4
2022-02-28 17:00:00	6.6	89.6
2022-02-28 16:00:00	7.5	85.1
2022-02-28 15:00:00	8.3	80
2022-02-28 14:00:00	7.8	82.3
2022-02-28 13:00:00	8.1	81.2
2022-02-28 12:00:00	7.9	82.2
2022-02-28 11:00:00	8.5	78
2022-02-28 10:00:00	7	83
2022-02-28 09:00:00	5.8	90.2
2022-02-28 08:00:00	3.5	99.3
2022-02-28 07:00:00	2.3	99
2022-02-28 06:00:00	1.5	97.3
2022-02-28 05:00:00	2.2	97.4
2022-02-28 04:00:00	2.3	92.4
2022-02-28 03:00:00	2.5	92.7
2022-02-28 02:00:00	3.3	83.6
2022-02-28 01:00:00	4.2	78.7
2022-02-28 00:00:00	3.6	83.4
2022-02-27 23:00:00	3.4	76.1
2022-02-27 22:00:00	3	76.6
2022-02-27 21:00:00	4.5	70.6
2022-02-27 20:00:00	4.8	67.5
2022-02-27 19:00:00	5.5	67.5
2022-02-27 18:00:00	5.8	70.4
2022-02-27 17:00:00	7.6	62.1
2022-02-27 16:00:00	9	53.2
2022-02-27 15:00:00	9.2	53.4
2022-02-27 14:00:00	9.6	54.2
2022-02-27 13:00:00	9.9	50
2022-02-27 12:00:00	9.7	48.5
2022-02-27 11:00:00	11.9	23.9
2022-02-27 10:00:00	9.6	31.8
2022-02-27 09:00:00	7.5	39.6
2022-02-27 08:00:00	5	45.8
2022-02-27 07:00:00	1.8	50.7
2022-02-27 06:00:00	1.4	54.3
2022-02-27 05:00:00	-0.6	52.5
2022-02-27 04:00:00	-1.8	58.3
2022-02-27 03:00:00	-0.5	40.9
2022-02-27 02:00:00	-1.4	46.6
2022-02-27 01:00:00	-0.7	44.8
2022-02-27 00:00:00	0.8	39.6
2022-02-26 23:00:00	1.3	43.1
2022-02-26 22:00:00	0.8	44.2
2022-02-26 21:00:00	3.3	41.5
2022-02-26 20:00:00	4	38.5
2022-02-26 19:00:00	4	30.4
2022-02-26 18:00:00	6.8	23.5
2022-02-26 17:00:00	9.3	21
2022-02-26 16:00:00	10.7	23.4
2022-02-26 15:00:00	11.4	24.5
2022-02-26 14:00:00	13.3	21.5
2022-02-26 13:00:00	13.6	22.5
2022-02-26 12:00:00	14.1	24.2
2022-02-26 11:00:00	14.8	33.1
2022-02-26 10:00:00	11.8	43.2
2022-02-26 09:00:00	9.9	46.8
2022-02-26 08:00:00	7.2	54.1
2022-02-26 07:00:00	6.2	62.2
2022-02-26 06:00:00	5.1	60.9
2022-02-26 05:00:00	5.5	62.5
2022-02-26 04:00:00	5.3	67.2
2022-02-26 03:00:00	6.7	49.8
2022-02-26 02:00:00	5.1	56.5
2022-02-26 01:00:00	3.6	83.7
2022-02-26 00:00:00	3	84
2022-02-25 23:00:00	2.7	77.1
2022-02-25 22:00:00	2.1	88.3
2022-02-25 21:00:00	4	85.5
2022-02-25 20:00:00	4.4	86
2022-02-25 19:00:00	4	85.3
2022-02-25 18:00:00	5.5	77.6
2022-02-25 17:00:00	7.2	68.1
2022-02-25 16:00:00	8.2	63.1
2022-02-25 15:00:00	8.9	58.2
2022-02-25 14:00:00	9	60
2022-02-25 13:00:00	9.2	54.8
2022-02-25 12:00:00	8.9	58.5
2022-02-25 11:00:00	12.2	35
2022-02-25 10:00:00	10.1	42.4
2022-02-25 09:00:00	7.9	47.5
2022-02-25 08:00:00	5.1	58.1
2022-02-25 07:00:00	1.2	72.9
2022-02-25 06:00:00	2.2	70.4
2022-02-25 05:00:00	2.6	65.7
2022-02-25 04:00:00	3.2	66.5
2022-02-25 03:00:00	3.7	65.1
2022-02-25 02:00:00	2.7	79.7
2022-02-25 01:00:00	2	94.2
2022-02-25 00:00:00	1.5	90.3
2022-02-24 23:00:00	3.2	84.6
2022-02-24 22:00:00	2.4	85.6
2022-02-24 21:00:00	3.2	82.5
2022-02-24 20:00:00	3.7	73.3
2022-02-24 19:00:00	3.8	83.3
2022-02-24 18:00:00	4.4	78.4
2022-02-24 17:00:00	5.4	73
2022-02-24 16:00:00	6.2	69.9
2022-02-24 15:00:00	6.5	64
2022-02-24 14:00:00	7.8	59.7
2022-02-24 13:00:00	7.3	60.9
2022-02-24 12:00:00	9.7	38.1
2022-02-24 11:00:00	8	38.8
2022-02-24 10:00:00	5.7	44
2022-02-24 09:00:00	3.3	53.2
2022-02-24 08:00:00	0.4	60.8
2022-02-24 07:00:00	-1.5	65.4
2022-02-24 06:00:00	-1.9	67.7
2022-02-24 05:00:00	-3.8	75.3
2022-02-24 04:00:00	-4	82.7
2022-02-24 03:00:00	-2.7	77.8
2022-02-24 02:00:00	-2.4	73.4
2022-02-24 01:00:00	-3	72
2022-02-24 00:00:00	-3.6	74.8
2022-02-23 23:00:00	-2.9	70.1
2022-02-23 22:00:00	-3.1	69.2
2022-02-23 21:00:00	-3	67
2022-02-23 20:00:00	-2.1	62.3
2022-02-23 19:00:00	0.1	55.6
2022-02-23 18:00:00	0.6	50.3
2022-02-23 17:00:00	1.7	47
2022-02-23 16:00:00	2.7	43.1
2022-02-23 15:00:00	3.2	36.1
2022-02-23 14:00:00	3.4	34.3
2022-02-23 13:00:00	3.4	41.2
2022-02-23 12:00:00	3	43.6
2022-02-23 11:00:00	2	43.4
2022-02-23 10:00:00	1.2	43.2
2022-02-23 09:00:00	-1.8	43.6
2022-02-23 08:00:00	-5.2	55.3
2022-02-23 07:00:00	-8.5	69.2
2022-02-23 06:00:00	-8.2	67.7
2022-02-23 05:00:00	-7.4	63.5
2022-02-23 04:00:00	-7.2	64
2022-02-23 03:00:00	-6.7	63.1
2022-02-23 02:00:00	-6	58.8
2022-02-23 01:00:00	-5.1	55.6
2022-02-23 00:00:00	-4.3	52.6
2022-02-22 23:00:00	-3	44.7
2022-02-22 22:00:00	-2.1	43.7
2022-02-22 21:00:00	-1.3	49.7
2022-02-22 20:00:00	-0.3	50.5
2022-02-22 19:00:00	0.7	51.6
2022-02-22 18:00:00	2.3	44.4
2022-02-22 17:00:00	4.2	28.2
2022-02-22 16:00:00	6.1	24
2022-02-22 15:00:00	6.8	22.7
2022-02-22 14:00:00	7.4	22.2
2022-02-22 13:00:00	6.6	23.5
2022-02-22 12:00:00	7.1	23
2022-02-22 11:00:00	5.6	21.2
2022-02-22 10:00:00	4.4	28.1
2022-02-22 09:00:00	0	38.3
2022-02-22 08:00:00	-4.1	48.3
2022-02-22 07:00:00	-5.8	47
2022-02-22 06:00:00	-5.4	45
2022-02-22 05:00:00	-5.2	43.9
2022-02-22 04:00:00	-5.3	48
2022-02-22 03:00:00	-5.1	44.5
2022-02-22 02:00:00	-4.5	43
2022-02-22 01:00:00	-4.3	51
2022-02-22 00:00:00	-4.1	53
2022-02-21 23:00:00	-3.2	56.9
2022-02-21 22:00:00	-1.1	52.9
2022-02-21 21:00:00	0.3	47.7
2022-02-21 20:00:00	2.8	58.2
2022-02-21 19:00:00	2.7	64
2022-02-21 18:00:00	3.1	66.7
2022-02-21 17:00:00	3.8	59.5
2022-02-21 16:00:00	5	51.7
2022-02-21 15:00:00	5.3	51.2
2022-02-21 14:00:00	4.8	49.8
2022-02-21 13:00:00	5.3	44.2
2022-02-21 12:00:00	6.2	40.6
2022-02-21 11:00:00	6	45.6
2022-02-21 10:00:00	5.8	33.5
2022-02-21 09:00:00	2.3	47.1
2022-02-21 08:00:00	-0.9	55.4
2022-02-21 07:00:00	-1.4	53.5
2022-02-21 06:00:00	-1.8	50.5
2022-02-21 05:00:00	-0.8	46.9
2022-02-21 04:00:00	-0.5	44.1
2022-02-21 03:00:00	-0.7	44.6
2022-02-21 02:00:00	-1.5	45
2022-02-21 01:00:00	-1.6	42.7
2022-02-21 00:00:00	-0.6	41.7
2022-02-20 23:00:00	-0.3	39.3
2022-02-20 22:00:00	0.3	39.1
2022-02-20 21:00:00	0.9	34.4
2022-02-20 20:00:00	-0.1	35.9
2022-02-20 19:00:00	0.6	58.1
2022-02-20 18:00:00	2.5	55.6
2022-02-20 17:00:00	2.9	44.2
2022-02-20 16:00:00	3.6	38.1
2022-02-20 15:00:00	4	36.3
2022-02-20 14:00:00	4.3	33.4
2022-02-20 13:00:00	4.5	28.5
2022-02-20 12:00:00	4.3	25.4
2022-02-20 11:00:00	4.9	17.9
2022-02-20 10:00:00	2.1	21.9
2022-02-20 09:00:00	0.1	27.5
2022-02-20 08:00:00	-3.2	40.4
2022-02-20 07:00:00	-7.7	41.1
2022-02-20 06:00:00	-7.1	40.8
2022-02-20 05:00:00	-7.2	42.5
2022-02-20 04:00:00	-6.7	41.1
2022-02-20 03:00:00	-6.8	39.2
2022-02-20 02:00:00	-8.1	46.3
2022-02-20 01:00:00	-7.3	46.8
2022-02-20 00:00:00	-7.3	44.2
2022-02-19 23:00:00	-7.1	43.8
2022-02-19 22:00:00	-5.9	39.4
2022-02-19 21:00:00	-5	38.8
2022-02-19 20:00:00	-3.8	35.6
2022-02-19 19:00:00	-2.4	28.8
2022-02-19 18:00:00	-1.1	23.1
2022-02-19 17:00:00	0.7	22.2
2022-02-19 16:00:00	2.1	21.1
2022-02-19 15:00:00	2.9	21.7
2022-02-19 14:00:00	3.2	22.3
2022-02-19 13:00:00	3.7	25.5
2022-02-19 12:00:00	2.6	28.3
2022-02-19 11:00:00	1.7	37.1
2022-02-19 10:00:00	1	41.2
2022-02-19 09:00:00	-0.5	45.9
2022-02-19 08:00:00	-1.6	49.7
2022-02-19 07:00:00	-1.8	55.5
2022-02-19 06:00:00	-1.1	56.4
2022-02-19 05:00:00	-0.5	59
2022-02-19 04:00:00	-1.8	77.6
2022-02-19 03:00:00	-2.8	76.6
2022-02-19 02:00:00	-1.4	69.1
2022-02-19 01:00:00	-0.3	67.9
2022-02-19 00:00:00	-0.5	85.2
2022-02-18 23:00:00	-0.4	88.6
2022-02-18 22:00:00	-0.6	87.6
2022-02-18 21:00:00	0.3	79.5
2022-02-18 20:00:00	0.8	72.8
2022-02-18 19:00:00	1.2	69.9
2022-02-18 18:00:00	1.5	67.9
2022-02-18 17:00:00	1.9	66.9
2022-02-18 16:00:00	2.4	64.7
2022-02-18 15:00:00	2.7	64.1
2022-02-18 14:00:00	3.3	58.6
2022-02-18 13:00:00	3.6	56.8
2022-02-18 12:00:00	3.8	57.9
2022-02-18 11:00:00	3.5	58.4
2022-02-18 10:00:00	2.6	60.4
2022-02-18 09:00:00	-0.7	66.7
2022-02-18 08:00:00	-3.8	73.4
2022-02-18 07:00:00	-6.6	82.9
2022-02-18 06:00:00	-6.2	80.5
2022-02-18 05:00:00	-5	73.5
2022-02-18 04:00:00	-6.2	79.3
2022-02-18 03:00:00	-5.7	75.9
2022-02-18 02:00:00	-4.8	74.2
2022-02-18 01:00:00	-4.6	72.8
2022-02-18 00:00:00	-4	69.8
2022-02-17 23:00:00	-3.8	67.7
2022-02-17 22:00:00	-2.2	61.9
2022-02-17 21:00:00	-1.7	61.1
2022-02-17 20:00:00	-1.6	55.3
2022-02-17 19:00:00	-1.7	55.7
2022-02-17 18:00:00	-1.7	58.9
2022-02-17 17:00:00	-1.4	56.3
2022-02-17 16:00:00	-0.6	54.8
2022-02-17 15:00:00	-0.2	50.5
2022-02-17 14:00:00	-0.2	47.4
2022-02-17 13:00:00	-0.1	44.9
2022-02-17 12:00:00	0.2	41.1
2022-02-17 11:00:00	-1.2	45.8
2022-02-17 10:00:00	-1.5	46
2022-02-17 09:00:00	-3.4	49.6
2022-02-17 08:00:00	-4.9	54.9
2022-02-17 07:00:00	-5.6	58
2022-02-17 06:00:00	-5.5	57.6
2022-02-17 05:00:00	-5.5	57
2022-02-17 04:00:00	-5.6	59.4
2022-02-17 03:00:00	-6.2	64
2022-02-17 02:00:00	-6.7	64
2022-02-17 01:00:00	-5.4	58.2
2022-02-17 00:00:00	-5.2	57.1
2022-02-16 23:00:00	-5.5	59.5
2022-02-16 22:00:00	-4.2	56.1
2022-02-16 21:00:00	-3.3	54.2
2022-02-16 20:00:00	-2.4	54.6
2022-02-16 19:00:00	-1.5	48.6
2022-02-16 18:00:00	-0.6	46.6
2022-02-16 17:00:00	1	49.5
2022-02-16 16:00:00	2.3	43.5
2022-02-16 15:00:00	3.1	38.9
2022-02-16 14:00:00	2.6	40.7
2022-02-16 13:00:00	2	47
2022-02-16 12:00:00	2.2	45.2
2022-02-16 11:00:00	0.7	51.6
2022-02-16 10:00:00	-0.7	59.7
2022-02-16 09:00:00	-2.7	67
2022-02-16 08:00:00	-4	75.5
2022-02-16 07:00:00	-4.2	74.2
2022-02-16 06:00:00	-3.5	70.4
2022-02-16 05:00:00	-3.3	67.8
2022-02-16 04:00:00	-2.8	60.7
2022-02-16 03:00:00	-2.4	59.6
2022-02-16 02:00:00	-2.2	60.1
2022-02-16 01:00:00	-2.3	64.2
2022-02-16 00:00:00	-2.3	68.5
2022-02-15 23:00:00	-2.1	67.7
2022-02-15 22:00:00	-2	66.1
2022-02-15 21:00:00	-2	64.4
2022-02-15 20:00:00	-1.9	64.4
2022-02-15 19:00:00	-1.8	63.2
2022-02-15 18:00:00	-1.7	61.9
2022-02-15 17:00:00	-1.4	56.2
2022-02-15 16:00:00	-1.2	55.6
2022-02-15 15:00:00	-1.2	54.3
2022-02-15 14:00:00	-1.3	56
2022-02-15 13:00:00	-1.3	53.9
2022-02-15 12:00:00	-1.2	57.2
2022-02-15 11:00:00	-2	58.4
2022-02-15 10:00:00	-1.4	58.6
2022-02-15 09:00:00	-3	63
2022-02-15 08:00:00	-4.2	71.7
2022-02-15 07:00:00	-4.7	73
2022-02-15 06:00:00	-4.6	70.6
2022-02-15 05:00:00	-4.5	72.7
2022-02-15 04:00:00	-4.4	75
2022-02-15 03:00:00	-4.2	74.8
2022-02-15 02:00:00	-4.4	76.3
2022-02-15 01:00:00	-4.1	77.3
2022-02-15 00:00:00	-3.6	77.9
2022-02-14 23:00:00	-3.1	77.2
2022-02-14 22:00:00	-3.1	77.5
2022-02-14 21:00:00	-2.5	77
2022-02-14 20:00:00	-1.8	75.9
2022-02-14 19:00:00	-1	74.1
2022-02-14 18:00:00	0	69.1
2022-02-14 17:00:00	1.2	68.5
2022-02-14 16:00:00	2.5	65.8
2022-02-14 15:00:00	3.2	63.2
2022-02-14 14:00:00	4.4	60.4
2022-02-14 13:00:00	3.6	71.7
2022-02-14 12:00:00	2.4	79
2022-02-14 11:00:00	2	83.2
2022-02-14 10:00:00	3.3	78.6
2022-02-14 09:00:00	2.2	84.5
2022-02-14 08:00:00	2.4	85.8
2022-02-14 07:00:00	2.8	86.3
2022-02-14 06:00:00	4.3	78.8
2022-02-14 05:00:00	3.3	89.4
2022-02-14 04:00:00	3.2	90.9
2022-02-14 03:00:00	0.7	99.1
2022-02-14 02:00:00	0.4	99
2022-02-14 01:00:00	0.4	99
2022-02-14 00:00:00	0.5	97.8
2022-02-13 23:00:00	1.4	99.2
2022-02-13 22:00:00	1.3	98.5
2022-02-13 21:00:00	1.1	98.6
2022-02-13 20:00:00	1.3	97.6
2022-02-13 19:00:00	2.7	96.3
2022-02-13 18:00:00	3.4	90.5
2022-02-13 17:00:00	4.9	85.2
2022-02-13 16:00:00	5.2	85.2
2022-02-13 15:00:00	4.8	87.9
2022-02-13 14:00:00	6.4	81.5
2022-02-13 13:00:00	6.9	78.5
2022-02-13 12:00:00	6.5	80.3
2022-02-13 11:00:00	5.4	86.5
2022-02-13 10:00:00	3	100
2022-02-13 09:00:00	1.5	100
2022-02-13 08:00:00	0.1	99.8
2022-02-13 07:00:00	-0.2	99.6
2022-02-13 06:00:00	-0.3	99.5
2022-02-13 05:00:00	-0.5	99.2
2022-02-13 04:00:00	-0.6	97.3
2022-02-13 03:00:00	0.7	97.3
2022-02-13 02:00:00	1.8	99.2
2022-02-13 01:00:00	2	99.3
2022-02-13 00:00:00	1.7	98.9
2022-02-12 23:00:00	1.8	99
2022-02-12 22:00:00	1.4	97.6
2022-02-12 21:00:00	2.1	97.7
2022-02-12 20:00:00	2.8	96.8
2022-02-12 19:00:00	3.4	95.4
2022-02-12 18:00:00	4.4	92.3
2022-02-12 17:00:00	5.5	89.5
2022-02-12 16:00:00	6.2	86
2022-02-12 15:00:00	6.9	83.8
2022-02-12 14:00:00	7.6	78.7
2022-02-12 13:00:00	8	74.2
2022-02-12 12:00:00	7.7	70.3
2022-02-12 11:00:00	7.1	76
2022-02-12 10:00:00	5.8	80.1
2022-02-12 09:00:00	1.7	98.8
2022-02-12 08:00:00	-1.4	98.5
2022-02-12 07:00:00	-2.1	96.8
2022-02-12 06:00:00	-1.1	98.6
2022-02-12 05:00:00	-1	98.7
2022-02-12 04:00:00	-1.3	98.3
2022-02-12 03:00:00	-1.3	97.1
2022-02-12 02:00:00	-0.6	97.7
2022-02-12 01:00:00	0	97.4
2022-02-12 00:00:00	0.7	95.9
2022-02-11 23:00:00	1.9	94.6
2022-02-11 22:00:00	2.6	93.8
2022-02-11 21:00:00	2.7	94.4
2022-02-11 20:00:00	2.8	94.2
2022-02-11 19:00:00	3	96.7
2022-02-11 18:00:00	4	90.4
2022-02-11 17:00:00	5.7	83.7
2022-02-11 16:00:00	6.9	78.1
2022-02-11 15:00:00	7.2	77
2022-02-11 14:00:00	7.9	72.8
2022-02-11 13:00:00	7.6	74.4
2022-02-11 12:00:00	6.3	78.7
2022-02-11 11:00:00	5.9	82.8
2022-02-11 10:00:00	5.1	88
2022-02-11 09:00:00	1.2	95.5
2022-02-11 08:00:00	-1.9	98
2022-02-11 07:00:00	-2.9	95.5
2022-02-11 06:00:00	-2.9	94.9
2022-02-11 05:00:00	-2.5	93.8
2022-02-11 04:00:00	-2.4	94
2022-02-11 03:00:00	-1.9	93.8
2022-02-11 02:00:00	-0.3	92.5
2022-02-11 01:00:00	-0.2	95.3
2022-02-11 00:00:00	0.4	88.4
2022-02-10 23:00:00	1.1	92.2
2022-02-10 22:00:00	1.6	83.4
2022-02-10 21:00:00	2.4	80.4
2022-02-10 20:00:00	3.2	89.7
2022-02-10 19:00:00	3.9	81.9
2022-02-10 18:00:00	4.5	81.1
2022-02-10 17:00:00	5.4	79.5
2022-02-10 16:00:00	6.2	78.3
2022-02-10 15:00:00	7.2	62.2
2022-02-10 14:00:00	7.7	63.7
2022-02-10 13:00:00	8.2	63.5
2022-02-10 12:00:00	7.6	61.9
2022-02-10 11:00:00	6	65.4
2022-02-10 10:00:00	4.4	72.1
2022-02-10 09:00:00	1.5	83.2
2022-02-10 08:00:00	-1.1	89.8
2022-02-10 07:00:00	-2.3	92.7
2022-02-10 06:00:00	-2.4	90.9
2022-02-10 05:00:00	-3.2	93.1
2022-02-10 04:00:00	-3.1	90.4
2022-02-10 03:00:00	-1.2	84.1
2022-02-10 02:00:00	-0.4	82.5
2022-02-10 01:00:00	-0.5	80.6
2022-02-10 00:00:00	-0.1	78.5
2022-02-09 23:00:00	0	86.8
2022-02-09 22:00:00	-0.3	86.1
2022-02-09 21:00:00	0.8	85.4
2022-02-09 20:00:00	1.4	86.2
2022-02-09 19:00:00	2.3	84.4
2022-02-09 18:00:00	3.5	79
2022-02-09 17:00:00	4.5	77.2
2022-02-09 16:00:00	5.1	70.7
2022-02-09 15:00:00	5.6	67.7
2022-02-09 14:00:00	5.9	66.8
2022-02-09 13:00:00	6.2	58.4
2022-02-09 12:00:00	5.6	59
2022-02-09 11:00:00	3.6	66
2022-02-09 10:00:00	3	64.8
2022-02-09 09:00:00	-0.4	77.5
2022-02-09 08:00:00	-3.4	86
2022-02-09 07:00:00	-4.5	84.4
2022-02-09 06:00:00	-4.8	85.3
2022-02-09 05:00:00	-4.3	81.3
2022-02-09 04:00:00	-4.2	78
2022-02-09 03:00:00	-3.6	74.1
2022-02-09 02:00:00	-3.1	75.6
2022-02-09 01:00:00	-2.2	74.1
2022-02-09 00:00:00	-1.1	82.6
2022-02-08 23:00:00	-1.7	76.6
2022-02-08 22:00:00	0.8	82.1
2022-02-08 21:00:00	0.5	77.6
2022-02-08 20:00:00	0	70
2022-02-08 19:00:00	0.9	69.8
2022-02-08 18:00:00	2.8	64.2
2022-02-08 17:00:00	4.1	56.3
2022-02-08 16:00:00	4.8	51.7
2022-02-08 15:00:00	5.7	47.8
2022-02-08 14:00:00	5.4	52.1
2022-02-08 13:00:00	6.5	43.6
2022-02-08 12:00:00	6	45.2
2022-02-08 11:00:00	5.3	42.6
2022-02-08 10:00:00	4.1	46.2
2022-02-08 09:00:00	-0.3	65.7
2022-02-08 08:00:00	-3	74.2
2022-02-08 07:00:00	-5	80.1
2022-02-08 06:00:00	-3.3	70.6
2022-02-08 05:00:00	-1.1	59.4
2022-02-08 04:00:00	-1.9	65.3
2022-02-08 03:00:00	0.7	51.8
2022-02-08 02:00:00	0.5	52.9
2022-02-08 01:00:00	-1.1	52.1
2022-02-08 00:00:00	-1.8	56.7
2022-02-07 23:00:00	-3.4	65.1
2022-02-07 22:00:00	-2.9	71.1
2022-02-07 21:00:00	-1.1	61.9
2022-02-07 20:00:00	-1.9	67.9
2022-02-07 19:00:00	-0.2	69.9
2022-02-07 18:00:00	1	65.8
2022-02-07 17:00:00	3.5	55.1
2022-02-07 16:00:00	4.1	50.7
2022-02-07 15:00:00	4.2	48
2022-02-07 14:00:00	4	45.8
2022-02-07 13:00:00	4.2	44.1
2022-02-07 12:00:00	4.1	40.9
2022-02-07 11:00:00	4	38.5
2022-02-07 10:00:00	2	43.4
2022-02-07 09:00:00	0	51.1
2022-02-07 08:00:00	-1.6	55.2
2022-02-07 07:00:00	-2.1	55.6
2022-02-07 06:00:00	-2.4	56.9
2022-02-07 05:00:00	-2.5	58.1
2022-02-07 04:00:00	-2.9	60.8
2022-02-07 03:00:00	-3.4	61.7
2022-02-07 02:00:00	-3.7	62.8
2022-02-07 01:00:00	-3.2	64.7
2022-02-07 00:00:00	-3.7	66.4
2022-02-06 23:00:00	-3.6	61.2
2022-02-06 22:00:00	-2	57.8
2022-02-06 21:00:00	-1.2	53.2
2022-02-06 20:00:00	-1.4	53.4
2022-02-06 19:00:00	-0.3	53.2
2022-02-06 18:00:00	1.6	52.4
2022-02-06 17:00:00	3.4	47.4
2022-02-06 16:00:00	5.1	34.8
2022-02-06 15:00:00	5.1	36.2
2022-02-06 14:00:00	6.8	24.8
2022-02-06 13:00:00	6.6	22.8
2022-02-06 12:00:00	6	20.9
2022-02-06 11:00:00	5.5	24.6
2022-02-06 10:00:00	3.5	24.8
2022-02-06 09:00:00	-1.7	48.6
2022-02-06 08:00:00	-4.2	48.5
2022-02-06 07:00:00	-6.6	49
2022-02-06 06:00:00	-6.1	46.8
2022-02-06 05:00:00	-6.8	52.2
2022-02-06 04:00:00	-6.1	46.7
2022-02-06 03:00:00	-5.9	44.3
2022-02-06 02:00:00	-5.2	41
2022-02-06 01:00:00	-4.2	36.5
2022-02-06 00:00:00	-3.3	31.2
2022-02-05 23:00:00	-4	38.4
2022-02-05 22:00:00	-3	34
2022-02-05 21:00:00	-3.3	35.2
2022-02-05 20:00:00	-3.4	36.5
2022-02-05 19:00:00	-2.6	37.4
2022-02-05 18:00:00	-0.5	31.1
2022-02-05 17:00:00	1.5	24
2022-02-05 16:00:00	2.7	20.9
2022-02-05 15:00:00	3.8	19.8
2022-02-05 14:00:00	3.8	21.8
2022-02-05 13:00:00	3.4	25
2022-02-05 12:00:00	3	25.1
2022-02-05 11:00:00	2	28.8
2022-02-05 10:00:00	0.3	32.1
2022-02-05 09:00:00	-2.2	35.5
2022-02-05 08:00:00	-5.8	48.7
2022-02-05 07:00:00	-7.4	47.8
2022-02-05 06:00:00	-8.6	55.1
2022-02-05 05:00:00	-7.6	53.3
2022-02-05 04:00:00	-8.6	55.1
2022-02-05 03:00:00	-7.8	52.7
2022-02-05 02:00:00	-8.1	55.3
2022-02-05 01:00:00	-7.3	56.7
2022-02-05 00:00:00	-5.8	49.3
2022-02-04 23:00:00	-4.7	46.4
2022-02-04 22:00:00	-4.4	59.5
2022-02-04 21:00:00	-3.4	58
2022-02-04 20:00:00	-2.4	54.4
2022-02-04 19:00:00	-1.5	49.6
2022-02-04 18:00:00	-1	54.2
2022-02-04 17:00:00	1.2	45.2
2022-02-04 16:00:00	2.7	45.3
2022-02-04 15:00:00	3.9	47.8
2022-02-04 14:00:00	3.1	50.3
2022-02-04 13:00:00	4.3	43.2
2022-02-04 12:00:00	2	54.9
2022-02-04 11:00:00	1.1	60.6
2022-02-04 10:00:00	0.4	62.8
2022-02-04 09:00:00	-1.3	63.8
2022-02-04 08:00:00	-3.1	71
2022-02-04 07:00:00	-4.2	77.6
2022-02-04 06:00:00	-4.7	78.5
2022-02-04 05:00:00	-5.1	81.4
2022-02-04 04:00:00	-4.9	83.7
2022-02-04 03:00:00	-3.9	87.9
2022-02-04 02:00:00	-3.5	89
2022-02-04 01:00:00	-3.6	89.7
2022-02-04 00:00:00	-3.6	89.6
2022-02-03 23:00:00	-2.1	86.2
2022-02-03 22:00:00	-1.9	83.8
2022-02-03 21:00:00	-0.8	80.4
2022-02-03 20:00:00	-0.4	79.1
2022-02-03 19:00:00	2	69.6
2022-02-03 18:00:00	2.6	66.2
2022-02-03 17:00:00	3.1	62.9
2022-02-03 16:00:00	4.1	56.8
2022-02-03 15:00:00	4.8	51.7
2022-02-03 14:00:00	5.2	49.9
2022-02-03 13:00:00	5.4	46.4
2022-02-03 12:00:00	4.2	55.6
2022-02-03 11:00:00	3.2	52.7
2022-02-03 10:00:00	1.5	59.1
2022-02-03 09:00:00	-1.8	70.4
2022-02-03 08:00:00	-4.7	78.6
2022-02-03 07:00:00	-7	87
2022-02-03 06:00:00	-7.1	87.5
2022-02-03 05:00:00	-6.7	85
2022-02-03 04:00:00	-5.7	80.9
2022-02-03 03:00:00	-5.9	80.6
2022-02-03 02:00:00	-5.4	78.1
2022-02-03 01:00:00	-4.1	70.8
2022-02-03 00:00:00	-3.9	69.5
2022-02-02 23:00:00	-3	68.3
2022-02-02 22:00:00	-2.9	65.4
2022-02-02 21:00:00	-2.2	64.7
2022-02-02 20:00:00	-1.8	59.4
2022-02-02 19:00:00	-1.1	55.9
2022-02-02 18:00:00	0.8	51.3
2022-02-02 17:00:00	2.2	42.7
2022-02-02 16:00:00	3	37.9
2022-02-02 15:00:00	4	35.4
2022-02-02 14:00:00	4.1	32.1
2022-02-02 13:00:00	3.5	32.6
2022-02-02 12:00:00	2.8	40.7
2022-02-02 11:00:00	2	38.3
2022-02-02 10:00:00	0.3	43.7
2022-02-02 09:00:00	-2.4	59.8
2022-02-02 08:00:00	-4.6	70.3
2022-02-02 07:00:00	-6.1	73.6
2022-02-02 06:00:00	-5.4	73.6
2022-02-02 05:00:00	-5.1	71.1
2022-02-02 04:00:00	-5.1	74.4
2022-02-02 03:00:00	-5.8	74.7
2022-02-02 02:00:00	-5.8	70.2
2022-02-02 01:00:00	-4.8	59.5
2022-02-02 00:00:00	-5.2	63.8
2022-02-01 23:00:00	-5.7	65.4
2022-02-01 22:00:00	-4.8	61.7
2022-02-01 21:00:00	-4.2	57.1
2022-02-01 20:00:00	-3.8	59.7
2022-02-01 19:00:00	-2.8	55.3
2022-02-01 18:00:00	-1.3	49.2
2022-02-01 17:00:00	1.7	36.9
2022-02-01 16:00:00	3.3	32.2
2022-02-01 15:00:00	4.2	29.4
2022-02-01 14:00:00	4.1	31.3
2022-02-01 13:00:00	4	33.2
2022-02-01 12:00:00	3.3	35.4
2022-02-01 11:00:00	2.2	38.3
2022-02-01 10:00:00	0.3	41.4
2022-02-01 09:00:00	-2.1	46.2
2022-02-01 08:00:00	-4.8	54.2
2022-02-01 07:00:00	-5.5	53.1
2022-02-01 06:00:00	-5.3	54.6
2022-02-01 05:00:00	-5.4	58.2
2022-02-01 04:00:00	-4.4	57.1
2022-02-01 03:00:00	-3.6	51.9
2022-02-01 02:00:00	-3.2	46.7
2022-02-01 01:00:00	-3	46.7
2022-02-01 00:00:00	-2.9	40
2022-01-31 23:00:00	-3	42
2022-01-31 22:00:00	-2.3	45
2022-01-31 21:00:00	-2.4	59
2022-01-31 20:00:00	-1.1	50.3
2022-01-31 19:00:00	1.9	28.8
2022-01-31 18:00:00	2.9	26.1
2022-01-31 17:00:00	5.2	19.6
2022-01-31 16:00:00	7.5	14
2022-01-31 15:00:00	8.5	15.8
2022-01-31 14:00:00	9.1	22.5
2022-01-31 13:00:00	8.8	32
2022-01-31 12:00:00	8.2	44.2
2022-01-31 11:00:00	7	54.5
2022-01-31 10:00:00	4.5	65.7
2022-01-31 09:00:00	1.4	75.7
2022-01-31 08:00:00	0	79
2022-01-31 07:00:00	-0.8	78.4
2022-01-31 06:00:00	-2	82.2
2022-01-31 05:00:00	-1.4	75.2
2022-01-31 04:00:00	-1.4	75.2
2022-01-31 03:00:00	-2.7	79.5
2022-01-31 02:00:00	-2	74.7
2022-01-31 01:00:00	-1.2	77.4
2022-01-31 00:00:00	-1.8	78.9
2022-01-30 23:00:00	-1.9	75.4
2022-01-30 22:00:00	-1.5	74.8
2022-01-30 21:00:00	-0.9	71.3
2022-01-30 20:00:00	-0.3	68.3
2022-01-30 19:00:00	-0.5	65.5
2022-01-30 18:00:00	1.7	58.8
2022-01-30 17:00:00	2.7	55.5
2022-01-30 16:00:00	3.8	54.1
2022-01-30 15:00:00	4.5	48.6
2022-01-30 14:00:00	5.3	42.6
2022-01-30 13:00:00	4.2	42.4
2022-01-30 12:00:00	3.3	49.3
2022-01-30 11:00:00	2.4	51.6
2022-01-30 10:00:00	1.1	47
2022-01-30 09:00:00	-2.3	60.8
2022-01-30 08:00:00	-6.1	71.5
2022-01-30 07:00:00	-6.3	78.4
2022-01-30 06:00:00	-6.2	77.7
2022-01-30 05:00:00	-5.5	84.4
2022-01-30 04:00:00	-5	83.5
2022-01-30 03:00:00	-4.3	81.5
2022-01-30 02:00:00	-3.7	81.7
2022-01-30 01:00:00	-3.2	79.3
2022-01-30 00:00:00	-2.8	76.6
2022-01-29 23:00:00	-2.5	77.3
2022-01-29 22:00:00	-2.3	76.4
2022-01-29 21:00:00	-1.6	72.4
2022-01-29 20:00:00	-1.1	67.9
2022-01-29 19:00:00	-0.5	69.8
2022-01-29 18:00:00	0.5	62
2022-01-29 17:00:00	1.7	57.8
2022-01-29 16:00:00	2.4	55.4
2022-01-29 15:00:00	2.8	53.5
2022-01-29 14:00:00	3	53.5
2022-01-29 13:00:00	4.9	33.3
2022-01-29 12:00:00	4.3	30.3
2022-01-29 11:00:00	3.4	36.1
2022-01-29 10:00:00	1.4	48.6
2022-01-29 09:00:00	-1.8	67.9
2022-01-29 08:00:00	-5.3	73.4
2022-01-29 07:00:00	-6.7	73.3
2022-01-29 06:00:00	-6.2	69.8
2022-01-29 05:00:00	-5.7	67
2022-01-29 04:00:00	-4.7	66.9
2022-01-29 03:00:00	-4.2	61
2022-01-29 02:00:00	-3.4	61.2
2022-01-29 01:00:00	-2.4	65
2022-01-29 00:00:00	-2.6	58.1
2022-01-28 23:00:00	-2	59.3
2022-01-28 22:00:00	-1.1	51.3
2022-01-28 21:00:00	-0.4	45.5
2022-01-28 20:00:00	-0.2	52.3
2022-01-28 19:00:00	0.5	49.9
2022-01-28 18:00:00	1	48
2022-01-28 17:00:00	1.9	46.8
2022-01-28 16:00:00	2.4	42.5
2022-01-28 15:00:00	3	42.5
2022-01-28 14:00:00	2.7	42.9
2022-01-28 13:00:00	2.4	39.4
2022-01-28 12:00:00	2.8	43.1
2022-01-28 11:00:00	2	49.4
2022-01-28 10:00:00	0.6	57
2022-01-28 09:00:00	-2.5	81.1
2022-01-28 08:00:00	-5.4	91.3
2022-01-28 07:00:00	-6.2	91.3
2022-01-28 06:00:00	-5.8	88.5
2022-01-28 05:00:00	-5.1	86.8
2022-01-28 04:00:00	-4.4	83.3
2022-01-28 03:00:00	-3.2	78.5
2022-01-28 02:00:00	-3.3	77.3
2022-01-28 01:00:00	-3.6	78.4
2022-01-28 00:00:00	-3.2	73.2
2022-01-27 23:00:00	-2.4	69.7
2022-01-27 22:00:00	-1	62.7
2022-01-27 21:00:00	-0.3	56.7
2022-01-27 20:00:00	0.3	55.7
2022-01-27 19:00:00	1	51.4
2022-01-27 18:00:00	0.1	47.8
2022-01-27 17:00:00	2.4	37.5
2022-01-27 16:00:00	3.7	32.2
2022-01-27 15:00:00	4.3	32.1
2022-01-27 14:00:00	3.7	35.2
2022-01-27 13:00:00	3.5	36.1
2022-01-27 12:00:00	3.6	35.8
2022-01-27 11:00:00	2.7	38.7
2022-01-27 10:00:00	1.3	48.1
2022-01-27 09:00:00	-0.4	61.8
2022-01-27 08:00:00	-2.7	76.4
2022-01-27 07:00:00	-3.3	80.6
2022-01-27 06:00:00	-3.1	81.9
2022-01-27 05:00:00	-2.7	81.7
2022-01-27 04:00:00	-2.4	80.9
2022-01-27 03:00:00	-2.1	77.9
2022-01-27 02:00:00	-3	73.3
2022-01-27 01:00:00	-2.6	62.9
2022-01-27 00:00:00	-2	65.2
2022-01-26 23:00:00	-1.1	68.4
2022-01-26 22:00:00	1.2	57.6
2022-01-26 21:00:00	1.9	56.9
2022-01-26 20:00:00	2.6	54
2022-01-26 19:00:00	2.6	54.4
2022-01-26 18:00:00	3.2	55.9
2022-01-26 17:00:00	4.1	51.6
2022-01-26 16:00:00	4.9	43.2
2022-01-26 15:00:00	5.3	47.3
2022-01-26 14:00:00	5.7	41
2022-01-26 13:00:00	6	46.6
2022-01-26 12:00:00	4.8	58.2
2022-01-24 07:00:00	-2.6	80
2022-01-24 06:00:00	-2.5	79.9
2022-01-24 05:00:00	-2.2	77.2
2022-01-24 04:00:00	-2.4	77.8
2022-01-24 03:00:00	-2.8	79.7
2022-01-24 02:00:00	-2.8	79.5
2022-01-24 01:00:00	-2.9	78.5
2022-01-24 00:00:00	-2.8	78
2022-01-23 23:00:00	-3	78.3
2022-01-23 22:00:00	-3.1	77.8
2022-01-23 21:00:00	-2.8	76.8
2022-01-23 20:00:00	-2.3	74.5
2022-01-23 19:00:00	-1.4	72.1
2022-01-23 18:00:00	-0.4	68.5
2022-01-23 17:00:00	1.7	68.7
2022-01-23 16:00:00	3.3	66.6
2022-01-23 15:00:00	3.7	71.9
2022-01-23 14:00:00	3.8	72.3
2022-01-23 13:00:00	4.4	72.6
2022-01-23 12:00:00	4.4	75
2022-01-23 11:00:00	3.4	77.2
2022-01-23 10:00:00	2.8	79.9
2022-01-23 09:00:00	0.9	83.8
2022-01-23 08:00:00	0.4	84.7
2022-01-23 07:00:00	0.4	85.6
2022-01-23 06:00:00	0.2	85.8
2022-01-23 05:00:00	0.3	85.7
2022-01-23 04:00:00	0.2	86.9
2022-01-23 03:00:00	0.7	85.4
2022-01-23 02:00:00	1.2	86.9
2022-01-23 01:00:00	1.3	87.6
2022-01-23 00:00:00	1.6	84
2022-01-22 23:00:00	1.8	83.2
2022-01-22 22:00:00	2	84.4
2022-01-22 21:00:00	2.6	89.2
2022-01-22 20:00:00	2.9	89.6
2022-01-22 19:00:00	3.7	89.1
2022-01-22 18:00:00	3.8	88.7
2022-01-22 17:00:00	4	88.3
2022-01-22 16:00:00	4	90.5
2022-01-22 15:00:00	4.2	89.8
2022-01-22 14:00:00	4.1	90.1
2022-01-22 13:00:00	3.8	92.6
2022-01-22 12:00:00	2.4	92.7
2022-01-22 11:00:00	2.6	80.5
2022-01-22 10:00:00	2.2	79.8
2022-01-22 09:00:00	1.4	80
2022-01-22 08:00:00	0.8	79
2022-01-22 07:00:00	0.3	80.1
2022-01-22 06:00:00	0	78.4
2022-01-22 05:00:00	-0.4	78.7
2022-01-22 04:00:00	-0.9	79.4
2022-01-22 03:00:00	-0.4	77.7
2022-01-22 02:00:00	-0.7	78
2022-01-22 01:00:00	-1	80
2022-01-22 00:00:00	-1.6	81.2
2022-01-21 23:00:00	2.2	69.4
2022-01-21 22:00:00	2.2	68.8
2022-01-21 21:00:00	2.3	69.1
2022-01-21 20:00:00	2.2	69.4
2022-01-21 19:00:00	2.1	68.4
2022-01-21 18:00:00	1.8	68.9
2022-01-21 17:00:00	2.7	65.5
2022-01-21 16:00:00	3.2	66.4
2022-01-21 15:00:00	3.7	63.7
2022-01-21 14:00:00	3.3	69.2
2022-01-21 13:00:00	3.6	65.1
2022-01-21 12:00:00	3.3	59.9
2022-01-21 11:00:00	1.9	55.4
2022-01-21 10:00:00	-1.2	63.3
2022-01-21 09:00:00	-3.6	72.1
2022-01-21 08:00:00	-5.7	80
2022-01-21 07:00:00	-6.3	80.9
2022-01-21 06:00:00	-6.7	82.3
2022-01-21 05:00:00	-6.7	82.6
2022-01-21 04:00:00	-6.7	81.6
2022-01-21 03:00:00	-6.4	80.4
2022-01-21 02:00:00	-6	78.8
2022-01-21 01:00:00	-6.1	77
2022-01-21 00:00:00	-6.2	74.8
2022-01-20 23:00:00	-6.1	72.4
2022-01-20 22:00:00	-5.6	70.5
2022-01-20 21:00:00	-5.2	73.1
2022-01-20 20:00:00	-4.7	76.8
2022-01-20 19:00:00	-3.9	73.6
2022-01-20 18:00:00	-2.9	67.4
2022-01-20 17:00:00	-0.8	60.4
2022-01-20 16:00:00	0.6	54.6
2022-01-20 15:00:00	1.1	49.9
2022-01-20 14:00:00	1	42.2
2022-01-20 13:00:00	0.9	43.6
2022-01-20 12:00:00	-0.2	46.7
2022-01-20 11:00:00	-1.2	54.9
2022-01-20 10:00:00	-2.8	59.6
2022-01-20 09:00:00	-5.1	69.7
2022-01-20 08:00:00	-8.3	85.9
2022-01-20 07:00:00	-9.2	87.3
2022-01-20 06:00:00	-8.1	83.8
2022-01-20 05:00:00	-8.2	83.5
2022-01-20 04:00:00	-7.6	82.6
2022-01-20 03:00:00	-7.4	80.8
2022-01-20 02:00:00	-6.9	78.5
2022-01-20 01:00:00	-6.4	77.4
2022-01-20 00:00:00	-5.8	74.8
2022-01-19 23:00:00	-5.4	74.3
2022-01-19 22:00:00	-4.7	72.2
2022-01-19 21:00:00	-3.9	72
2022-01-19 20:00:00	-3.3	72.2
2022-01-19 19:00:00	-2.5	70.5
2022-01-19 18:00:00	-2	72.5
2022-01-19 17:00:00	-0.4	71.5
2022-01-19 16:00:00	1.2	70.3
2022-01-19 15:00:00	2.4	68.6
2022-01-19 14:00:00	3.6	67.9
2022-01-19 13:00:00	4.3	67.3
2022-01-19 12:00:00	4.9	64.8
2022-01-19 11:00:00	4.5	65.4
2022-01-19 10:00:00	3.6	67.1
2022-01-19 09:00:00	1.2	84.9
2022-01-19 08:00:00	-0.9	95.2
2022-01-19 07:00:00	-0.6	94.5
2022-01-19 06:00:00	0.9	88.8
2022-01-19 05:00:00	2.2	85.6
2022-01-19 04:00:00	2.1	84.6
2022-01-19 03:00:00	2.1	83.2
2022-01-19 02:00:00	2.1	83.3
2022-01-19 01:00:00	2.3	82.4
2022-01-19 00:00:00	3.3	80.4
2022-01-18 23:00:00	5	83.1
2022-01-18 22:00:00	5.2	81.5
2022-01-18 21:00:00	5.1	79.2
2022-01-18 20:00:00	4.9	77.2
2022-01-18 19:00:00	4.3	76.1
2022-01-18 18:00:00	4.1	72.9
2022-01-18 17:00:00	4.3	66.6
2022-01-18 16:00:00	5.2	59.6
2022-01-18 15:00:00	5.9	55.8
2022-01-18 14:00:00	6.3	51.5
2022-01-18 13:00:00	6.1	59.4
2022-01-18 12:00:00	6.1	58.3
2022-01-18 11:00:00	5.6	53.2
2022-01-18 10:00:00	3.3	63.8
2022-01-18 09:00:00	-1.4	67.9
2022-01-18 08:00:00	-4.3	71.3
2022-01-18 07:00:00	-5.9	78.3
2022-01-18 06:00:00	-5.6	78.5
2022-01-18 05:00:00	-5.7	81.3
2022-01-18 04:00:00	-5.8	80.3
2022-01-18 03:00:00	-5.3	77.6
2022-01-18 02:00:00	-5.6	78.8
2022-01-18 01:00:00	-5.4	76.3
2022-01-18 00:00:00	-5	75.3
2022-01-17 23:00:00	-4.3	69.5
2022-01-17 22:00:00	-3.6	62
2022-01-17 21:00:00	-3	62.6
2022-01-17 20:00:00	-1.4	55.5
2022-01-17 19:00:00	-0.9	57.2
2022-01-17 18:00:00	0.3	48.3
2022-01-17 17:00:00	3.1	43.3
2022-01-17 16:00:00	4.9	37.6
2022-01-17 15:00:00	5.8	39.7
2022-01-17 14:00:00	6.3	43.7
2022-01-17 13:00:00	6.4	44.8
2022-01-17 12:00:00	6.5	55.6
2022-01-17 11:00:00	5.5	63.4
2022-01-17 10:00:00	3.5	75.5
2022-01-17 09:00:00	0.1	85.2
2022-01-17 08:00:00	-2.6	90.4
2022-01-17 07:00:00	-2.6	86.9
2022-01-17 06:00:00	-2.2	85.7
2022-01-17 05:00:00	-2.5	88
2022-01-17 04:00:00	-3.7	89.3
2022-01-17 03:00:00	-3.8	87.1
2022-01-17 02:00:00	-3.8	85
2022-01-17 01:00:00	-3.6	84.5
2022-01-17 00:00:00	-3.2	82.1
2022-01-16 23:00:00	-1.5	76.2
2022-01-16 22:00:00	-0.5	74.6
2022-01-16 21:00:00	-1	77
2022-01-16 20:00:00	-0.3	74
2022-01-16 19:00:00	1.7	65
2022-01-16 18:00:00	1.8	60.3
2022-01-16 17:00:00	2.2	53.1
2022-01-16 16:00:00	3.3	49.2
2022-01-16 15:00:00	3.8	46
2022-01-16 14:00:00	3.7	45.2
2022-01-16 13:00:00	3.6	44.7
2022-01-16 12:00:00	3.5	47
2022-01-16 11:00:00	2.9	49.8
2022-01-16 10:00:00	0.2	64.9
2022-01-16 09:00:00	-2.5	80.9
2022-01-16 08:00:00	-5	87.8
2022-01-16 07:00:00	-5.4	88.3
2022-01-16 06:00:00	-5.1	88.7
2022-01-16 05:00:00	-4.8	87.1
2022-01-16 04:00:00	-4.2	83.1
2022-01-16 03:00:00	-3.6	79
2022-01-16 02:00:00	-2.9	77.6
2022-01-16 01:00:00	-1.8	72.5
2022-01-16 00:00:00	-0.5	65.6
2022-01-15 23:00:00	0	64.2
2022-01-15 22:00:00	0.5	69.7
2022-01-15 21:00:00	-0.9	79.1
2022-01-15 20:00:00	0.3	71.3
2022-01-15 19:00:00	0.6	71.2
2022-01-15 18:00:00	1.8	69.3
2022-01-15 17:00:00	4.6	59.6
2022-01-15 16:00:00	6.9	53
2022-01-15 15:00:00	8.1	51.6
2022-01-15 14:00:00	8.8	49.9
2022-01-15 13:00:00	8.8	48.8
2022-01-15 12:00:00	7.8	48.1
2022-01-15 11:00:00	6.4	50
2022-01-15 10:00:00	4.3	50.6
2022-01-15 09:00:00	1.6	57.5
2022-01-15 08:00:00	-2	72.3
2022-01-15 07:00:00	-2.1	69.3
2022-01-15 06:00:00	-2.3	68.4
2022-01-15 05:00:00	-2.1	66.3
2022-01-15 04:00:00	-2.4	67.2
2022-01-15 03:00:00	-1.9	63
2022-01-15 02:00:00	-1.9	63.3
2022-01-15 01:00:00	-1.7	66.3
2022-01-15 00:00:00	-2.9	70.5
2022-01-14 23:00:00	-2.7	72.2
2022-01-14 22:00:00	-1.8	68.7
2022-01-14 21:00:00	-1	67.2
2022-01-14 20:00:00	0.1	65.4
2022-01-14 19:00:00	0.9	63
2022-01-14 18:00:00	1.6	58.9
2022-01-14 17:00:00	2.3	56.3
2022-01-14 16:00:00	2.8	59.1
2022-01-14 15:00:00	3.5	52.3
2022-01-14 14:00:00	3.3	48.7
2022-01-14 13:00:00	4.2	43
2022-01-14 12:00:00	3.8	42
2022-01-14 11:00:00	4.2	43.5
2022-01-14 10:00:00	1.1	55.3
2022-01-14 09:00:00	-4.1	71.6
2022-01-14 08:00:00	-7.5	80.2
2022-01-14 07:00:00	-8.6	78.8
2022-01-14 06:00:00	-8.2	79.2
2022-01-14 05:00:00	-8.5	81
2022-01-14 04:00:00	-8.3	81.5
2022-01-14 03:00:00	-7.4	75.7
2022-01-14 02:00:00	-4.3	44.9
2022-01-14 01:00:00	-6.3	58.7
2022-01-14 00:00:00	-6.4	65.6
2022-01-13 23:00:00	-5.2	60.3
2022-01-13 22:00:00	-4.7	54.6
2022-01-13 21:00:00	-4.6	55.5
2022-01-13 20:00:00	-4.2	48.8
2022-01-13 19:00:00	-4.1	49.3
2022-01-13 18:00:00	-3.1	51.5
2022-01-13 17:00:00	-0.2	32.8
2022-01-13 16:00:00	1.5	28.1
2022-01-13 15:00:00	2.6	25
2022-01-13 14:00:00	3	29.3
2022-01-13 13:00:00	2.7	31.2
2022-01-13 12:00:00	2	32.2
2022-01-13 11:00:00	1	35.7
2022-01-13 10:00:00	-0.5	44.5
2022-01-13 09:00:00	-2.2	48.2
2022-01-13 08:00:00	-4.2	56.6
2022-01-13 07:00:00	-4.4	57.3
2022-01-13 06:00:00	-4.4	58.1
2022-01-13 05:00:00	-4.3	64.4
2022-01-13 04:00:00	-5.5	75.9
2022-01-13 03:00:00	-4.4	77.7
2022-01-13 02:00:00	-3.4	72.8
2022-01-13 01:00:00	-2.8	77
2022-01-13 00:00:00	-2	75.7
2022-01-12 23:00:00	-0.9	79.8
2022-01-12 22:00:00	-0.6	82.3
2022-01-12 21:00:00	0.7	85.6
2022-01-12 20:00:00	1.1	87.8
2022-01-12 19:00:00	1.8	76.7
2022-01-12 18:00:00	2.2	68.5
2022-01-12 17:00:00	2.7	65.8
2022-01-12 16:00:00	3.3	63.1
2022-01-12 15:00:00	3.6	61.2
2022-01-12 14:00:00	3.7	60.9
2022-01-12 13:00:00	4.7	55.3
2022-01-12 12:00:00	4.9	55.3
2022-01-12 11:00:00	3.6	61.4
2022-01-12 10:00:00	0	81.7
2022-01-12 09:00:00	-2.7	84.4
2022-01-12 08:00:00	-4.4	85
2022-01-12 07:00:00	-6.4	88
2022-01-12 06:00:00	-6.5	88.3
2022-01-12 05:00:00	-6.4	86.6
2022-01-12 04:00:00	-6.7	88.7
2022-01-12 03:00:00	-5.9	84.9
2022-01-12 02:00:00	-5.3	78.4
2022-01-12 01:00:00	-5.2	76.9
2022-01-12 00:00:00	-4.8	78.3
2022-01-11 23:00:00	-4.4	79.7
2022-01-11 22:00:00	-4.2	80.3
2022-01-11 21:00:00	-3.9	84.1
2022-01-11 20:00:00	-3.4	77.4
2022-01-11 19:00:00	-2.9	74.4
2022-01-11 18:00:00	-1.3	68.1
2022-01-11 17:00:00	0.4	55.4
2022-01-11 16:00:00	2.4	52.1
2022-01-11 15:00:00	3	52.3
2022-01-11 14:00:00	3.5	39.2
2022-01-11 13:00:00	3	44.2
2022-01-11 12:00:00	2	52.6
2022-01-11 11:00:00	0.6	58.7
2022-01-11 10:00:00	-1	71.6
2022-01-11 09:00:00	-3	82.8
2022-01-11 08:00:00	-5.6	89.5
2022-01-11 07:00:00	-7.1	91.6
2022-01-11 06:00:00	-6.7	90.2
2022-01-11 05:00:00	-6.8	90.4
2022-01-11 04:00:00	-6.3	89
2022-01-11 03:00:00	-5.7	89.5
2022-01-11 02:00:00	-5	89.2
2022-01-11 01:00:00	-4.6	91.9
2022-01-11 00:00:00	-3.6	89.4
2022-01-10 23:00:00	-2.8	87
2022-01-10 22:00:00	-1.8	84.5
2022-01-10 21:00:00	-0.8	89.1
2022-01-10 20:00:00	0.5	89.7
2022-01-10 19:00:00	0.2	92.4
2022-01-10 18:00:00	0.7	94.7
2022-01-10 17:00:00	0.7	95.4
2022-01-10 16:00:00	1	96.8
2022-01-10 15:00:00	1.4	96
2022-01-10 14:00:00	3.1	94.5
2022-01-10 13:00:00	4.6	90
2022-01-10 12:00:00	5.8	75.6
2022-01-10 11:00:00	4.4	81.6
2022-01-10 10:00:00	3.5	86.9
2022-01-10 09:00:00	2.3	92
2022-01-10 08:00:00	1.3	92
2022-01-10 07:00:00	0.2	94.2
2022-01-10 06:00:00	0.1	91
2022-01-10 05:00:00	0.7	91
2022-01-10 04:00:00	1.1	88.8
2022-01-10 03:00:00	0.5	92.3
2022-01-10 02:00:00	0	93.2
2022-01-10 01:00:00	-0.6	93.5
2022-01-10 00:00:00	-1.2	92.9
2022-01-09 23:00:00	-1.2	94.3
2022-01-09 22:00:00	0.4	85.4
2022-01-09 21:00:00	1.6	81.2
2022-01-09 20:00:00	1.3	83.7
2022-01-09 19:00:00	1.3	84
2022-01-09 18:00:00	2.4	79.3
2022-01-09 17:00:00	4.2	71.9
2022-01-09 16:00:00	5.6	66.7
2022-01-09 15:00:00	6.4	63
2022-01-09 14:00:00	6.4	60.5
2022-01-09 13:00:00	6.3	61.8
2022-01-09 12:00:00	6.6	57.3
2022-01-09 11:00:00	5.9	58.2
2022-01-09 10:00:00	2.8	71.3
2022-01-09 09:00:00	0.2	83.9
2022-01-09 08:00:00	-1.6	95.3
2022-01-09 07:00:00	-1.6	93.7
2022-01-09 06:00:00	-0.9	91.4
2022-01-09 05:00:00	-0.9	91.1
2022-01-09 04:00:00	-0.2	86.8
2022-01-09 03:00:00	0	87.7
2022-01-09 02:00:00	0.1	85.4
2022-01-09 01:00:00	0.1	84.9
2022-01-09 00:00:00	0.8	82.8
2022-01-08 23:00:00	1	83.7
2022-01-08 22:00:00	2.2	74.8
2022-01-08 21:00:00	3.1	72.6
2022-01-08 20:00:00	3.7	67.9
2022-01-08 19:00:00	3.5	69.8
2022-01-08 18:00:00	4.3	67.3
2022-01-08 17:00:00	5.7	78.5
2022-01-08 16:00:00	6.9	73.3
2022-01-08 15:00:00	7.9	60.4
2022-01-08 14:00:00	7.7	62.1
2022-01-08 13:00:00	8.1	60.5
2022-01-08 12:00:00	8	64.2
2022-01-08 11:00:00	6.3	64.5
2022-01-08 10:00:00	4.4	78.1
2022-01-08 09:00:00	1.3	87.7
2022-01-08 08:00:00	-0.7	88
2022-01-08 07:00:00	-0.8	85.6
2022-01-08 06:00:00	-1.2	86.7
2022-01-08 05:00:00	-0.6	82.9
2022-01-08 04:00:00	-0.5	83.3
2022-01-08 03:00:00	-1.4	84.3
2022-01-08 02:00:00	-1.6	84.2
2022-01-08 01:00:00	-1.1	82.5
2022-01-08 00:00:00	-0.9	82
2022-01-07 23:00:00	-0.4	81.5
2022-01-07 22:00:00	-0.4	83.1
2022-01-07 21:00:00	-0.2	81.3
2022-01-07 20:00:00	0.2	78.1
2022-01-07 19:00:00	0.5	74.3
2022-01-07 18:00:00	2	76.8
2022-01-07 17:00:00	4.2	71.6
2022-01-07 16:00:00	5.5	65.8
2022-01-07 15:00:00	6	67.6
2022-01-07 14:00:00	6.4	55.4
2022-01-07 13:00:00	5.6	67.1
2022-01-07 12:00:00	5	63.1
2022-01-07 11:00:00	3.5	70.9
2022-01-07 10:00:00	0.5	87.5
2022-01-07 09:00:00	-2.5	97.1
2022-01-07 08:00:00	-4.7	96.3
2022-01-07 07:00:00	-4.7	94
2022-01-07 06:00:00	-4.4	95.5
2022-01-07 05:00:00	-4.1	94.7
2022-01-07 04:00:00	-3.9	93.7
2022-01-07 03:00:00	-3.6	93.6
2022-01-07 02:00:00	-3.5	93
2022-01-07 01:00:00	-3.2	90.9
2022-01-07 00:00:00	-2.8	88.4
2022-01-06 23:00:00	-2.7	89.1
2022-01-06 22:00:00	-2.3	88.7
2022-01-06 21:00:00	-1.9	88.2
2022-01-06 20:00:00	-1.6	87
2022-01-06 19:00:00	-0.8	83.9
2022-01-06 18:00:00	0	77.9
2022-01-06 17:00:00	1.9	66.5
2022-01-06 16:00:00	4.1	65.2
2022-01-06 15:00:00	5.3	52.4
2022-01-06 14:00:00	5.6	52.5
2022-01-06 13:00:00	6	53.2
2022-01-06 12:00:00	5.9	49.2
2022-01-06 11:00:00	4.4	62.2
2022-01-06 10:00:00	2.1	74.6
2022-01-06 09:00:00	-1.1	86
2022-01-06 08:00:00	-3	88.3
2022-01-06 07:00:00	-4	88.5
2022-01-06 06:00:00	-4.2	86.8
2022-01-06 05:00:00	-3.9	82.8
2022-01-06 04:00:00	-3.3	80.6
2022-01-06 03:00:00	-3.3	68.9
2022-01-06 02:00:00	-3.4	66.2
2022-01-06 01:00:00	-3.6	69
2022-01-06 00:00:00	-3.5	72.6
2022-01-05 23:00:00	-3.3	77.1
2022-01-05 22:00:00	-2.7	78.4
2022-01-05 21:00:00	-1.9	81.2
2022-01-05 20:00:00	-1	77.1
2022-01-05 19:00:00	0.1	78.1
2022-01-05 18:00:00	2.4	72.6
2022-01-05 17:00:00	3.8	67.6
2022-01-05 16:00:00	4.5	57.5
2022-01-05 15:00:00	5	56.9
2022-01-05 14:00:00	4.5	69.1
2022-01-05 13:00:00	4.4	70.2
2022-01-05 12:00:00	3.9	74
2022-01-05 11:00:00	3.9	65.6
2022-01-05 10:00:00	4.1	64
2022-01-05 09:00:00	4	67.8
2022-01-05 08:00:00	3.9	68.2
2022-01-05 07:00:00	3.9	69.5
2022-01-05 06:00:00	4.2	72.3
2022-01-05 05:00:00	4.1	73.3
2022-01-05 04:00:00	3.3	78.7
2022-01-05 03:00:00	4.6	67.8
2022-01-05 02:00:00	4.7	69.7
2022-01-05 01:00:00	4.7	67.2
2022-01-05 00:00:00	4.7	69.1
2022-01-04 23:00:00	4.6	70.3
2022-01-04 22:00:00	4.6	67.7
2022-01-04 21:00:00	4.7	66.8
2022-01-04 20:00:00	4.8	68.5
2022-01-04 19:00:00	4.9	69.9
2022-01-04 18:00:00	4.7	68.5
2022-01-04 17:00:00	4.8	70.7
2022-01-04 16:00:00	5.2	67.8
2022-01-04 15:00:00	5.3	67.7
2022-01-04 14:00:00	5.5	68.5
2022-01-04 13:00:00	5.8	67.1
2022-01-04 12:00:00	4.4	71.4
2022-01-04 11:00:00	2.4	74.1
2022-01-04 10:00:00	1.6	75.3
2022-01-04 09:00:00	-1.5	87.3
2022-01-04 08:00:00	-3.9	94
2022-01-04 07:00:00	-4	90.9
2022-01-04 06:00:00	-3.6	89.6
2022-01-04 05:00:00	-3	84
2022-01-04 04:00:00	-2.7	80.9
2022-01-04 03:00:00	-2.1	80.7
2022-01-04 02:00:00	-1.5	80.5
2022-01-04 01:00:00	-1.3	78.8
2022-01-04 00:00:00	-1.6	85.9
2022-01-03 23:00:00	-1.5	89.2
2022-01-03 22:00:00	-1	93.8
2022-01-03 21:00:00	-0.2	95.2
2022-01-03 20:00:00	0.1	92.9
2022-01-03 19:00:00	2.3	89.7
2022-01-03 18:00:00	2.7	88.3
2022-01-03 17:00:00	4.6	79.5
2022-01-03 16:00:00	6.2	72.3
2022-01-03 15:00:00	7.1	68
2022-01-03 14:00:00	7.9	61.3
2022-01-03 13:00:00	7.6	59.7
2022-01-03 12:00:00	7.2	57.4
2022-01-03 11:00:00	4.9	64.9
2022-01-03 10:00:00	2.4	73.9
2022-01-03 09:00:00	-0.8	85
2022-01-03 08:00:00	-3.5	89.3
2022-01-03 07:00:00	-2.6	89.3
2022-01-03 06:00:00	-3.2	92.2
2022-01-03 05:00:00	-3.9	89.8
2022-01-03 04:00:00	-4	83.1
2022-01-03 03:00:00	-4.2	81.6
2022-01-03 02:00:00	-3.9	78.3
2022-01-03 01:00:00	-3.1	76.6
2022-01-03 00:00:00	-3.1	73.5
2022-01-02 23:00:00	-1.9	68.4
2022-01-02 22:00:00	-0.3	63.8
2022-01-02 21:00:00	-0.8	65.3
2022-01-02 20:00:00	-0.4	64.1
2022-01-02 19:00:00	-0.7	62
2022-01-02 18:00:00	0	63.4
2022-01-02 17:00:00	1.6	55.7
2022-01-02 16:00:00	3.8	42.6
2022-01-02 15:00:00	4.5	41.9
2022-01-02 14:00:00	4.5	42.6
2022-01-02 13:00:00	5.1	44.9
2022-01-02 12:00:00	4.6	44.3
2022-01-02 11:00:00	3.2	59.1
2022-01-02 10:00:00	1.4	65.7
2022-01-02 09:00:00	-0.9	77.1
2022-01-02 08:00:00	-3.4	86.4
2022-01-02 07:00:00	-3.6	83.6
2022-01-02 06:00:00	-2.4	74.6
2022-01-02 05:00:00	-2.6	73.8
2022-01-02 04:00:00	-2.4	70.3
2022-01-02 03:00:00	-1.8	70.8
2022-01-02 02:00:00	-1.1	72.8
2022-01-02 01:00:00	-1.8	81.2
2022-01-02 00:00:00	-0.9	82.9
2022-01-01 23:00:00	-1.4	88.7
2022-01-01 22:00:00	-0.1	85.8
2022-01-01 21:00:00	2.2	76.3
2022-01-01 20:00:00	0.7	86.2
2022-01-01 19:00:00	2.2	81.3
2022-01-01 18:00:00	3.1	77.5
2022-01-01 17:00:00	5.4	69.4
2022-01-01 16:00:00	6.7	65.6
2022-01-01 15:00:00	7.4	62.7
2022-01-01 14:00:00	7.3	63.5
2022-01-01 13:00:00	7.1	63
2022-01-01 12:00:00	7.6	61.7
2022-01-01 11:00:00	7	61.5
2022-01-01 10:00:00	6.8	60.5
2022-01-01 09:00:00	5	62.5
2022-01-01 08:00:00	1.1	74.9
2022-01-01 07:00:00	-1	74.5
2022-01-01 06:00:00	-0.4	72.2
2022-01-01 05:00:00	-0.5	70.6
2022-01-01 04:00:00	-0.4	73.6
2022-01-01 03:00:00	1	73.8
2022-01-01 02:00:00	3	69.5
2022-01-01 01:00:00	3.1	69.7
2021-12-31 23:00:00	4.8	68.6
2021-12-31 22:00:00	2.4	70.3
2021-12-31 21:00:00	1.6	68.5
2021-12-31 20:00:00	2	65.2
2021-12-31 19:00:00	2.4	66.8
2021-12-31 18:00:00	3.8	60.7
2021-12-31 17:00:00	4.7	62.7
2021-12-31 16:00:00	5.2	58.4
2021-12-31 15:00:00	5.9	56
2021-12-31 14:00:00	6.5	50.8
2021-12-31 13:00:00	6.8	47.8
2021-12-31 12:00:00	6.5	43.8
2021-12-31 11:00:00	5.2	37.8
2021-12-31 10:00:00	2.8	42.8
2021-12-31 09:00:00	-1.4	56.3
2021-12-31 08:00:00	-5.2	70.2
2021-12-31 07:00:00	-6.3	73.5
2021-12-31 06:00:00	-6	70.9
2021-12-31 05:00:00	-6.1	72.2
2021-12-31 04:00:00	-3.7	56.8
2021-12-31 03:00:00	-3.6	57.3
2021-12-31 02:00:00	-2.8	49.6
2021-12-31 01:00:00	-3.3	53.1
2021-12-31 00:00:00	-2.8	51
2021-12-30 23:00:00	-2.8	51.7
2021-12-30 22:00:00	-2.8	54.1
2021-12-30 21:00:00	-1.8	50.8
2021-12-30 20:00:00	-1.4	52.8
2021-12-30 19:00:00	-0.2	42.5
2021-12-30 18:00:00	1	43.9
2021-12-30 17:00:00	4.3	37.7
2021-12-30 16:00:00	7.1	25.4
2021-12-30 15:00:00	8.2	20.9
2021-12-30 14:00:00	9.2	19.7
2021-12-30 13:00:00	9.1	21.2
2021-12-30 12:00:00	8.7	22.6
2021-12-30 11:00:00	7.2	22.9
2021-12-30 10:00:00	5.1	29.2
2021-12-30 09:00:00	0	58.8
2021-12-30 08:00:00	-3.1	51.1
2021-12-30 07:00:00	-6.6	65.6
2021-12-30 06:00:00	-4.3	56.3
2021-12-30 05:00:00	-3.8	47.2
2021-12-30 04:00:00	-4	49.6
2021-12-30 03:00:00	-4.9	60.2
2021-12-30 02:00:00	-5	75.7
2021-12-30 01:00:00	-5	84.2
2021-12-30 00:00:00	-4.9	83.6
2021-12-29 23:00:00	-4.6	82.7
2021-12-29 22:00:00	-3.7	80.4
2021-12-29 21:00:00	-3	77.5
2021-12-29 20:00:00	-1.1	70.4
2021-12-29 19:00:00	-0.2	64.3
2021-12-29 18:00:00	-0.3	42.9
2021-12-29 17:00:00	2.6	33.9
2021-12-29 16:00:00	5	27.6
2021-12-29 15:00:00	6.6	24.4
2021-12-29 14:00:00	7.4	19.6
2021-12-29 13:00:00	7.8	21.9
2021-12-29 12:00:00	7.6	25.9
2021-12-29 11:00:00	6.5	27.2
2021-12-29 10:00:00	4.4	39.4
2021-12-29 09:00:00	0.7	55.4
2021-12-29 08:00:00	-3.6	68.7
2021-12-29 07:00:00	-4.2	69.5
2021-12-29 06:00:00	-3.8	64.8
2021-12-29 05:00:00	-2.5	63.1
2021-12-29 04:00:00	-1.3	54.8
2021-12-29 03:00:00	-1.8	54.2
2021-12-29 02:00:00	-2.5	56.6
2021-12-29 01:00:00	-0.8	48.1
2021-12-29 00:00:00	0.2	46.3
2021-12-28 23:00:00	0	44.6
2021-12-28 22:00:00	-0.8	46.4
2021-12-28 21:00:00	0.8	37.9
2021-12-28 20:00:00	1.7	37.8
2021-12-28 19:00:00	2.2	36.5
2021-12-28 18:00:00	2.4	33.4
2021-12-28 17:00:00	3.2	30.9
2021-12-28 16:00:00	4.3	25.7
2021-12-28 15:00:00	5.4	21.2
2021-12-28 14:00:00	6.6	19.8
2021-12-28 13:00:00	6.8	22.2
2021-12-28 12:00:00	6.4	23.3
2021-12-28 11:00:00	5	30.2
2021-12-28 10:00:00	3.5	33.3
2021-12-28 09:00:00	0.3	43.9
2021-12-28 08:00:00	-2.8	54.6
2021-12-28 07:00:00	-3.5	54.4
2021-12-28 06:00:00	-3.9	56
2021-12-28 05:00:00	-5.8	67.5
2021-12-28 04:00:00	-5.5	65.6
2021-12-28 03:00:00	-6.4	60.7
2021-12-28 02:00:00	-5.3	59.8
2021-12-28 01:00:00	-3.6	45.4
2021-12-28 00:00:00	-3.6	46.1
2021-12-27 23:00:00	-3.2	42.6
2021-12-27 22:00:00	-2.4	39.4
2021-12-27 21:00:00	-2.3	40.2
2021-12-27 20:00:00	-2	39.6
2021-12-27 19:00:00	-2	40.4
2021-12-27 18:00:00	-0.7	32.6
2021-12-27 17:00:00	1.1	31
2021-12-27 16:00:00	4.3	25.5
2021-12-27 15:00:00	6.2	20.1
2021-12-27 14:00:00	6.3	17
2021-12-27 13:00:00	5.8	15.7
2021-12-27 12:00:00	4.8	18.2
2021-12-27 11:00:00	3.8	19.3
2021-12-27 10:00:00	1.4	21.6
2021-12-27 09:00:00	-1.9	36.8
2021-12-27 08:00:00	-7.1	49.8
2021-12-27 07:00:00	-9.5	62.4
2021-12-27 06:00:00	-9.1	54.2
2021-12-27 05:00:00	-8.2	43.8
2021-12-27 04:00:00	-8.4	47.2
2021-12-27 03:00:00	-8.5	47.7
2021-12-27 02:00:00	-8.6	46.9
2021-12-27 01:00:00	-8.4	44.3
2021-12-27 00:00:00	-8.6	42.6
2021-12-26 23:00:00	-8.3	51.7
2021-12-26 22:00:00	-8.1	42
2021-12-26 21:00:00	-7.8	37.2
2021-12-26 20:00:00	-7.6	34.1
2021-12-26 19:00:00	-7.3	35.1
2021-12-26 18:00:00	-5.8	34.1
2021-12-26 17:00:00	-3.5	24.4
2021-12-26 16:00:00	-2.1	21.2
2021-12-26 15:00:00	-1.3	18.5
2021-12-26 14:00:00	-1	21.3
2021-12-26 13:00:00	-1.4	20.9
2021-12-26 12:00:00	-1.8	21.7
2021-12-26 11:00:00	-2.9	22.4
2021-12-26 10:00:00	-4.7	24.6
2021-12-26 09:00:00	-7	39.5
2021-12-26 08:00:00	-9.9	52.4
2021-12-26 07:00:00	-11.2	58.7
2021-12-26 06:00:00	-10.6	58.6
2021-12-26 05:00:00	-10.2	60.4
2021-12-26 04:00:00	-10.2	60.4
2021-12-26 03:00:00	-9.8	59.9
2021-12-26 02:00:00	-9.6	59
2021-12-26 01:00:00	-9.5	58.2
2021-12-26 00:00:00	-9.7	68
2021-12-25 23:00:00	-10.3	75.5
2021-12-25 22:00:00	-8.6	64.2
2021-12-25 21:00:00	-8.3	62.9
2021-12-25 20:00:00	-8.2	62.7
2021-12-25 19:00:00	-7.5	59.4
2021-12-25 18:00:00	-6.7	54.9
2021-12-25 17:00:00	-5.8	50.7
2021-12-25 16:00:00	-4.4	43.2
2021-12-25 15:00:00	-3.3	38.1
2021-12-25 14:00:00	-3.5	37.5
2021-12-25 13:00:00	-2.7	32.7
2021-12-25 12:00:00	-2.7	37.8
2021-12-25 11:00:00	-3.2	38.5
2021-12-25 10:00:00	-4.6	53.3
2021-12-25 09:00:00	-6.6	60.9
2021-12-25 08:00:00	-9.6	89.6
2021-12-25 07:00:00	-9.8	88.3
2021-12-25 06:00:00	-9.4	89.6
2021-12-25 05:00:00	-9.1	84.7
2021-12-25 04:00:00	-9.1	85.5
2021-12-25 03:00:00	-9	85.2
2021-12-25 02:00:00	-8.8	84.7
2021-12-25 01:00:00	-8.1	80.5
2021-12-25 00:00:00	-7.7	78.9
2021-12-24 23:00:00	-7.3	75.4
2021-12-24 22:00:00	-7.1	71.1
2021-12-24 21:00:00	-6.7	68.1
2021-12-24 20:00:00	-6.2	67.2
2021-12-24 19:00:00	-5.6	66.2
2021-12-24 18:00:00	-4.9	65.6
2021-12-24 17:00:00	-4	64.7
2021-12-24 16:00:00	-3.4	62.9
2021-12-24 15:00:00	-2.9	61.6
2021-12-24 14:00:00	-2.8	67.4
2021-12-24 13:00:00	-2.6	70.8
2021-12-24 12:00:00	-2.6	70.1
2021-12-24 11:00:00	-2.1	68.7
2021-12-24 10:00:00	-1.7	65.9
2021-12-24 09:00:00	-1.7	66.5
2021-12-24 08:00:00	-1.4	77.3
2021-12-24 07:00:00	-1.1	83.4
2021-12-24 06:00:00	-0.6	82.4
2021-12-24 05:00:00	0.3	82.6
2021-12-24 04:00:00	1.2	81.6
2021-12-24 03:00:00	1.9	81.5
2021-12-24 02:00:00	3	82.6
2021-12-24 01:00:00	4.4	82.8
2021-12-24 00:00:00	5	83.2
2021-12-23 23:00:00	4.9	83.2
2021-12-23 22:00:00	5.2	80.3
2021-12-23 21:00:00	6.2	79
2021-12-23 20:00:00	6.9	84.3
2021-12-23 19:00:00	5.7	93.2
2021-12-23 18:00:00	5.9	93.6
2021-12-23 17:00:00	7.1	88.3
2021-12-23 16:00:00	8.9	82.1
2021-12-23 15:00:00	9.3	80.8
2021-12-23 14:00:00	9.2	80
2021-12-23 13:00:00	9.3	76.8
2021-12-23 12:00:00	8.7	78.4
2021-12-23 11:00:00	6.7	85
2021-12-23 10:00:00	4.8	91.6
2021-12-23 09:00:00	3	99.3
2021-12-23 08:00:00	1.2	98
2021-12-23 07:00:00	1.3	96.5
2021-12-23 06:00:00	1.9	93.8
2021-12-23 05:00:00	2.3	94.5
2021-12-23 04:00:00	2.3	94.1
2021-12-23 03:00:00	3.3	90.8
2021-12-23 02:00:00	3.9	89.7
2021-12-23 01:00:00	4.2	90.1
2021-12-23 00:00:00	4.2	98.3
2021-12-22 23:00:00	3.4	98.5
2021-12-22 22:00:00	3.6	97.6
2021-12-22 21:00:00	4.2	97.7
2021-12-22 20:00:00	6	94.5
2021-12-22 19:00:00	6.2	91.6
2021-12-22 18:00:00	7.9	84.8
2021-12-22 17:00:00	8.6	81.8
2021-12-22 16:00:00	9.9	76.6
2021-12-22 15:00:00	11.1	73
2021-12-22 14:00:00	11.9	68.4
2021-12-22 13:00:00	12	70.8
2021-12-22 12:00:00	12.1	70.2
2021-12-22 11:00:00	11.8	68.9
2021-12-22 10:00:00	10.4	78.6
2021-12-22 09:00:00	7.4	94.3
2021-12-22 08:00:00	3.7	98.8
2021-12-22 07:00:00	3	98.1
2021-12-22 06:00:00	3.6	97.1
2021-12-22 05:00:00	3.8	96.8
2021-12-22 04:00:00	4.2	93.7
2021-12-22 03:00:00	4.4	94.9
2021-12-22 02:00:00	4.7	95.3
2021-12-22 01:00:00	4.7	93.7
2021-12-22 00:00:00	6	87.6
2021-12-21 23:00:00	8.6	84.3
2021-12-21 22:00:00	8.3	85.8
2021-12-21 21:00:00	8.5	83.9
2021-12-21 20:00:00	8.7	84
2021-12-21 19:00:00	8.4	84.2
2021-12-21 18:00:00	8.4	86.2
2021-12-21 17:00:00	8.3	84.9
2021-12-21 16:00:00	9.3	73.8
2021-12-21 15:00:00	10.6	64.2
2021-12-21 14:00:00	11.1	57.3
2021-12-21 13:00:00	11.8	39.1
2021-12-21 12:00:00	12.3	40.3
2021-12-21 11:00:00	11.2	39.8
2021-12-21 10:00:00	8.2	44.6
2021-12-21 09:00:00	4.6	58.1
2021-12-21 08:00:00	1.9	63.6
2021-12-21 07:00:00	0.7	67.2
2021-12-21 06:00:00	1	65.3
2021-12-21 05:00:00	0.9	67.9
2021-12-21 04:00:00	0.2	72.5
2021-12-21 03:00:00	-0.3	79.2
2021-12-21 02:00:00	1.9	66.8
2021-12-21 01:00:00	3.8	60.6
2021-12-21 00:00:00	3	66.2
2021-12-20 23:00:00	6.5	63.3
2021-12-20 22:00:00	7.7	46.2
2021-12-20 21:00:00	6.4	50.9
2021-12-20 20:00:00	7.8	49.5
2021-12-20 19:00:00	6.8	56.4
2021-12-20 18:00:00	8.9	40.4
2021-12-20 17:00:00	10.5	34.4
2021-12-20 16:00:00	14.1	24.5
2021-12-20 15:00:00	14.9	42.3
2021-12-20 14:00:00	16.3	24.4
2021-12-20 13:00:00	15.4	27.1
2021-12-20 12:00:00	14.3	29.7
2021-12-20 11:00:00	12.1	37.4
2021-12-20 10:00:00	10.1	44.7
2021-12-20 09:00:00	7.8	48.1
2021-12-20 08:00:00	5.6	54.7
2021-12-20 07:00:00	3.7	61.8
2021-12-20 06:00:00	4	61.4
2021-12-20 05:00:00	2.4	70.3
2021-12-20 04:00:00	2.7	65.4
2021-12-20 03:00:00	1.6	69
2021-12-20 02:00:00	3.3	62.4
2021-12-20 01:00:00	3.5	64
2021-12-20 00:00:00	4.4	60.6
2021-12-19 23:00:00	4.9	55
2021-12-19 22:00:00	5.5	51.3
2021-12-19 21:00:00	4	52.1
2021-12-19 20:00:00	3.3	63.8
2021-12-19 19:00:00	3.5	59.4
2021-12-19 18:00:00	5	55
2021-12-19 17:00:00	6.9	55.1
2021-12-19 16:00:00	8.7	61.1
2021-12-19 15:00:00	9.4	56.7
2021-12-19 14:00:00	11.4	29.4
2021-12-19 13:00:00	10.6	32.1
2021-12-19 12:00:00	9.7	35.6
2021-12-19 11:00:00	8.8	34.2
2021-12-19 10:00:00	6.7	39.7
2021-12-19 09:00:00	2.9	57.4
2021-12-19 08:00:00	-1.2	60.1
2021-12-19 07:00:00	-2.2	62.7
2021-12-19 06:00:00	-3.8	68.1
2021-12-19 05:00:00	-3.6	89.2
2021-12-19 04:00:00	-3.1	61.6
2021-12-19 03:00:00	-2.1	51.5
2021-12-19 02:00:00	-2.1	55.7
2021-12-19 01:00:00	-2.9	54.1
2021-12-19 00:00:00	-2.9	53.5
2021-12-18 23:00:00	-2.7	58.7
2021-12-18 22:00:00	-0.8	52.2
2021-12-18 21:00:00	1.9	39.1
2021-12-18 20:00:00	1.9	38.8
2021-12-18 19:00:00	2	39.3
2021-12-18 18:00:00	0.7	41.7
2021-12-18 17:00:00	2.7	35.5
2021-12-18 16:00:00	5.3	30.2
2021-12-18 15:00:00	6.5	24.9
2021-12-18 14:00:00	6.7	24.8
2021-12-18 13:00:00	6.2	23.6
2021-12-18 12:00:00	4.8	22.8
2021-12-18 11:00:00	2.9	25
2021-12-18 10:00:00	0.5	28.9
2021-12-18 09:00:00	-1.2	29.9
2021-12-18 08:00:00	-4.6	39.1
2021-12-18 07:00:00	-7.2	50.8
2021-12-18 06:00:00	-7.6	49.1
2021-12-18 05:00:00	-7.2	50.3
2021-12-18 04:00:00	-8.9	54.7
2021-12-18 03:00:00	-8.5	52
2021-12-18 02:00:00	-8.6	54.2
2021-12-18 01:00:00	-9	61
2021-12-18 00:00:00	-9.1	65.9
2021-12-17 23:00:00	-8.3	65.5
2021-12-17 22:00:00	-8.1	69.1
2021-12-17 21:00:00	-6.9	54.9
2021-12-17 20:00:00	-6	50.3
2021-12-17 19:00:00	-5.1	48.2
2021-12-17 18:00:00	-3.5	37.5
2021-12-17 17:00:00	-2.7	32.7
2021-12-17 16:00:00	-1.3	24.7
2021-12-17 15:00:00	-0.3	28
2021-12-17 14:00:00	0.3	22.8
2021-12-17 13:00:00	0.7	24.4
2021-12-17 12:00:00	1.1	23.5
2021-12-17 11:00:00	0.9	28
2021-12-17 03:00:00	-1.6	85.2
2021-12-17 02:00:00	-0.2	70.8
2021-12-17 01:00:00	-0.6	66.1
2021-12-17 00:00:00	1	57.9
2021-12-16 23:00:00	2	53.9
2021-12-16 22:00:00	2.8	50
2021-12-16 21:00:00	3.9	44.6
2021-12-16 20:00:00	4.1	39.9
2021-12-16 19:00:00	4.8	36.9
2021-12-16 18:00:00	5.5	42.6
2021-12-16 17:00:00	6.6	53.5
2021-12-16 16:00:00	8.1	49
2021-12-16 15:00:00	9.3	43
2021-12-16 14:00:00	10.7	62.8
2021-12-16 13:00:00	10.6	66.4
2021-12-16 12:00:00	10.4	69.6
2021-12-16 11:00:00	10.5	73.9
2021-12-16 10:00:00	8.5	87.7
2021-12-16 09:00:00	6.3	97.6
2021-12-16 08:00:00	5.3	99.2
2021-12-16 07:00:00	4.7	97.3
2021-12-16 06:00:00	5.9	95.7
2021-12-16 05:00:00	5.6	97.2
2021-12-16 04:00:00	5.7	97.3
2021-12-16 03:00:00	5.9	97.3
2021-12-16 02:00:00	6.3	95.2
2021-12-16 01:00:00	6.4	96.1
2021-12-16 00:00:00	6.6	94.5
2021-12-15 23:00:00	6.5	95.1
2021-12-15 22:00:00	6.8	95
2021-12-15 21:00:00	6.7	96.1
2021-12-15 20:00:00	7	96.8
2021-12-15 19:00:00	6.9	96.3
2021-12-15 18:00:00	6.6	97
2021-12-15 17:00:00	7.3	92.5
2021-12-15 16:00:00	9.7	81.9
2021-12-15 15:00:00	10.6	77.5
2021-12-15 14:00:00	10.8	75.4
2021-12-15 13:00:00	10.9	73
2021-12-15 12:00:00	10	76.1
2021-12-15 11:00:00	9.4	76.6
2021-12-15 10:00:00	6.4	91.7
2021-12-15 09:00:00	3.7	99.2
2021-12-15 08:00:00	1.9	99.1
2021-12-15 07:00:00	0.9	97.3
2021-12-15 06:00:00	1.1	96.4
2021-12-15 05:00:00	3.1	89.2
2021-12-15 04:00:00	5.3	91.7
2021-12-15 03:00:00	4.5	93.2
2021-12-15 02:00:00	4.1	93.3
2021-12-15 01:00:00	5	90.4
2021-12-15 00:00:00	5	88.5
2021-12-14 23:00:00	5.3	86.4
2021-12-14 22:00:00	6.4	83.1
2021-12-14 21:00:00	6.5	81.4
2021-12-14 20:00:00	6	82.6
2021-12-14 19:00:00	6.5	78.9
2021-12-14 18:00:00	7.9	72.6
2021-12-14 17:00:00	8	73
2021-12-14 16:00:00	10	63
2021-12-14 15:00:00	11.1	61.3
[truncated: 540 more rows]
