# Supplementary material for: Effect of shading on physiological attributes and comparative transcriptome analysis of Camellia sinensis cultivar reveals tolerance mechanisms to low temperatures
Source: Front Plant Sci. 2023 Feb 2;14:1114988. doi: 10.3389/fpls.2023.1114988 (PMC9931901; doi:10.3389/fpls.2023.1114988)
Supplement: SUPPLEMENTARY TABLE 5 — Enrichment of KEGG pathways. [file Table_5.xlsx]

## Sheet: Clusters
ID	Group	NSn-1	NSn-2	NSn-3	SD1n-1	SD1n-2	SD1n-3	SD2n-1	SD2n-2	SD2n-3	SD3n-1	SD3n-2	SD3n-3	NSd-1	NSd-2	NSd-3	SD1d-1	SD1d-2	SD1d-3	SD2d-1	SD2d-2	SD2d-3	SD3d-1	SD3d-2	SD3d-3	chr	start	end	strand	gene_name	gene_description	KEGG	KEGG pathway	NR	Swissprot	Tremble	KOG	GO	Pfam	TF-Family	TF-Category	TF-Classification
CSS0000028	6	21.12	22.8	9.47	19.68	10.37	6.14	6.28	5.71	10.66	7.58	9.92	11.86	2.78	2.39	1.79	5.89	6.21	4.14	1.44	1.42	2.79	5.78	1.53	2.45	Chr7	151242852	151243252	+	CSS0000028	--	--	--	Uncharacterized protein TCM_019693 isoform 3, partial [Theobroma cacao]	--	A0A061EHU4_THECC SubName: Full=Uncharacterized protein isoform 3 {ECO:0000313|EMBL:EOY04446.1}; Flags: Fragment;	--	--	--	--	--	--
CSS0000042	3	8.51	5.48	6.49	16.45	10.93	11.9	31.2	25.92	26.61	13.51	12.17	12.52	43.75	41.14	44.22	31.23	31.89	31.9	34.49	32.77	38.52	32.47	31.83	33.68	Chr10	84430162	84432999	+	CSS0000042	--	K25108 licheninase [EC:3.2.1.73] | (RefSeq) glucan endo-1,3-beta-glucosidase-like (A)	--	beta 1-3 glucanase [Vitis hybrid cultivar]	E13H_TOBAC RecName: Full=Glucan endo-1,3-beta-glucosidase, acidic isoform PR-Q'; EC=3.2.1.39; AltName: Full=(1->3)-beta-glucan endohydrolase; Short=(1->3)-beta-glucanase; AltName: Full=Beta-1,3-endoglucanase; AltName: Full=PR-35; Flags: Precursor;	A0A4S4EEG1_CAMSI SubName: Full=Uncharacterized protein {ECO:0000313|EMBL:THG14771.1};	At3g57270	GO:0046658,anchored component of plasma membrane; GO:0048046,apoplast; GO:0042973,glucan endo-1,3-beta-D-glucosidase activity; GO:0005975,carbohydrate metabolic process; GO:0006952,defense response; GO:0003674,molecular_function; GO:0003824,catalytic activity; GO:0004553,hydrolase activity, hydrolyzing O-glycosyl compounds; GO:0008422,beta-glucosidase activity; GO:0015926,glucosidase activity; GO…	PF00332.18:Glycosyl hydrolases family 17	--	--	--
CSS0000049	10	1.06	1.06	0.76	0.56	1.3	0.64	1.31	1.26	0.74	1.09	0.89	0.74	0.61	0.71	0.68	0.45	0.29	0.28	0.11	0.11	0.23	0.03	0.06	0	Chr8	122346490	122353696	+	CSS0000049	--	K14175 (3S,6E)-nerolidol synthase [EC:4.2.3.48] | (RefSeq) LinNer; (3S,6E)-nerolidol synthase 1 (A)	ko00909: Sesquiterpenoid and triterpenoid biosynthesis; ko01100: Metabolic pathways	bifunctional terpenoid synthase [Camellia sinensis]	NES1_FRAAN RecName: Full=(3S,6E)-nerolidol synthase 1; Short=FaNES1; EC=4.2.3.48;	A0A2Z5HTW1_CAMSI SubName: Full=Terpene synthase 7 {ECO:0000313|EMBL:AXC43360.1};	At1g61680	GO:0005829,cytosol; GO:0000287,magnesium ion binding; GO:0010333,terpene synthase activity; GO:0016114,terpenoid biosynthetic process; GO:0003674,molecular_function; GO:0005488,binding; GO:0043167,ion binding; GO:0043169,cation binding; GO:0046872,metal ion binding; GO:0003824,catalytic activity; GO:0016829,lyase activity; GO:0016835,carbon-oxygen lyase activity; GO:0016838,carbon-oxygen lyase ac…	PF03936.16:Terpene synthase family, metal binding domain	--	--	--
CSS0000053	10	53.36	56.83	62.77	42.98	50.93	46.28	50.86	43.24	44.29	46.52	52.85	44	47.43	48.12	43.33	26.72	22.43	31.19	32.16	28.05	30.23	22.72	21.11	24.48	Chr4	76615382	76617494	-	CSS0000053	--	--	--	hypothetical protein VITISV_015092 [Vitis vinifera]	CIA2_ARATH RecName: Full=Protein CHLOROPLAST IMPORT APPARATUS 2; Flags: Precursor;	A0A4S4E0I8_CAMSI SubName: Full=Uncharacterized protein {ECO:0000313|EMBL:THG09302.1};	At4g25990	GO:0009507,chloroplast; GO:0005634,nucleus; GO:0045036,protein targeting to chloroplast; GO:0006355,regulation of transcription, DNA-templated; GO:0006605,protein targeting; GO:0006810,transport; GO:0006811,ion transport; GO:0006820,anion transport; GO:0006886,intracellular protein transport; GO:0008104,protein localization; GO:0008150,biological_process; GO:0009987,cellular process; GO:0015031,p…	--	--	--	--
CSS0000121	9	3.01	1.47	1.31	1.48	1.8	1.3	1.46	1.32	1.02	2.59	3.85	1.13	1.45	1.29	1.44	1.26	1.48	1.55	1.5	5.38	0.86	1.86	3.33	3.79	Chr7	9938033	9946217	-	CSS0000121	--	K14849 ribosomal RNA-processing protein 1 | (RefSeq) uncharacterized protein LOC112294706 (A)	--	PREDICTED: uncharacterized protein LOC100241265 [Vitis vinifera]	--	A0A7J7H7B7_CAMSI SubName: Full=Uncharacterized protein {ECO:0000313|EMBL:KAF5948862.1};	At5g55610	--	--	--	--	--
CSS0000126	10	2.55	2.43	3.59	2.84	2.83	2.19	1.56	2.38	1.86	2.75	2.26	2.28	1.38	1.97	1.33	0.59	1.06	0.64	1.01	1.23	1.03	0.33	0.24	0.27	Contig811	65996	67958	-	CSS0000126	--	K22683 aspartyl protease family protein [EC:3.4.23.-] | (RefSeq) aspartyl protease family protein 2-like (A)	--	aspartic protease [Sarracenia purpurea subsp. venosa]	ASPA_ARATH RecName: Full=Aspartyl protease family protein At5g10770; EC=3.4.23.- {ECO:0000305}; Flags: Precursor;	A0A4S4E5V3_CAMSI RecName: Full=Peptidase A1 domain-containing protein {ECO:0000259|PROSITE:PS51767};	At5g10770	GO:0031225,anchored component of membrane; GO:0005886,plasma membrane; GO:0004190,aspartic-type endopeptidase activity; GO:0003674,molecular_function; GO:0003824,catalytic activity; GO:0004175,endopeptidase activity; GO:0008233,peptidase activity; GO:0016787,hydrolase activity; GO:0070001,aspartic-type peptidase activity; GO:0140096,catalytic activity, acting on a protein; GO:0005575,cellular_com…	PF14543.6:Xylanase inhibitor N-terminal	--	--	--
CSS0000128	5	0.79	0.95	0.84	0.93	0.9	0.76	0.8	1.2	0.89	1	0.74	0.46	1.94	1.77	2.91	1.43	1.35	0.97	0.75	1.04	1.01	0.83	0.49	0.79	Chr9	16897621	16902869	+	CSS0000128	--	K21776 protein lin-54 | (RefSeq) CRC domain-containing protein TSO1-like (A)	--	PREDICTED: protein tesmin/TSO1-like CXC 2 isoform X1 [Vitis vinifera]	TSO1_ARATH RecName: Full=CRC domain-containing protein TSO1;	A0A4S4DSM1_CAMSI RecName: Full=CRC domain-containing protein {ECO:0000259|PROSITE:PS51634};	At3g22780	GO:0005634,nucleus; GO:0003700,DNA-binding transcription factor activity; GO:0046872,metal ion binding; GO:0000976,transcription regulatory region sequence-specific DNA binding; GO:0048444,floral organ morphogenesis; GO:0010235,guard mother cell cytokinesis; GO:0051302,regulation of cell division; GO:0009934,regulation of meristem structural organization; GO:0003674,molecular_function; GO:0140110…	PF03638.15:Tesmin/TSO1-like CXC domain, cysteine-rich domain	CPP	TF	CPP
CSS0000141	10	2.72	2.8	2.31	2.2	2.6	1.94	1.64	1.74	1.94	1.85	1.9	1.74	1.51	1.55	0.75	0.58	1.02	1.01	1.15	0.53	0.9	0.62	0.5	0.52	Chr14	89866948	89875419	-	CSS0000141	--	K10393 kinesin family member 2/24 | (RefSeq) kinesin-like protein KIN-13B isoform X1 (A)	--	PREDICTED: kinesin-like protein KIN-13B isoform X2 [Juglans regia]	KN13B_ARATH RecName: Full=Kinesin-like protein KIN-13B {ECO:0000305}; AltName: Full=AtKINESIN-13B {ECO:0000303|PubMed:25232944}; Short=AtKIN13B {ECO:0000303|PubMed:25232944};	A0A7J7G369_CAMSI RecName: Full=Kinesin-like protein {ECO:0000256|RuleBase:RU000394};	At3g16060	GO:0005874,microtubule; GO:0005634,nucleus; GO:0005886,plasma membrane; GO:0005524,ATP binding; GO:1990939,ATP-dependent microtubule motor activity; GO:0008017,microtubule binding; GO:0007018,microtubule-based movement; GO:1903338,regulation of cell wall organization or biogenesis; GO:0000166,nucleotide binding; GO:0003674,molecular_function; GO:0005488,binding; GO:0017076,purine nucleotide bindi…	PF00225.23:Kinesin motor domain	--	--	--
CSS0000168	10	3.47	3.26	3.41	3.44	2.79	3.51	3.2	2.9	3.4	2.19	2.14	1.44	2.45	2.4	3.07	1.31	0.81	1.68	1.49	1.28	1.4	0.48	0.62	0.84	Chr9	6265888	6270298	+	CSS0000168	--	K10956 protein transport protein SEC61 subunit alpha | (RefSeq) preprotein translocase subunit SECY, chloroplastic (A)	ko03060: Protein export; ko04141: Protein processing in endoplasmic reticulum; ko04145: Phagosome	COBRA-like protein 7 [Durio zibethinus]	COBL7_ARATH RecName: Full=COBRA-like protein 7; Flags: Precursor;	A0A2R6Q3S0_ACTCC SubName: Full=COBRA-like protein {ECO:0000313|EMBL:PSS01527.1};	At4g16120	GO:0031225,anchored component of membrane; GO:0046658,anchored component of plasma membrane; GO:0005768,endosome; GO:0005794,Golgi apparatus; GO:0009506,plasmodesma; GO:0005802,trans-Golgi network; GO:0010215,cellulose microfibril organization; GO:0008150,biological_process; GO:0009664,plant-type cell wall organization; GO:0009832,plant-type cell wall biogenesis; GO:0009987,cellular process; GO:0…	PF04833.15:COBRA-like protein	--	--	--
CSS0000172	7	0.08	0.14	0.02	0	0.03	0.39	0.03	0.13	0.05	0.13	0.25	0.08	0.11	0.14	0.05	0.32	0.03	0.43	0.12	0.2	0.23	0.57	0.6	0.17	Chr11	71939860	71946723	+	CSS0000172	--	K03549 KUP system potassium uptake protein | (RefSeq) potassium transporter 1 (A)	--	Potassium transporter [Trema orientalis]	POT1_ARATH RecName: Full=Potassium transporter 1; Short=AtKT1; Short=AtKUP1; Short=AtPOT1;	A0A7J7FRA1_CAMSI RecName: Full=Potassium transporter {ECO:0000256|RuleBase:RU321113}; Flags: Fragment;	At2g30070	GO:0016021,integral component of membrane; GO:0016020,membrane; GO:0005886,plasma membrane; GO:0015079,potassium ion transmembrane transporter activity; GO:0006813,potassium ion transport; GO:0003674,molecular_function; GO:0005215,transporter activity; GO:0008324,cation transmembrane transporter activity; GO:0015075,ion transmembrane transporter activity; GO:0015318,inorganic molecular entity tra…	PF02705.16:K+ potassium transporter	--	--	--
CSS0000186	10	3.37	3.37	3.44	4.05	4.92	3.36	4.03	3.02	2.54	3.58	2.43	2.75	3.46	2.54	3.32	1.61	1.88	1.69	2.43	1.29	1.91	1.25	1.19	1.18	Chr9	82549418	82555184	+	CSS0000186	--	K23677 MFS transporter, Spinster family, sphingosine-1-phosphate transporter | (RefSeq) uncharacterized protein LOC105124456 (A)	--	PREDICTED: protein spinster homolog 3 isoform X1 [Vitis vinifera]	--	A0A4V3WLY6_CAMSI RecName: Full=MFS domain-containing protein {ECO:0000259|PROSITE:PS50850};	At1g78130	GO:0016021,integral component of membrane; GO:0022857,transmembrane transporter activity; GO:0006817,phosphate ion transport; GO:0003674,molecular_function; GO:0005215,transporter activity; GO:0006810,transport; GO:0006811,ion transport; GO:0006820,anion transport; GO:0008150,biological_process; GO:0015698,inorganic anion transport; GO:0051179,localization; GO:0051234,establishment of localizatio…	PF07690.16:Major Facilitator Superfamily	--	--	--
CSS0000220	5	1.15	0.7	0.74	0.91	0.58	1.22	0.89	0.97	1.83	0.85	0.99	0.91	1.5	3.78	4.3	0.77	1.12	0.89	1.45	1.73	1.59	0.09	0.25	0	Chr2	25202610	25205582	-	CSS0000220	--	K16166 transcription factor MYB75 | (RefSeq) MYBA7; R2R3 MYB transcription factor (A)	ko04712: Circadian rhythm - plant	anthocyanin 1 [Camellia sinensis]	MYB1_ACTCC RecName: Full=Transcription factor MYB1 {ECO:0000305}; AltName: Full=Myb-related protein 1 {ECO:0000305};	A0A4S4EEQ0_CAMSI SubName: Full=Uncharacterized protein {ECO:0000313|EMBL:THG14859.1};	At1g56650	GO:0005634,nucleus; GO:0003677,DNA binding; GO:0031542,positive regulation of anthocyanin biosynthetic process; GO:0045893,positive regulation of transcription, DNA-templated; GO:0003674,molecular_function; GO:0003676,nucleic acid binding; GO:0005488,binding; GO:0097159,organic cyclic compound binding; GO:1901363,heterocyclic compound binding; GO:0008150,biological_process; GO:0008152,metabolic p…	PF00249.31:Myb-like DNA-binding domain	MYB	TF	MYB->MYB
CSS0000223	10	1.42	2.01	1.65	1.52	0.7	0.7	1.43	1.67	2.2	1.55	1.68	1.55	0.39	0.74	0.9	0.18	0.27	0.1	0.35	0.35	0.24	0	0	0	Chr8	122548703	122554096	+	CSS0000223	--	K14175 (3S,6E)-nerolidol synthase [EC:4.2.3.48] | (RefSeq) LinNer; (3S,6E)-nerolidol synthase 1 (A)	ko00909: Sesquiterpenoid and triterpenoid biosynthesis; ko01100: Metabolic pathways	bifunctional terpenoid synthase [Camellia sinensis]	NES1_FRAAN RecName: Full=(3S,6E)-nerolidol synthase 1; Short=FaNES1; EC=4.2.3.48;	A0A096VR74_CAMSI SubName: Full=Bifunctional terpenoid synthase {ECO:0000313|EMBL:AGX26045.1};	At1g61680	GO:0005829,cytosol; GO:0000287,magnesium ion binding; GO:0010333,terpene synthase activity; GO:0016114,terpenoid biosynthetic process; GO:0003674,molecular_function; GO:0005488,binding; GO:0043167,ion binding; GO:0043169,cation binding; GO:0046872,metal ion binding; GO:0003824,catalytic activity; GO:0016829,lyase activity; GO:0016835,carbon-oxygen lyase activity; GO:0016838,carbon-oxygen lyase ac…	PF03936.16:Terpene synthase family, metal binding domain	--	--	--
CSS0000241	7	1.95	3.95	3.26	3.93	2.93	3.94	2.38	1.38	1.69	2.43	2.5	3.44	2.36	2.21	4.53	6.47	6.6	4.36	1.88	3.36	1.85	7.41	9.15	5.64	Chr5	185340606	185344807	+	CSS0000241	--	K03676 glutaredoxin 3 | (RefSeq) monothiol glutaredoxin-S2-like (A)	--	monothiol glutaredoxin-S2-like [Carica papaya]	GRXS2_ARATH RecName: Full=Monothiol glutaredoxin-S2; Short=AtGrxS2; AltName: Full=Protein ROXY 10;	W9RF33_9ROSA SubName: Full=Monothiol glutaredoxin-S2 {ECO:0000313|EMBL:EXB74836.1};	At5g18600	GO:0005737,cytoplasm; GO:0051537,2 iron, 2 sulfur cluster binding; GO:0046872,metal ion binding; GO:0015035,protein disulfide oxidoreductase activity; GO:0000122,negative regulation of transcription by RNA polymerase II; GO:0003674,molecular_function; GO:0005488,binding; GO:0051536,iron-sulfur cluster binding; GO:0051540,metal cluster binding; GO:0043167,ion binding; GO:0043169,cation binding; GO…	PF00462.24:Glutaredoxin	--	--	--
CSS0000297	2	6.4	8.03	9.52	9.46	12.6	4.4	9.41	10.01	17.66	16.87	5.91	7.35	6.75	8.03	6.32	15.73	20.05	11.82	15.43	24.18	15.77	20.52	9.63	10.91	Chr13	106506628	106516316	+	CSS0000297	--	K11593 eukaryotic translation initiation factor 2C | (RefSeq) protein argonaute 4-like (A)	--	protein argonaute 4 [Quercus suber]	AGO4_ARATH RecName: Full=Protein argonaute 4 {ECO:0000303|PubMed:12522258, ECO:0000303|PubMed:28229965}; Short=AtAGO4 {ECO:0000303|PubMed:12522258, ECO:0000303|PubMed:28229965}; AltName: Full=Protein OVEREXPRESSOR OF CATIONIC PEROXIDASE 11;	A0A7J7G8Q0_CAMSI SubName: Full=Uncharacterized protein {ECO:0000313|EMBL:KAF5937109.1};	At2g27040	GO:0015030,Cajal body; GO:0000791,euchromatin; GO:0005730,nucleolus; GO:0005654,nucleoplasm; GO:0003682,chromatin binding; GO:0004521,endoribonuclease activity; GO:0035198,miRNA binding; GO:0035197,siRNA binding; GO:0006342,chromatin silencing; GO:0042742,defense response to bacterium; GO:0051607,defense response to virus; GO:0006306,DNA methylation; GO:0016458,gene silencing; GO:0080188,gene sil…	PF02171.17:Piwi domain	--	--	--
CSS0000348	4	4.9	2.02	3.38	5.84	4.36	2.27	8.48	13.01	2.62	3.96	6.54	4.83	2.06	5.24	1.38	1.78	4.39	3.24	8.82	9.52	7.39	2.25	4.42	4.19	Chr2	59445555	59449253	+	CSS0000348	--	K23232 8-hydroxygeraniol dehydrogenase [EC:1.1.1.324] | (RefSeq) 8-hydroxygeraniol dehydrogenase-like (A)	ko00902: Monoterpenoid biosynthesis; ko01100: Metabolic pathways; ko01110: Biosynthesis of secondary metabolites	cinnamyl alcohol dehydrogenase 3 [Camellia sinensis]	MTDH_FRAAN RecName: Full=Probable mannitol dehydrogenase; EC=1.1.1.255; AltName: Full=NAD-dependent mannitol dehydrogenase;	A0A4S4DI85_CAMSI RecName: Full=PKS_ER domain-containing protein {ECO:0000259|SMART:SM00829};	At4g37990	GO:0046029,mannitol dehydrogenase activity; GO:0008270,zinc ion binding; GO:0003674,molecular_function; GO:0003824,catalytic activity; GO:0016491,oxidoreductase activity; GO:0016614,oxidoreductase activity, acting on CH-OH group of donors; GO:0016616,oxidoreductase activity, acting on the CH-OH group of donors, NAD or NADP as acceptor; GO:0031320,hexitol dehydrogenase activity; GO:0005488,binding…	PF08240.12:Alcohol dehydrogenase GroES-like domain	--	--	--
CSS0000362	10	28.71	26.24	27.54	22.83	24.26	24.22	24.83	21.65	20.53	14.2	17.54	15.83	11.03	11.89	13.22	9.06	9.35	8.25	12.15	8.68	9.57	5.6	5.2	4.63	Chr13	111906300	111909631	-	CSS0000362	--	K03100 signal peptidase I [EC:3.4.21.89] | (RefSeq) uncharacterized protein LOC18104955 (A)	ko03060: Protein export	uncharacterized protein LOC111308637 [Durio zibethinus]	--	A0A7J7GBX9_CAMSI RecName: Full=BHLH domain-containing protein {ECO:0000259|PROSITE:PS50888};	At5g64510	--	--	--	--	--
CSS0000372	7	8.94	12.01	8.52	6.84	7.06	8.64	10.56	5.5	10.51	8.81	10.64	18.44	16.75	19.46	15.51	23.84	26.86	23.3	24.44	22.94	17.86	35.06	41.18	39.59	Chr13	13680735	13681288	+	CSS0000372	--	--	--	unnamed protein product [Coffea canephora]	--	A0A4S4DAV8_CAMSI RecName: Full=BHLH domain-containing protein {ECO:0000259|PROSITE:PS50888};	--	GO:0005634,nucleus; GO:0046983,protein dimerization activity; GO:0006355,regulation of transcription, DNA-templated; GO:0003674,molecular_function; GO:0005488,binding; GO:0005515,protein binding; GO:0006139,nucleobase-containing compound metabolic process; GO:0006351,transcription, DNA-templated; GO:0006725,cellular aromatic compound metabolic process; GO:0006807,nitrogen compound metabolic proce…	--	--	--	--
CSS0000375	3	3.73	4.17	3.36	4.05	3.25	3.72	2.79	2.51	3.19	3.03	2.7	1.93	6.67	7.39	7.79	4.29	5.52	5.39	3.87	4.87	3.93	1.6	1.34	1.25	Chr1	204654602	204661279	-	CSS0000375	--	--	--	PI-PLC X domain-containing protein At5g67130-like [Cajanus cajan]	Y5713_ARATH RecName: Full=PI-PLC X domain-containing protein At5g67130; Flags: Precursor;	A0A4S4D2F8_CAMSI SubName: Full=Uncharacterized protein {ECO:0000313|EMBL:THF96338.1};	At1g13680	GO:0046658,anchored component of plasma membrane; GO:0005886,plasma membrane; GO:0009536,plastid; GO:0008081,phosphoric diester hydrolase activity; GO:0006629,lipid metabolic process; GO:0003674,molecular_function; GO:0003824,catalytic activity; GO:0016787,hydrolase activity; GO:0016788,hydrolase activity, acting on ester bonds; GO:0042578,phosphoric ester hydrolase activity; GO:0008150,biologica…	--	--	--	--
CSS0000378	7	4.51	2.15	1.74	1.47	1.08	1.41	1.78	0.55	1.3	2.97	1.54	2.17	1.87	4.02	4.59	4.91	7.07	4.56	4.59	4.9	9.59	6.9	9.07	6.69	Chr4	118958104	118959142	-	CSS0000378	--	--	--	hypothetical protein CDL15_Pgr020060 [Punica granatum]	--	A0A4S4EMD3_CAMSI SubName: Full=Uncharacterized protein {ECO:0000313|EMBL:THG17813.1};	At3g07310	--	--	--	--	--
CSS0000455	10	36.95	41.74	45.73	35.77	39.41	38.58	27.24	35.39	32.25	41.8	42.25	35.97	26.87	27.28	29.1	19.2	20.36	19.84	19.5	19.29	15.36	10.17	12.38	13.34	Chr12	23990415	23994590	+	CSS0000455	--	K09510 DnaJ homolog subfamily B member 4 | (RefSeq) dnaJ homolog subfamily B member 13 (A)	--	PREDICTED: uncharacterized protein LOC100244367 isoform X1 [Vitis vinifera]	DNJ19_ARATH RecName: Full=DnaJ protein ERDJ3B; AltName: Full=Chaperone protein dnaJ 19; Short=AtDjB19; Short=AtJ19; AltName: Full=Endoplasmic reticulum dnaJ domain-containing protein 3B; Short=AtERdj3B; AltName: Full=Protein SCJ1 homolog ERDJ3B; Flags: Precursor;	A0A4S4E8J5_CAMSI RecName: Full=J domain-containing protein {ECO:0000259|PROSITE:PS50076};	At5g16650	GO:0005829,cytosol; GO:0005783,endoplasmic reticulum; GO:0005788,endoplasmic reticulum lumen; GO:0005886,plasma membrane; GO:0030544,Hsp70 protein binding; GO:0051082,unfolded protein binding; GO:0002221,pattern recognition receptor signaling pathway; GO:0006457,protein folding; GO:0003674,molecular_function; GO:0005488,binding; GO:0005515,protein binding; GO:0031072,heat shock protein binding; G…	PF00226.31:DnaJ domain	--	--	--
CSS0000473	6	13.6	2.13	2.44	1.57	2.3	2.33	1.8	6.04	2.84	2.09	1.79	2.46	1.66	0.93	1.97	2.23	1.88	8.79	2.73	2.22	2	2.82	4.43	6.61	Chr3	76200879	76206596	+	CSS0000473	--	--	--	PREDICTED: uncharacterized protein LOC100267587 isoform X1 [Vitis vinifera]	--	A0A7J7HK01_CAMSI SubName: Full=Uncharacterized protein {ECO:0000313|EMBL:KAF5952298.1};	At5g27290	--	--	--	--	--
CSS0000478	1	1.4	2.29	1.51	2.72	2.81	1.96	2.74	2.19	2.39	3.97	4.86	4.42	2.57	2.07	2.34	1.92	1.39	1.63	1.61	1.28	1.67	1.01	0.76	0.39	Chr4	120544216	120547399	-	CSS0000478	--	--	--	uncharacterized protein LOC110409336 [Herrania umbratica]	--	A0A7J7HNC0_CAMSI SubName: Full=Uncharacterized protein {ECO:0000313|EMBL:KAF5953508.1};	At5g48500	--	--	--	--	--
CSS0000506	2	1.98	2.27	1.76	3.22	3.66	3.65	4.38	4.24	5.21	2.65	2.44	2.59	4.25	5.38	4.4	8	7.56	7.74	7.07	7.84	7.9	5.14	5.8	5.91	Chr4	9630165	9631936	+	CSS0000506	--	K20617 cytochrome P450 family 71 subfamily A | (RefSeq) cytochrome P450 71A9 (A)	--	unnamed protein product, partial [Vitis vinifera]	C71A9_SOYBN RecName: Full=Cytochrome P450 71A9; EC=1.14.-.-; AltName: Full=Cytochrome P450 CP1;	A0A4S4DUM7_CAMSI SubName: Full=Uncharacterized protein {ECO:0000313|EMBL:THG06992.1};	At4g31500	GO:0016021,integral component of membrane; GO:0020037,heme binding; GO:0005506,iron ion binding; GO:0004497,monooxygenase activity; GO:0016705,oxidoreductase activity, acting on paired donors, with incorporation or reduction of molecular oxygen; GO:0003674,molecular_function; GO:0005488,binding; GO:0046906,tetrapyrrole binding; GO:0097159,organic cyclic compound binding; GO:1901363,heterocyclic c…	PF00067.22:Cytochrome P450	--	--	--
CSS0000547	5	9.2	1.39	1.99	1.6	13.39	14.21	2.62	1.4	1.44	1.96	1.4	1.37	1.77	18.06	14.57	1.02	15.82	1.37	1.54	2.09	1.48	14.57	2.39	1.83	Chr7	4828374	4833978	-	CSS0000547	--	K19788 obg-like ATPase 1 | (RefSeq) uncharacterized protein LOC110662002 (A)	--	uncharacterized protein LOC110662002 [Hevea brasiliensis]	OLA1_ARATH RecName: Full=Obg-like ATPase 1 {ECO:0000255|HAMAP-Rule:MF_03167}; AltName: Full=Ribosome-binding ATPase YchF {ECO:0000303|PubMed:23550829}; Short=AtYchF1 {ECO:0000303|PubMed:23550829};	A0A7J7H8Q0_CAMSI RecName: Full=Obg-like ATPase 1 {ECO:0000256|HAMAP-Rule:MF_03167};	At1g56050	GO:0005737,cytoplasm; GO:0005829,cytosol; GO:0005634,nucleus; GO:0009506,plasmodesma; GO:0005524,ATP binding; GO:0016887,ATPase activity; GO:0005525,GTP binding; GO:0046872,metal ion binding; GO:0043023,ribosomal large subunit binding; GO:0043022,ribosome binding; GO:0006952,defense response; GO:1901001,negative regulation of response to salt stress; GO:0046686,response to cadmium ion; GO:0009651…	PF06071.13:Protein of unknown function (DUF933)	--	--	--
CSS0000556	7	3.13	2.43	3.54	2.68	3.09	3.83	3.01	4.16	3.75	5.96	3.06	5.19	4.17	5.21	4.07	4.55	6.91	6.26	7.2	7.04	7.98	13.44	11.45	13.28	Contig1223	230762	250854	+	CSS0000556	--	K09264 MADS-box transcription factor, plant | (RefSeq) truncated transcription factor CAULIFLOWER A (A)	--	MADS-box transcription factor APETALA1-like protein [Camellia sinensis]	AP1_VITVI RecName: Full=Agamous-like MADS-box protein AP1 {ECO:0000305}; AltName: Full=APETALA1-like protein {ECO:0000303|PubMed:15247405}; Short=AP1-like protein {ECO:0000303|PubMed:15247405}; Short=VvAP1 {ECO:0000303|PubMed:18997115}; Short=VviAP1 {ECO:0000303|PubMed:26818751};	A0A068B364_CAMSI SubName: Full=MADS-box transcription factor APETALA1-like protein {ECO:0000313|EMBL:AIC75372.1};	At1g69120	GO:0005634,nucleus; GO:0000981,DNA-binding transcription factor activity, RNA polymerase II-specific; GO:0046983,protein dimerization activity; GO:0000978,RNA polymerase II cis-regulatory region sequence-specific DNA binding; GO:0010582,floral meristem determinacy; GO:0045944,positive regulation of transcription by RNA polymerase II; GO:0006357,regulation of transcription by RNA polymerase II; GO…	PF01486.17:K-box region	MADS-MIKC	TF	MADS->MADS-MIKC
CSS0000586	10	10.01	10.68	11.16	9.64	8.41	12.75	11.06	8.71	10.91	13.33	11.53	11.04	6.57	5.77	6.94	5.48	6.73	6.65	5.67	8.96	6.31	2.26	3.65	2.66	Chr4	60839101	60841342	-	CSS0000586	--	K24917 amino acid permease | (RefSeq) amino acid permease 3 (A)	--	Amino acid transporter, transmembrane domain containing protein [Parasponia andersonii]	AAP3_ARATH RecName: Full=Amino acid permease 3; AltName: Full=Amino acid transporter AAP3;	A0A4V3WKL3_CAMSI RecName: Full=Aa_trans domain-containing protein {ECO:0000259|Pfam:PF01490};	At1g77380	GO:0016021,integral component of membrane; GO:0031965,nuclear membrane; GO:0005886,plasma membrane; GO:0015171,amino acid transmembrane transporter activity; GO:0015293,symporter activity; GO:0015802,basic amino acid transport; GO:0006952,defense response; GO:0003674,molecular_function; GO:0005215,transporter activity; GO:0005342,organic acid transmembrane transporter activity; GO:0008509,anion t…	PF01490.18:Transmembrane amino acid transporter protein	--	--	--
CSS0000602	2	1.2	0.87	0.85	1.79	2.35	2.05	2.43	1.74	2.13	2.48	1.47	2.03	1.04	1.82	1.57	2.58	3.01	4.15	2.46	2.43	4.8	1.67	2.72	2.96	Chr15	109723294	109730462	+	CSS0000602	--	--	--	protein SAR DEFICIENT 1-like isoform X1 [Durio zibethinus]	SARD1_ARATH RecName: Full=Protein SAR DEFICIENT 1 {ECO:0000303|PubMed:20921422};	A0A7J7G4H7_CAMSI SubName: Full=Uncharacterized protein {ECO:0000313|EMBL:KAF5934518.1};	At1g73800	GO:0005634,nucleus; GO:0003700,DNA-binding transcription factor activity; GO:0043565,sequence-specific DNA binding; GO:0071219,cellular response to molecule of bacterial origin; GO:0042742,defense response to bacterium; GO:0002229,defense response to oomycetes; GO:0009626,plant-type hypersensitive response; GO:1900426,positive regulation of defense response to bacterium; GO:0080142,regulation of …	PF07887.11:Calmodulin binding protein-like	--	--	--
CSS0000647	6	16.19	15.2	15.15	16.91	18.99	16.93	16.36	15.52	14.57	7.33	5.62	5.47	8.86	6.64	7.01	7.26	6.6	4.58	6.91	5.34	6.26	3.93	3.28	2.25	Chr7	53140940	53143117	+	CSS0000647	--	K09286 EREBP-like factor | (RefSeq) ethylene-responsive transcription factor ERF054-like (A)	--	PREDICTED: ethylene-responsive transcription factor ERF054-like [Juglans regia]	ERF53_ARATH RecName: Full=Ethylene-responsive transcription factor ERF053 {ECO:0000305}; Short=AtERF53 {ECO:0000303|PubMed:22095047};	A0A4S4EBS6_CAMSI RecName: Full=AP2/ERF domain-containing protein {ECO:0000259|PROSITE:PS51032};	At2g20880	GO:0005737,cytoplasm; GO:0005634,nucleus; GO:0003700,DNA-binding transcription factor activity; GO:0043565,sequence-specific DNA binding; GO:0000976,transcription regulatory region sequence-specific DNA binding; GO:0009873,ethylene-activated signaling pathway; GO:1900036,positive regulation of cellular response to heat; GO:0045893,positive regulation of transcription, DNA-templated; GO:2000070,re…	PF00847.20:AP2 domain	AP2/ERF-ERF	TF	AP2/ERF->AP2/ERF-ERF
CSS0000672	3	21.29	21.85	21.24	16.95	17.4	17.58	19.02	18.86	20.49	14.65	15.01	14.66	83.7	78	88.41	44.82	49.21	45.55	44.39	52.86	50.52	16.47	16.36	12.82	Chr2	41782276	41788709	-	CSS0000672	--	K13082 bifunctional dihydroflavonol 4-reductase/flavanone 4-reductase [EC:1.1.1.219 1.1.1.234] | (RefSeq) LOW QUALITY PROTEIN: dihydroflavonol 4-reductase (A)	ko00941: Flavonoid biosynthesis; ko01100: Metabolic pathways; ko01110: Biosynthesis of secondary metabolites	dihydroflavonol 4-reductase [Camellia sinensis]	DFRA_GERHY RecName: Full=Dihydroflavonol 4-reductase; Short=DFR; EC=1.1.1.219 {ECO:0000250|UniProtKB:Q9XES5}; AltName: Full=Dihydrokaempferol 4-reductase; AltName: Full=Flavanone 4-reductase; Short=FNR; EC=1.1.1.234 {ECO:0000250|UniProtKB:Q9XES5};	A0A7J7I2E8_CAMSI RecName: Full=Epimerase domain-containing protein {ECO:0000259|Pfam:PF01370};	At5g42800	GO:0045552,dihydrokaempferol 4-reductase activity; GO:0047890,flavanone 4-reductase activity; GO:0009718,anthocyanin-containing compound biosynthetic process; GO:0003674,molecular_function; GO:0003824,catalytic activity; GO:0016491,oxidoreductase activity; GO:0016614,oxidoreductase activity, acting on CH-OH group of donors; GO:0016616,oxidoreductase activity, acting on the CH-OH group of donors, …	PF01370.21:NAD dependent epimerase/dehydratase family	--	--	--
CSS0000680	5	3.26	3.33	3.38	4.22	4.88	2.98	3.17	5.42	2.51	2.92	0.79	2.39	7.86	5.17	5.53	3.82	3.82	2.2	2.65	3.55	5.5	0.36	0.23	0.64	Chr7	48999355	48999897	+	CSS0000680	--	--	--	hypothetical protein CFP56_17597 [Quercus suber]	--	A0A4S4EVJ7_CAMSI SubName: Full=Uncharacterized protein {ECO:0000313|EMBL:THG20525.1};	--	GO:0016021,integral component of membrane; GO:0005575,cellular_component; GO:0016020,membrane; GO:0031224,intrinsic component of membrane; GO:0110165,cellular anatomical entity	--	--	--	--
CSS0000688	6	13	14.15	12.06	11.73	12.23	9.77	10.2	9.96	9.24	5.3	5.97	4.44	2.57	3.9	2.8	1.92	2.08	2.74	1.47	1.07	1.94	1.48	0.92	1.62	Chr10	125435334	125437197	-	CSS0000688	--	K18081 myotubularin-related protein 1/2 [EC:3.1.3.64 3.1.3.95] | (RefSeq) phosphatidylinositol-3-phosphatase myotubularin-2-like (A)	ko00562: Inositol phosphate metabolism; ko01100: Metabolic pathways; ko04070: Phosphatidylinositol signaling system	PREDICTED: uncharacterized protein LOC109206247 [Nicotiana attenuata]	PSI3_ARATH RecName: Full=Protein PSK SIMULATOR 3 {ECO:0000303|PubMed:25062973}; Short=AtPSI3 {ECO:0000303|PubMed:25062973};	A0A4S4DZU8_CAMSI SubName: Full=Uncharacterized protein {ECO:0000313|EMBL:THG09023.1};	At3g23160	GO:0005739,mitochondrion; GO:0005634,nucleus; GO:0005886,plasma membrane; GO:0007275,multicellular organism development; GO:0045927,positive regulation of growth; GO:0006109,regulation of carbohydrate metabolic process; GO:0043434,response to peptide hormone; GO:0009744,response to sucrose; GO:0008150,biological_process; GO:0032501,multicellular organismal process; GO:0032502,developmental proces…	PF05003.12:Protein of unknown function (DUF668)	--	--	--
CSS0000728	3	4.23	4.63	1.58	1.93	1.64	1.67	5.5	3.74	2.13	6.07	2.45	3.45	4.89	6.66	6.35	6.45	5.94	5.99	7.53	5.41	16.3	1.38	3.43	3.41	Contig484	395328	396353	-	CSS0000728	--	K13679 granule-bound starch synthase [EC:2.4.1.242] | (RefSeq) granule-bound starch synthase 1, chloroplastic/amyloplastic-like (A)	ko00500: Starch and sucrose metabolism; ko01100: Metabolic pathways; ko01110: Biosynthesis of secondary metabolites	granule-bound starch synthase I, partial [Viburnum propinquum]	SSG1_MANES RecName: Full=Granule-bound starch synthase 1, chloroplastic/amyloplastic; EC=2.4.1.242; AltName: Full=Granule-bound starch synthase I; Short=GBSS-I; Flags: Precursor;	A0A7J7HVP0_CAMSI RecName: Full=Starch synthase, chloroplastic/amyloplastic {ECO:0000256|RuleBase:RU361232}; EC=2.4.1.- {ECO:0000256|RuleBase:RU361232};	At1g32900	GO:0009501,amyloplast; GO:0009507,chloroplast; GO:0102502,ADP-glucose-starch glucosyltransferase activity; GO:0004373,glycogen (starch) synthase activity; GO:0019252,starch biosynthetic process; GO:0003674,molecular_function; GO:0003824,catalytic activity; GO:0016740,transferase activity; GO:0016757,transferase activity, transferring glycosyl groups; GO:0016758,transferase activity, transferring …	PF08323.11:Starch synthase catalytic domain	--	--	--
CSS0000734	10	4.34	4.05	6.12	3.28	5.71	3.85	3.04	4.41	5.25	1.97	1.98	2.92	2.39	1.39	4.32	0.77	0.37	0.09	0.68	0.29	0.67	0.09	0.33	0.19	Chr8	75847186	75857945	-	CSS0000734	--	--	--	PREDICTED: LOW QUALITY PROTEIN: oil body-associated protein 2B-like [Pyrus x bretschneideri]	OBP2B_MAIZE RecName: Full=Oil body-associated protein 2B {ECO:0000303|PubMed:24406791};	A0A4S4D7Z2_CAMSI SubName: Full=Uncharacterized protein {ECO:0000313|EMBL:THF98562.1};	At1g29680	--	PF06884.11:Protein of unknown function (DUF1264)	--	--	--
CSS0000771	6	2.62	1.79	2.08	1.78	1.46	1.56	1.8	2.17	1.76	1.19	0.88	0.93	0.59	0.83	0.74	1.4	1.25	0.55	0.81	0.81	0.99	0.92	0.51	0.84	Chr6	85289334	85291409	-	CSS0000771	--	K13425 WRKY transcription factor 22 | (RefSeq) WRKY transcription factor 22-like (A)	ko04016: MAPK signaling pathway - plant; ko04626: Plant-pathogen interaction	WRKY transcription factor 22-like [Durio zibethinus]	WRK22_ARATH RecName: Full=WRKY transcription factor 22; AltName: Full=WRKY DNA-binding protein 22;	A0A4S4ESW8_CAMSI RecName: Full=WRKY domain-containing protein {ECO:0000259|PROSITE:PS50811};	At4g01250	GO:0005634,nucleus; GO:0003700,DNA-binding transcription factor activity; GO:0000976,transcription regulatory region sequence-specific DNA binding; GO:0071456,cellular response to hypoxia; GO:0006952,defense response; GO:0010150,leaf senescence; GO:0010200,response to chitin; GO:0003674,molecular_function; GO:0140110,transcription regulator activity; GO:0001067,regulatory region nucleic acid bind…	PF03106.15:WRKY DNA -binding domain	WRKY	TF	WRKY
CSS0000804	8	1.27	1.65	0.69	0.62	0.79	1.14	0.58	1.24	0.54	0.83	1.12	0.81	1.54	1.13	0.98	0.65	0.68	0.49	1.42	0.89	0.48	0.49	0.56	0.54	Chr6	103039909	103049400	-	CSS0000804	--	K13648 alpha-1,4-galacturonosyltransferase [EC:2.4.1.43] | (RefSeq) polygalacturonate 4-alpha-galacturonosyltransferase-like (A)	ko00520: Amino sugar and nucleotide sugar metabolism; ko01100: Metabolic pathways	polygalacturonate 4-alpha-galacturonosyltransferase-like [Hevea brasiliensis]	GAUT1_ARATH RecName: Full=Polygalacturonate 4-alpha-galacturonosyltransferase; EC=2.4.1.43; AltName: Full=Alpha-1,4-galacturonosyltransferase 1; AltName: Full=Galacturonosyltransferase 1; AltName: Full=Like glycosyl transferase 1;	A0A5B6Z0P4_DAVIN RecName: Full=Hexosyltransferase {ECO:0000256|RuleBase:RU362027}; EC=2.4.1.- {ECO:0000256|RuleBase:RU362027};	At3g61130	GO:0005768,endosome; GO:0005794,Golgi apparatus; GO:0005797,Golgi medial cisterna; GO:0000139,Golgi membrane; GO:0016021,integral component of membrane; GO:0005802,trans-Golgi network; GO:0047262,polygalacturonate 4-alpha-galacturonosyltransferase activity; GO:0010289,homogalacturonan biosynthetic process; GO:0003674,molecular_function; GO:0003824,catalytic activity; GO:0008194,UDP-glycosyltransf…	PF01501.20:Glycosyl transferase family 8	--	--	--
CSS0000821	5	3.15	14.62	3.96	2.59	5.16	2.64	9.85	3.14	3.42	3.04	2.64	2.96	3.62	19.71	2.35	5.32	4.81	7.01	3.8	2.91	5.97	1.7	2.36	2.18	Chr13	103603876	103604583	+	CSS0000821	--	K08064 nuclear transcription factor Y, alpha | (RefSeq) nuclear transcription factor Y subunit A-1-like (A)	--	nuclear transcription factor Y subunit A-1 isoform X1 [Sesamum indicum]	--	A0A7J7G9J3_CAMSI RecName: Full=Nuclear transcription factor Y subunit {ECO:0000256|RuleBase:RU367155};	--	--	--	--	--	--
CSS0000855	7	4.66	3.82	6.99	4.37	7.96	11	6.13	10.9	7.6	9.77	10.58	10.29	8.92	12.05	3.83	9.27	11.53	9.23	10.23	8.8	10.18	10.72	10.25	14.27	Chr14	123222553	123225204	+	CSS0000855	--	K05853 P-type Ca2+ transporter type 2A [EC:7.2.2.10] | (RefSeq) calcium-transporting ATPase 3, endoplasmic reticulum-type isoform X1 (A)	--	hypothetical protein POPTR_0002s11820g [Populus trichocarpa]	ECA3_ARATH RecName: Full=Calcium-transporting ATPase 3, endoplasmic reticulum-type; Short=AtECA3; EC=7.2.2.10;	A0A7J7GRH1_CAMSI RecName: Full=Calcium-transporting ATPase {ECO:0000256|RuleBase:RU361146}; EC=7.2.2.10 {ECO:0000256|RuleBase:RU361146};	At1g10130	GO:0012505,endomembrane system; GO:0005768,endosome; GO:0010008,endosome membrane; GO:0005794,Golgi apparatus; GO:0000139,Golgi membrane; GO:0016021,integral component of membrane; GO:0005802,trans-Golgi network; GO:0015410,manganese transmembrane transporter activity, phosphorylative mechanism; GO:0005524,ATP binding; GO:0016887,ATPase activity; GO:0046872,metal ion binding; GO:0005388,calcium t…	PF00702.26:haloacid dehalogenase-like hydrolase	--	--	--
CSS0000856	5	17.25	11.61	18.23	11.79	18.62	10.94	13.23	11.76	9.74	9.74	12.29	10.4	30.44	28.06	34.55	14.47	13.47	13.64	15.84	13.82	25.34	17.29	20.46	9.38	Chr7	1220148	1227230	-	CSS0000856	--	K00134 glyceraldehyde 3-phosphate dehydrogenase [EC:1.2.1.12] | (RefSeq) glyceraldehyde-3-phosphate dehydrogenase GAPCP2, chloroplastic-like (A)	ko00010: Glycolysis / Gluconeogenesis; ko00710: Carbon fixation in photosynthetic organisms; ko01100: Metabolic pathways; ko01110: Biosynthesis of secondary metabolites; ko01200: Carbon metabolism; ko01230: Biosynthesis of amino acids	PREDICTED: glyceraldehyde-3-phosphate dehydrogenase GAPCP2, chloroplastic-like [Nelumbo nucifera]	G3PP1_ARATH RecName: Full=Glyceraldehyde-3-phosphate dehydrogenase GAPCP1, chloroplastic; EC=1.2.1.12; AltName: Full=Glyceraldehyde-3-phosphate dehydrogenase of plastid 1; AltName: Full=NAD-dependent glyceraldehydephosphate dehydrogenase chloroplastic 1; Flags: Precursor;	A0A7J7H8S9_CAMSI RecName: Full=Glyceraldehyde-3-phosphate dehydrogenase {ECO:0000256|RuleBase:RU361160}; EC=1.2.1.- {ECO:0000256|RuleBase:RU361160};	At1g79530	GO:0009570,chloroplast stroma; GO:0005829,cytosol; GO:0009536,plastid; GO:0005507,copper ion binding; GO:0004365,glyceraldehyde-3-phosphate dehydrogenase (NAD+) (phosphorylating) activity; GO:0051287,NAD binding; GO:0050661,NADP binding; GO:0008270,zinc ion binding; GO:0080144,amino acid homeostasis; GO:0048658,anther wall tapetum development; GO:0005975,carbohydrate metabolic process; GO:0006006…	PF02800.20:Glyceraldehyde 3-phosphate dehydrogenase, C-terminal domain	--	--	--
CSS0000871	7	1.49	2.28	3.37	1.69	2.57	1.32	2.29	2.42	2.24	2.8	3.95	2.88	3.61	3.27	3.82	4.79	4.38	3.41	4.39	4.68	6.62	8.69	9.99	7.95	Chr14	63793241	63794818	+	CSS0000871	--	K13082 bifunctional dihydroflavonol 4-reductase/flavanone 4-reductase [EC:1.1.1.219 1.1.1.234] | (RefSeq) dihydroflavonol 4-reductase (A)	ko00941: Flavonoid biosynthesis; ko01100: Metabolic pathways; ko01110: Biosynthesis of secondary metabolites	hypothetical protein POPTR_0001s10460g [Populus trichocarpa]	DFRA_CALCH RecName: Full=Dihydroflavonol 4-reductase; Short=DFR; EC=1.1.1.219 {ECO:0000250|UniProtKB:Q9XES5}; AltName: Full=Dihydrokaempferol 4-reductase; AltName: Full=Flavanone 4-reductase; Short=FNR; EC=1.1.1.234 {ECO:0000250|UniProtKB:Q9XES5};	A0A4S4EXD6_CAMSI RecName: Full=Epimerase domain-containing protein {ECO:0000259|Pfam:PF01370};	At5g42800	GO:0045552,dihydrokaempferol 4-reductase activity; GO:0047890,flavanone 4-reductase activity; GO:0009718,anthocyanin-containing compound biosynthetic process; GO:0003674,molecular_function; GO:0003824,catalytic activity; GO:0016491,oxidoreductase activity; GO:0016614,oxidoreductase activity, acting on CH-OH group of donors; GO:0016616,oxidoreductase activity, acting on the CH-OH group of donors, …	PF01370.21:NAD dependent epimerase/dehydratase family	--	--	--
CSS0000884	9	3.1	8.61	8.76	11.14	13.07	2.85	1.04	5.45	5.09	2.79	9.43	8.35	0.93	1.29	4.21	9.67	11.09	4.7	5.89	1.35	1.27	8.7	7.64	12.77	Contig1292	233669	237826	+	CSS0000884	--	K01867 tryptophanyl-tRNA synthetase [EC:6.1.1.2] | (RefSeq) tryptophan--tRNA ligase, cytoplasmic-like (A)	ko00970: Aminoacyl-tRNA biosynthesis	PREDICTED: coiled-coil domain-containing protein 94 homolog isoform X1 [Nelumbo nucifera]	--	A0A4S4EA68_CAMSI RecName: Full=Splicing factor YJU2 {ECO:0000256|HAMAP-Rule:MF_03226};	At1g17130	GO:0071006,U2-type catalytic step 1 spliceosome; GO:0046872,metal ion binding; GO:0000349,generation of catalytic spliceosome for first transesterification step; GO:0003674,molecular_function; GO:0005488,binding; GO:0043167,ion binding; GO:0043169,cation binding; GO:0000375,RNA splicing, via transesterification reactions; GO:0000377,RNA splicing, via transesterification reactions with bulged aden…	PF04502.13:Family of unknown function (DUF572)	--	--	--
CSS0000889	10	176.5	181.43	170.65	160.44	132.73	144.41	152.67	157.16	148.77	180.23	173.77	163.79	75.85	94.42	96.47	49.23	46.22	44.07	48.4	45.04	42.53	27.88	27.17	29.53	Chr4	168599086	168601775	-	CSS0000889	--	--	--	Thylakoid lumenal 15.0 kDa protein 2 isoform 1 [Theobroma cacao]	TL15B_ARATH RecName: Full=Thylakoid lumenal 15.0 kDa protein 2, chloroplastic; Flags: Precursor;	A0A4S4ENQ8_CAMSI SubName: Full=Uncharacterized protein {ECO:0000313|EMBL:THG18339.1};	At5g52970	GO:0009507,chloroplast; GO:0009543,chloroplast thylakoid lumen; GO:0009579,thylakoid; GO:0031977,thylakoid lumen; GO:0005575,cellular_component; GO:0005622,intracellular anatomical structure; GO:0005737,cytoplasm; GO:0009536,plastid; GO:0043226,organelle; GO:0043227,membrane-bounded organelle; GO:0043229,intracellular organelle; GO:0043231,intracellular membrane-bounded organelle; GO:0110165,cell…	PF04536.14:TPM domain	--	--	--
CSS0000903	8	2.87	2.63	7.67	3.11	3.41	2.39	2.34	1.96	5.97	5.54	2.49	2.23	5.75	2.37	2.46	4.23	3.93	1.94	1.83	5.97	1.43	1.09	2.17	1.24	Chr2	130624769	130635054	+	CSS0000903	--	K03787 5'-nucleotidase [EC:3.1.3.5] | (RefSeq) 5'-nucleotidase SurE (A)	ko00230: Purine metabolism; ko00240: Pyrimidine metabolism; ko00760: Nicotinate and nicotinamide metabolism; ko01100: Metabolic pathways; ko01110: Biosynthesis of secondary metabolites	PREDICTED: uncharacterized protein LOC100242981 [Vitis vinifera]	--	A0A4S4D2Q3_CAMSI RecName: Full=SurE domain-containing protein {ECO:0000259|Pfam:PF01975};	At1g72880	GO:0016787,hydrolase activity; GO:0003674,molecular_function; GO:0003824,catalytic activity	PF01975.17:Survival protein SurE	--	--	--
CSS0000936	5	2.36	3.27	2.12	2.59	2.18	1.18	2.5	2.27	2.76	2.73	1.82	2.07	4.03	3.17	3.37	2.22	2.73	1.17	2.37	3.43	2.57	1.17	1.12	1.7	Contig829	775097	777315	-	CSS0000936	--	K15042 importin subunit alpha-6/7 | (RefSeq) uncharacterized LOC105761158 (A)	--	uncharacterized protein LOC110820695 [Carica papaya]	--	A0A4V3WPP3_CAMSI RecName: Full=Phorbol-ester/DAG-type domain-containing protein {ECO:0000259|PROSITE:PS50081};	At5g17960	GO:0046872,metal ion binding; GO:0035556,intracellular signal transduction; GO:0003674,molecular_function; GO:0005488,binding; GO:0043167,ion binding; GO:0043169,cation binding; GO:0007154,cell communication; GO:0007165,signal transduction; GO:0008150,biological_process; GO:0009987,cellular process; GO:0023052,signaling; GO:0050789,regulation of biological process; GO:0050794,regulation of cellul…	PF03107.16:C1 domain	--	--	--
CSS0000976	9	0.81	0.9	1.23	7.16	0.64	1.59	7.55	0.8	1.09	0.85	5.61	0.55	0.73	0.69	1.31	0.72	1	0.74	0.72	3.58	0.97	3.59	0.89	7.12	Chr4	175446030	175466127	-	CSS0000976	--	K07901 Ras-related protein Rab-8A | (RefSeq) ras-related protein RABE1a-like (A)	ko04144: Endocytosis	GTP-binding protein SEC4, small G protein superfamily [Handroanthus impetiginosus]	RAE1C_ARATH RecName: Full=Ras-related protein RABE1c; Short=AtRABE1c; AltName: Full=Ras-related protein Ara-3; AltName: Full=Ras-related protein Rab8A; Short=AtRab8A;	A0A4V3WKT5_CAMSI SubName: Full=Uncharacterized protein {ECO:0000313|EMBL:THG02057.1};	At5g59840	GO:0005829,cytosol; GO:0000139,Golgi membrane; GO:0005886,plasma membrane; GO:0005774,vacuolar membrane; GO:0005773,vacuole; GO:0005525,GTP binding; GO:0003924,GTPase activity; GO:0009873,ethylene-activated signaling pathway; GO:0009306,protein secretion; GO:0017157,regulation of exocytosis; GO:0006904,vesicle docking involved in exocytosis; GO:0000166,nucleotide binding; GO:0001882,nucleoside bi…	PF00071.22:Ras family	--	--	--
CSS0000981	5	0	0.09	0.12	7.41	0.14	0	0.25	0.12	0.12	0.12	0.12	0	15.05	12.46	0.25	6.37	0.26	0	0.14	0.14	0.12	7.07	0.12	0.53	Contig506	21324	22591	-	CSS0000981	--	K01874 methionyl-tRNA synthetase [EC:6.1.1.10] | (RefSeq) probable methionine--tRNA ligase (A)	ko00450: Selenocompound metabolism; ko00970: Aminoacyl-tRNA biosynthesis; ko01100: Metabolic pathways	probable methionine--tRNA ligase [Helianthus annuus]	SYM_ORYSJ RecName: Full=Probable methionine--tRNA ligase; EC=6.1.1.10; AltName: Full=Methionyl-tRNA synthetase; Short=MetRS;	A0A4S4EYL4_CAMSI RecName: Full=Methionyl-tRNA synthetase {ECO:0000256|ARBA:ARBA00015243}; EC=6.1.1.10 {ECO:0000256|ARBA:ARBA00012838};	At4g13780_1	GO:0005829,cytosol; GO:0005524,ATP binding; GO:0004825,methionine-tRNA ligase activity; GO:0000049,tRNA binding; GO:0006431,methionyl-tRNA aminoacylation; GO:0006418,tRNA aminoacylation for protein translation; GO:0000166,nucleotide binding; GO:0003674,molecular_function; GO:0005488,binding; GO:0017076,purine nucleotide binding; GO:0030554,adenyl nucleotide binding; GO:0032553,ribonucleotide bind…	PF09334.11:tRNA synthetases class I (M)	--	--	--
CSS0001079	10	16.14	14.14	14.75	17.85	17.5	15.09	16.51	17.19	16.99	9.97	9.67	9.31	11.46	9.94	10.8	8.47	8.03	8.13	9.63	9.25	8.78	4.52	3	3.93	Chr14	84367396	84373844	-	CSS0001079	--	K14497 protein phosphatase 2C [EC:3.1.3.16] | (RefSeq) protein phosphatase 2C 56 (A)	ko04016: MAPK signaling pathway - plant; ko04075: Plant hormone signal transduction	protein phosphatase 2C 56 [Prunus persica]	P2C06_ORYSJ RecName: Full=Probable protein phosphatase 2C 6 {ECO:0000305}; Short=OsPP2C06 {ECO:0000303|PubMed:19021904}; EC=3.1.3.16 {ECO:0000305}; AltName: Full=ABI1-like protein 1 {ECO:0000305}; Short=OsABI-LIKE1 {ECO:0000303|PubMed:26491145}; Short=OsABIL1 {ECO:0000303|PubMed:26491145};	A0A4S4EZ08_CAMSI RecName: Full=Protein-serine/threonine phosphatase {ECO:0000256|ARBA:ARBA00013081}; EC=3.1.3.16 {ECO:0000256|ARBA:ARBA00013081};	At4g26080	GO:0005829,cytosol; GO:0005634,nucleus; GO:0046872,metal ion binding; GO:0106306,protein serine phosphatase activity; GO:0106307,protein threonine phosphatase activity; GO:0009738,abscisic acid-activated signaling pathway; GO:0003674,molecular_function; GO:0005488,binding; GO:0043167,ion binding; GO:0043169,cation binding; GO:0003824,catalytic activity; GO:0004721,phosphoprotein phosphatase activ…	PF00481.21:Protein phosphatase 2C	--	--	--
CSS0001087	8	3.35	3.34	2.41	7.61	6.41	4.88	7.59	6.94	8.4	6.67	5.73	5.27	9.06	8.19	7.91	4.66	3.12	2.72	4.58	4.41	3.54	2.37	2.78	1.82	Chr9	114593505	114594700	+	CSS0001087	--	--	--	PREDICTED: zinc finger protein ZAT10 [Vitis vinifera]	ZAT10_ARATH RecName: Full=Zinc finger protein ZAT10; AltName: Full=Salt-tolerance zinc finger;	A0A4S4DMW9_CAMSI SubName: Full=Uncharacterized protein {ECO:0000313|EMBL:THG03496.1};	At1g27730	GO:0005634,nucleus; GO:0003700,DNA-binding transcription factor activity; GO:0046872,metal ion binding; GO:0043565,sequence-specific DNA binding; GO:0000976,transcription regulatory region sequence-specific DNA binding; GO:0071456,cellular response to hypoxia; GO:0035264,multicellular organism growth; GO:0045892,negative regulation of transcription, DNA-templated; GO:0010117,photoprotection; GO:0…	PF13912.6:C2H2-type zinc finger	C2H2	TF	C2H2
CSS0001096	7	2.3	1.88	2.37	2.79	1.29	2.91	3.22	2.65	3.2	6.04	6.44	5.55	6.97	8.99	8.51	4.89	4.48	4.24	3.11	4.42	3.75	8.39	10.29	10.9	Chr3	166714804	166719854	-	CSS0001096	--	K03188 urease accessory protein | (RefSeq) uncharacterized protein LOC108224146 isoform X1 (A)	--	F-box protein PP2-A13-like [Hevea brasiliensis]	P2A13_ARATH RecName: Full=F-box protein PP2-A13; AltName: Full=Protein PHLOEM PROTEIN 2-LIKE A13; Short=AtPP2-A13; AltName: Full=SKP1-interacting partner 9;	A0A7J7HK59_CAMSI RecName: Full=F-box domain-containing protein {ECO:0000259|PROSITE:PS50181};	At3g61060	GO:0005634,nucleus; GO:0016567,protein ubiquitination; GO:0006464,cellular protein modification process; GO:0006807,nitrogen compound metabolic process; GO:0008150,biological_process; GO:0008152,metabolic process; GO:0009987,cellular process; GO:0019538,protein metabolic process; GO:0032446,protein modification by small protein conjugation; GO:0036211,protein modification process; GO:0043170,macr…	PF14299.6:Phloem protein 2	--	--	--
CSS0001107	5	1.22	0.91	0.92	1.66	1.4	1.04	1.3	1.02	0.88	0.92	1.23	0.81	7.32	6.19	5.7	0.75	0.97	1.07	1.38	0.9	1	1.68	2.13	1.55	Chr3	53478156	53493602	-	CSS0001107	--	K18819 inositol 3-alpha-galactosyltransferase [EC:2.4.1.123] | (RefSeq) GolS; galactinol synthase 2 (A)	ko00052: Galactose metabolism; ko01100: Metabolic pathways	galactinol synthase 2 [Nicotiana tabacum]	GOLS2_SOLLC RecName: Full=Galactinol synthase 2; Short=GolS-2; Short=SlGolS2; EC=2.4.1.123;	A0A6N2KEB3_SALVM RecName: Full=Hexosyltransferase {ECO:0000256|RuleBase:RU362027}; EC=2.4.1.- {ECO:0000256|RuleBase:RU362027};	At2g47180	GO:0005737,cytoplasm; GO:0047216,inositol 3-alpha-galactosyltransferase activity; GO:0046872,metal ion binding; GO:0016757,transferase activity, transferring glycosyl groups; GO:0006012,galactose metabolic process; GO:0003674,molecular_function; GO:0003824,catalytic activity; GO:0008194,UDP-glycosyltransferase activity; GO:0008378,galactosyltransferase activity; GO:0016740,transferase activity; G…	PF01501.20:Glycosyl transferase family 8	--	--	--
CSS0001119	7	2.05	2.02	1.68	2.66	3.72	3.48	3.19	3.39	2.15	5.1	5.85	6.76	4.1	4.11	3.92	5.63	7.43	6.56	4.82	6.24	6.15	9.01	11.26	9.98	Chr4	29596152	29597751	-	CSS0001119	--	K10664 E3 ubiquitin-protein ligase ATL6/9/15/31/42/55 [EC:2.3.2.27] | (RefSeq) RING-H2 finger protein ATL54 (A)	--	PREDICTED: RING-H2 finger protein ATL54 [Vitis vinifera]	ATL54_ARATH RecName: Full=RING-H2 finger protein ATL54; EC=2.3.2.27 {ECO:0000305}; AltName: Full=RING-type E3 ubiquitin transferase ATL54 {ECO:0000305};	A0A4S4EZ31_CAMSI RecName: Full=RING-type E3 ubiquitin transferase {ECO:0000256|ARBA:ARBA00012483}; EC=2.3.2.27 {ECO:0000256|ARBA:ARBA00012483};	At1g72220	GO:0016021,integral component of membrane; GO:0046872,metal ion binding; GO:0016740,transferase activity; GO:0016567,protein ubiquitination; GO:0003674,molecular_function; GO:0005488,binding; GO:0043167,ion binding; GO:0043169,cation binding; GO:0003824,catalytic activity; GO:0006464,cellular protein modification process; GO:0006807,nitrogen compound metabolic process; GO:0008150,biological_proce…	PF13639.6:Ring finger domain	--	--	--
CSS0001161	1	3.84	3.62	5.01	5.92	4.61	7.96	8.52	6.88	6.44	12.22	11.45	13.37	6.14	11.62	6.11	13.38	13.75	8.16	8.01	6.67	8.37	4.52	4.68	2.87	Chr6	29932200	29932370	-	CSS0001161	--	--	--	--	--	A0A7J7H3P0_CAMSI SubName: Full=Uncharacterized protein {ECO:0000313|EMBL:KAF5946316.1};	--	--	--	--	--	--
CSS0001178	10	5.4	5.38	5.19	3.35	4.41	3.3	3.62	4.47	3.7	3.22	2.84	3.53	1.65	1.55	0.82	0.31	0.13	0.04	0.45	0.27	0.55	0.08	0.08	0.31	Chr1	167068190	167082295	+	CSS0001178	--	K13457 disease resistance protein RPM1 | (RefSeq) disease resistance protein RPM1-like (A)	ko04626: Plant-pathogen interaction	uncharacterized protein LOC106446250 [Brassica napus]	RRPO_OENBE RecName: Full=RNA-directed DNA polymerase homolog; EC=2.7.7.48; AltName: Full=Reverse transcriptase homolog;	A0A3S3Q189_9MAGN SubName: Full=Protein NYNRIN-like protein {ECO:0000313|EMBL:RWR76766.1};	At1g20390	GO:0005739,mitochondrion; GO:0003968,RNA-directed 5'-3' RNA polymerase activity; GO:0003964,RNA-directed DNA polymerase activity; GO:0003674,molecular_function; GO:0003824,catalytic activity; GO:0016740,transferase activity; GO:0016772,transferase activity, transferring phosphorus-containing groups; GO:0016779,nucleotidyltransferase activity; GO:0034062,5'-3' RNA polymerase activity; GO:0097747,R…	PF00078.27:Reverse transcriptase (RNA-dependent DNA polymerase)	--	--	--
CSS0001258	4	2.42	2.24	3.74	7.47	4.67	9.26	8.53	3.07	4.09	2.76	6.32	3.86	5.33	2.16	4.38	3.12	2	1.74	1.74	3.21	4.6	5.74	1.98	1.41	Chr15	45935201	45941586	+	CSS0001258	--	K15102 solute carrier family 25 (mitochondrial phosphate transporter), member 3 | (RefSeq) phosphate carrier protein, mitochondrial-like (A)	--	PREDICTED: mitochondrial phosphate carrier protein 3, mitochondrial [Vitis vinifera]	MPCP3_ARATH RecName: Full=Mitochondrial phosphate carrier protein 3, mitochondrial; AltName: Full=Mitochondrial phosphate transporter 3; Short=MPT3; AltName: Full=Phosphate transporter 3;1; Flags: Precursor;	A0A4S4D1D9_CAMSI SubName: Full=Uncharacterized protein {ECO:0000313|EMBL:THF95867.1};	At5g14040	GO:0005618,cell wall; GO:0031305,integral component of mitochondrial inner membrane; GO:0005739,mitochondrion; GO:0005774,vacuolar membrane; GO:0005315,inorganic phosphate transmembrane transporter activity; GO:0003729,mRNA binding; GO:1990547,mitochondrial phosphate ion transmembrane transport; GO:0035435,phosphate ion transmembrane transport; GO:0009651,response to salt stress; GO:0003674,molec…	PF00153.27:Mitochondrial carrier protein	--	--	--
CSS0001280	7	1.61	2.21	3.5	1.1	0.78	0.88	1.99	0.18	2.65	1.04	1.5	1.51	2.51	2.61	2.67	4.48	5.84	5.61	5.5	7.38	5.6	6.14	6.87	5.73	Chr1	123798138	123798504	+	CSS0001280	--	--	--	unnamed protein product [Coffea canephora]	--	A0A7J0GXW2_9ERIC SubName: Full=Mediator of RNA polymerase II transcription subunit, putative {ECO:0000313|EMBL:GFZ15665.1};	At4g09890	--	PF12023.8:Domain of unknown function (DUF3511)	--	--	--
CSS0001295	1	24.94	27.48	23.92	36.51	36.23	40.42	29.91	38.21	34.13	79.43	70.83	66.2	59.08	42.23	30.41	61.52	69.4	45.48	42.62	55.71	45.29	54.43	84.44	58.99	Contig1006	156259	157021	-	CSS0001295	--	--	--	hypothetical protein CFP56_55801 [Quercus suber]	--	A0A7J0HBQ5_9ERIC SubName: Full=Uncharacterized protein {ECO:0000313|EMBL:GFZ20516.1};	--	--	--	--	--	--
CSS0001353	10	53.27	48.92	51.29	60.7	62.22	51.5	72.36	71.78	66.97	64.37	62.58	69.3	43.18	54.4	48.79	28.43	30.29	28.93	39.47	37.72	34.66	13.54	13.91	14.6	Chr15	26999089	27009347	+	CSS0001353	--	K24194 boron transporter | (RefSeq) boron transporter 4 (A)	--	boron transporter 4 [Herrania umbratica]	BOR4_ARATH RecName: Full=Boron transporter 4;	A0A7J7FVK8_CAMSI SubName: Full=Uncharacterized protein {ECO:0000313|EMBL:KAF5932372.1};	At1g15460	GO:0016021,integral component of membrane; GO:0005886,plasma membrane; GO:0015301,anion:anion antiporter activity; GO:0080139,borate efflux transmembrane transporter activity; GO:0005452,inorganic anion exchanger activity; GO:0022857,transmembrane transporter activity; GO:0046713,borate transport; GO:0080029,cellular response to boron-containing substance levels; GO:0050801,ion homeostasis; GO:00…	PF00955.21:HCO3- transporter family	--	--	--
CSS0001358	1	0.44	0.98	0.57	0.94	0.81	0.73	0.48	0.78	0.39	1.56	1.59	1.77	0.22	0.18	0.56	0.95	0.97	0.88	0.43	0.52	0.33	0.6	0.33	0.28	Chr3	161045443	161047964	-	CSS0001358	--	K18980 2-methylene-furan-3-one reductase [EC:1.3.1.105] | (RefSeq) 2-methylene-furan-3-one reductase-like (A)	--	PREDICTED: 2-methylene-furan-3-one reductase isoform X1 [Eucalyptus grandis]	ENOX_SOLLC RecName: Full=2-methylene-furan-3-one reductase; EC=1.3.1.105 {ECO:0000269|PubMed:16517758}; AltName: Full=Enone oxidoreductase; Short=SlEO; Flags: Precursor;	A0A7J7HKI7_CAMSI RecName: Full=PKS_ER domain-containing protein {ECO:0000259|SMART:SM00829};	At1g23740	GO:0009507,chloroplast; GO:0102978,furaneol oxidoreductase activity; GO:0008270,zinc ion binding; GO:0003674,molecular_function; GO:0003824,catalytic activity; GO:0016491,oxidoreductase activity; GO:0016627,oxidoreductase activity, acting on the CH-CH group of donors; GO:0016628,oxidoreductase activity, acting on the CH-CH group of donors, NAD or NADP as acceptor; GO:0005488,binding; GO:0043167,i…	PF13602.6:Zinc-binding dehydrogenase	--	--	--
CSS0001364	3	0.14	0.23	0.08	0.16	0.21	0.17	0.14	0.3	0.31	0.24	0.18	0.08	0.66	0.42	0.85	0.55	0.46	0.79	0.38	0.34	0.33	0.1	0.03	0.04	Chr11	6221228	6225766	-	CSS0001364	--	K00770 1,4-beta-D-xylan synthase [EC:2.4.2.24] | (RefSeq) cellulose synthase-like protein D5 (A)	ko00520: Amino sugar and nucleotide sugar metabolism; ko01100: Metabolic pathways	cellulose synthase-like protein D5 [Olea europaea var. sylvestris]	CSLD5_ARATH RecName: Full=Cellulose synthase-like protein D5; Short=AtCslD5; EC=2.4.1.-;	A0A6A4MCI0_9ERIC SubName: Full=Uncharacterized protein {ECO:0000313|EMBL:KAE9464088.1}; Flags: Fragment;	At1g02730	GO:0005794,Golgi apparatus; GO:0000139,Golgi membrane; GO:0016021,integral component of membrane; GO:0005886,plasma membrane; GO:0005802,trans-Golgi network; GO:0016760,cellulose synthase (UDP-forming) activity; GO:0046527,glucosyltransferase activity; GO:0051753,mannan synthase activity; GO:0000919,cell plate assembly; GO:0042546,cell wall biogenesis; GO:0071555,cell wall organization; GO:003024…	PF03552.14:Cellulose synthase	--	--	--
CSS0001442	10	32.84	37.33	33.95	28.78	29.3	32.44	25.13	27.39	27.51	29.88	29.02	31.97	13.7	15.78	13.59	7.86	7.84	5.86	8.98	7.67	9.21	3.31	2.79	3.71	Chr10	110969786	110975776	-	CSS0001442	--	K10775 phenylalanine ammonia-lyase [EC:4.3.1.24] | (RefSeq) PAL2; phenylalanine ammonia-lyase (A)	ko00360: Phenylalanine metabolism; ko00940: Phenylpropanoid biosynthesis; ko01100: Metabolic pathways; ko01110: Biosynthesis of secondary metabolites	RecName: Full=Phenylalanine ammonia-lyase BAA05643.1 phenylalanine ammonia-lyase [Camellia sinensis]	PALY_CAMSI RecName: Full=Phenylalanine ammonia-lyase; EC=4.3.1.24;	A0A6G7GGB3_CAMSI RecName: Full=Phenylalanine ammonia-lyase {ECO:0000256|ARBA:ARBA00012139, ECO:0000256|RuleBase:RU003955}; EC=4.3.1.24 {ECO:0000256|ARBA:ARBA00012139, ECO:0000256|RuleBase:RU003955};	At2g37040	GO:0005737,cytoplasm; GO:0045548,phenylalanine ammonia-lyase activity; GO:0009800,cinnamic acid biosynthetic process; GO:0006559,L-phenylalanine catabolic process; GO:0003674,molecular_function; GO:0003824,catalytic activity; GO:0016829,lyase activity; GO:0016840,carbon-nitrogen lyase activity; GO:0016841,ammonia-lyase activity; GO:0006082,organic acid metabolic process; GO:0006725,cellular aroma…	PF00221.19:Aromatic amino acid lyase	--	--	--
CSS0001461	1	1.2	1.46	6.65	0.72	0.77	0.79	2.33	1.3	1.49	7.65	1.5	3.12	1.61	1.89	1.7	3.83	6.56	3.25	1.65	1.42	2.66	0.98	1.13	1.29	Chr4	123937603	123950283	-	CSS0001461	--	--	--	PREDICTED: mediator of RNA polymerase II transcription subunit 19a isoform X1 [Juglans regia]	MD19A_ARATH RecName: Full=Mediator of RNA polymerase II transcription subunit 19a;	A0A5B7B0N0_DAVIN SubName: Full=Putative mediator of RNA polymerase II transcription subunit 19-like protein {ECO:0000313|EMBL:MPA62075.1};	At5g12230	GO:0016592,mediator complex; GO:0003712,transcription coregulator activity; GO:0008134,transcription factor binding; GO:0045944,positive regulation of transcription by RNA polymerase II; GO:0003674,molecular_function; GO:0098772,molecular function regulator; GO:0140110,transcription regulator activity; GO:0005488,binding; GO:0005515,protein binding; GO:0006139,nucleobase-containing compound metab…	--	--	--	--
CSS0001463	8	4.02	2.55	3.96	3.16	3.11	2.81	5.83	4.59	5.27	3.38	3.34	3.16	3.22	2.75	4.8	2.63	2.77	4.36	4.98	3.18	4.44	1.65	1.71	0.7	Chr14	12993593	12997435	+	CSS0001463	--	K22596 gamma-glutamylcyclotransferase, plant [EC:4.3.2.9] | (RefSeq) gamma-glutamylcyclotransferase 2-1-like (A)	ko00480: Glutathione metabolism; ko01100: Metabolic pathways	unnamed protein product [Coffea canephora]	GCT22_ARATH RecName: Full=Gamma-glutamylcyclotransferase 2-2 {ECO:0000305}; Short=AtGGCT2;2 {ECO:0000303|PubMed:25716890}; EC=4.3.2.9 {ECO:0000269|PubMed:25716890}; AltName: Full=Gamma-glutamyl cyclotransferase 2;2 {ECO:0000303|PubMed:25716890};	A0A4S4DE45_CAMSI RecName: Full=Gamma-glutamylcyclotransferase {ECO:0000256|RuleBase:RU363081}; EC=4.3.2.9 {ECO:0000256|RuleBase:RU363081};	At5g26220	GO:0005737,cytoplasm; GO:0003839,gamma-glutamylcyclotransferase activity; GO:0006751,glutathione catabolic process; GO:0003674,molecular_function; GO:0003824,catalytic activity; GO:0016829,lyase activity; GO:0016840,carbon-nitrogen lyase activity; GO:0016842,amidine-lyase activity; GO:0006518,peptide metabolic process; GO:0006575,cellular modified amino acid metabolic process; GO:0006749,glutathi…	PF04752.12:ChaC-like protein	--	--	--
CSS0001528	7	1.3	1.35	1.77	2	1.79	1.41	1.48	1.42	2.56	3.29	1.93	2.07	2.2	2.62	2.32	2.35	3.37	2.8	1.8	3.05	1.6	6.06	5.39	5.21	Chr6	10058829	10060347	-	CSS0001528	--	--	--	F-box/kelch protein [Camellia sinensis]	FBK9_ARATH RecName: Full=F-box/kelch-repeat protein At1g23390;	A0A4S4D8W8_CAMSI RecName: Full=F-box domain-containing protein {ECO:0000259|Pfam:PF12937};	At1g23390	GO:0005737,cytoplasm; GO:0005829,cytosol; GO:0005634,nucleus; GO:0043161,proteasome-mediated ubiquitin-dependent protein catabolic process; GO:0006508,proteolysis; GO:0006511,ubiquitin-dependent protein catabolic process; GO:0006807,nitrogen compound metabolic process; GO:0008150,biological_process; GO:0008152,metabolic process; GO:0009056,catabolic process; GO:0009057,macromolecule catabolic pro…	PF13964.6:Kelch motif	--	--	--
CSS0001530	3	0.95	0.39	0.67	0.93	1.23	1.24	1.95	1.84	1.64	1.13	2.22	1.4	4.14	3.1	1.57	2.4	2.61	1.87	3.85	1.91	3.42	1.24	1.14	1.63	Chr13	53884018	53887019	-	CSS0001530	--	K23452 UDP-glucosyltransferase 85A [EC:2.4.1.-] | (RefSeq) UDP-glycosyltransferase 85A2 (A)	ko00908: Zeatin biosynthesis; ko01110: Biosynthesis of secondary metabolites	7-deoxyloganetin glucosyltransferase-like isoform X1 [Manihot esculenta]	UGT2_GARJA RecName: Full=7-deoxyloganetin glucosyltransferase; EC=2.4.1.324; AltName: Full=Genipin glucosyltransferase; AltName: Full=UDP-glucose glucosyltransferase 2; Short=GjUGT2; AltName: Full=UDP-glycosyltransferase 85A24;	A0A4S4CY69_CAMSI RecName: Full=Glycosyltransferase {ECO:0000256|RuleBase:RU362057}; EC=2.4.1.- {ECO:0000256|RuleBase:RU362057};	At1g22360	GO:0035251,UDP-glucosyltransferase activity; GO:0003674,molecular_function; GO:0003824,catalytic activity; GO:0008194,UDP-glycosyltransferase activity; GO:0016740,transferase activity; GO:0016757,transferase activity, transferring glycosyl groups; GO:0016758,transferase activity, transferring hexosyl groups; GO:0046527,glucosyltransferase activity	PF00201.18:UDP-glucoronosyl and UDP-glucosyl transferase	--	--	--
CSS0001622	4	2.29	2.16	2.6	5.52	3.26	3.04	5.22	7.43	8.44	1.73	2.5	1.59	0.8	1.45	1.29	1.84	0.73	1.51	1.2	2.27	1.98	1.27	1.77	2.02	Chr11	6478429	6479208	-	CSS0001622	--	K05387 glutamate receptor, ionotropic, plant | (RefSeq) LOW QUALITY PROTEIN: glutamate receptor 2.3-like (A)	--	hypothetical protein CDL15_Pgr011293 [Punica granatum]	FRA13_FRAAN RecName: Full=Major strawberry allergen Fra a 1-3 {ECO:0000305}; AltName: Full=Class 10 plant pathogenesis-related protein Fra a 1.03 {ECO:0000305}; Short=PR10-related protein Fra a 1.03 {ECO:0000305}; AltName: Allergen=Fra a 1 {ECO:0000305};	A0A4S4DH52_CAMSI RecName: Full=Bet_v_1 domain-containing protein {ECO:0000259|Pfam:PF00407};	--	GO:0010427,abscisic acid binding; GO:0004864,protein phosphatase inhibitor activity; GO:0038023,signaling receptor activity; GO:0009738,abscisic acid-activated signaling pathway; GO:0006952,defense response; GO:0009813,flavonoid biosynthetic process; GO:0009607,response to biotic stimulus; GO:0003674,molecular_function; GO:0005488,binding; GO:0008289,lipid binding; GO:0019840,isoprenoid binding; …	PF00407.19:Pathogenesis-related protein Bet v I family	--	--	--
CSS0001635	6	44.89	44.49	43.66	40.05	30.52	30.75	40.45	36.28	38.14	21.87	21.59	35.02	26.37	27.84	23.02	20.01	25.24	18.43	25.25	21.86	20.6	13.46	12.27	11.25	Chr5	135178066	135181288	-	CSS0001635	--	K05765 cofilin | (RefSeq) uncharacterized LOC105781290 (A)	--	PREDICTED: transcription factor bHLH113 isoform X1 [Prunus mume]	BH153_ARATH RecName: Full=Transcription factor bHLH153; AltName: Full=BHLH transcription factor alpha; Short=bHLH alpha {ECO:0000312|EMBL:CAE09167.1}; AltName: Full=Basic helix-loop-helix protein 153; Short=AtbHLH153 {ECO:0000303|PubMed:14600211}; Short=bHLH 153; AltName: Full=bHLH transcription factor bHLH153;	A0A7J7HCJ6_CAMSI RecName: Full=BHLH domain-containing protein {ECO:0000259|PROSITE:PS50888};	At1g05710	GO:0005634,nucleus; GO:0003700,DNA-binding transcription factor activity; GO:0000981,DNA-binding transcription factor activity, RNA polymerase II-specific; GO:0046983,protein dimerization activity; GO:0000978,RNA polymerase II cis-regulatory region sequence-specific DNA binding; GO:0006357,regulation of transcription by RNA polymerase II; GO:0003674,molecular_function; GO:0140110,transcription re…	PF00010.26:Helix-loop-helix DNA-binding domain	--	--	--
CSS0001679	10	15.92	18.79	15.62	16.25	17.72	19.21	15.95	20.31	19.71	13.14	15.13	14.29	5.52	7.71	15.51	8.84	11.62	8.63	5.14	10.17	7.69	4.08	5.46	3	Chr1	113372615	113373245	+	CSS0001679	--	--	--	PREDICTED: uncharacterized protein LOC104591052 [Nelumbo nucifera]	--	A0A4S4DZZ4_CAMSI SubName: Full=Uncharacterized protein {ECO:0000313|EMBL:THG09061.1};	At3g61980	GO:0016021,integral component of membrane; GO:0005575,cellular_component; GO:0016020,membrane; GO:0031224,intrinsic component of membrane; GO:0110165,cellular anatomical entity	PF07648.15:Kazal-type serine protease inhibitor domain	--	--	--
CSS0001684	3	14.98	15.18	17.21	19.27	18.25	15.74	19.41	18.82	19.6	17.79	16.07	15.88	27.37	29.54	26.35	23.05	24.68	22.14	24.04	21.44	23.97	11.28	11.73	12.5	Chr13	36547602	36553693	+	CSS0001684	--	K05546 mannosyl-oligosaccharide alpha-1,3-glucosidase [EC:3.2.1.207] | (RefSeq) probable glucan 1,3-alpha-glucosidase (A)	ko00510: N-Glycan biosynthesis; ko01100: Metabolic pathways; ko04141: Protein processing in endoplasmic reticulum	AGL3 [Actinidia deliciosa]	PSL5_ARATH RecName: Full=Probable glucan 1,3-alpha-glucosidase; EC=3.2.1.84; AltName: Full=Glucosidase II subunit alpha; AltName: Full=Protein PRIORITY IN SWEET LIFE 5; AltName: Full=Protein RADIAL SWELLING 3; Flags: Precursor;	A0A4S4EJC7_CAMSI SubName: Full=Uncharacterized protein {ECO:0000313|EMBL:THG16085.1};	At5g63840	GO:0005783,endoplasmic reticulum; GO:0009536,plastid; GO:0090599,alpha-glucosidase activity; GO:0030246,carbohydrate binding; GO:0033919,glucan 1,3-alpha-glucosidase activity; GO:0015926,glucosidase activity; GO:0004553,hydrolase activity, hydrolyzing O-glycosyl compounds; GO:0030244,cellulose biosynthetic process; GO:0042742,defense response to bacterium; GO:0006491,N-glycan processing; GO:00466…	PF01055.26:Glycosyl hydrolases family 31	--	--	--
CSS0001702	10	11.8	12.04	13.46	10.32	10.11	7.32	11.76	9.7	11.83	15.21	11.87	14.42	4.39	5.04	7.23	4.04	3.63	3.68	5.31	3.3	3.62	2.06	1.33	2.12	Chr6	5286014	5290332	-	CSS0001702	--	K16732 Ase1/PRC1/MAP65 family protein | (RefSeq) 65-kDa microtubule-associated protein 8 (A)	--	PREDICTED: 65-kDa microtubule-associated protein 8 [Vitis vinifera]	MA658_ARATH RecName: Full=65-kDa microtubule-associated protein 8; Short=AtMAP65-8;	A0A4S4E7P9_CAMSI SubName: Full=Uncharacterized protein {ECO:0000313|EMBL:THG11644.1};	At1g27920	GO:0005737,cytoplasm; GO:0005874,microtubule; GO:0005634,nucleus; GO:0009524,phragmoplast; GO:0005819,spindle; GO:0000922,spindle pole; GO:0008017,microtubule binding; GO:0007049,cell cycle; GO:0051301,cell division; GO:0000226,microtubule cytoskeleton organization; GO:0003674,molecular_function; GO:0005488,binding; GO:0005515,protein binding; GO:0008092,cytoskeletal protein binding; GO:0015631,t…	PF03999.12:Microtubule associated protein (MAP65/ASE1 family)	--	--	--
CSS0001712	10	3.02	4.09	3.48	3.79	4.17	5.04	3.49	4.02	3.33	2.95	3.23	3.88	3.33	2.78	3.57	2.42	3.37	3.1	3.26	2.65	2.74	1.61	1.66	1.33	Chr1	186473434	186474943	-	CSS0001712	--	K14494 DELLA protein | (RefSeq) GAI1; DELLA protein GAI 1 (A)	ko04075: Plant hormone signal transduction	unnamed protein product [Coffea canephora]	SHR_ARATH RecName: Full=Protein SHORT-ROOT {ECO:0000303|PubMed:10850497}; Short=AtSHR {ECO:0000303|PubMed:10850497}; AltName: Full=GRAS family protein 26; Short=AtGRAS-26; AltName: Full=Protein SHOOT GRAVITROPISM 7 {ECO:0000303|PubMed:9670559};	A0A4S4DIB4_CAMSI RecName: Full=GRAS domain-containing protein {ECO:0000259|PROSITE:PS50985};	At4g37650	GO:0005769,early endosome; GO:0005770,late endosome; GO:0005634,nucleus; GO:0055037,recycling endosome; GO:0003700,DNA-binding transcription factor activity; GO:0043565,sequence-specific DNA binding; GO:0000976,transcription regulatory region sequence-specific DNA binding; GO:0008356,asymmetric cell division; GO:0055072,iron ion homeostasis; GO:0048366,leaf development; GO:0045930,negative regula…	PF03514.14:GRAS domain family	GRAS	TF	GRAS
CSS0001727	3	0.68	0.57	0.98	0.99	1.03	0.75	0.95	0.74	0.83	0.85	0.54	0.6	2.45	2.38	2.62	1.23	0.91	2	1.69	1.36	1.58	0.91	0.69	0.97	Contig61	210682	217849	-	CSS0001727	--	K14486 auxin response factor | (RefSeq) auxin response factor 5 (A)	ko04075: Plant hormone signal transduction	PREDICTED: auxin response factor 5 [Vitis vinifera]	ARFE_ARATH RecName: Full=Auxin response factor 5; AltName: Full=Auxin-responsive protein IAA24; AltName: Full=Transcription factor MONOPTEROS;	A0A7J7HT38_CAMSI RecName: Full=Auxin response factor {ECO:0000256|RuleBase:RU004561};	At1g19850	GO:0005634,nucleus; GO:0003700,DNA-binding transcription factor activity; GO:0042802,identical protein binding; GO:0000976,transcription regulatory region sequence-specific DNA binding; GO:0009734,auxin-activated signaling pathway; GO:0009793,embryo development ending in seed dormancy; GO:0009908,flower development; GO:0010305,leaf vascular tissue pattern formation; GO:0009942,longitudinal axis s…	PF06507.13:Auxin response factor	B3-ARF	TF	B3->B3-ARF
CSS0001748	10	31.41	25.74	27.78	34.79	30.1	35.57	31.06	32.14	32.37	30.78	31.95	31.93	16.78	14.71	17.98	9.05	7.77	8.76	11.29	9.87	9.28	4.64	5.09	3.93	Chr2	5454403	5460197	-	CSS0001748	--	K02575 MFS transporter, NNP family, nitrate/nitrite transporter | (RefSeq) high affinity nitrate transporter 2.7 (A)	ko00910: Nitrogen metabolism	Major facilitator superfamily [Cynara cardunculus var. scolymus]	NRT27_ARATH RecName: Full=High affinity nitrate transporter 2.7; Short=AtNRT2:7;	A0A7J7I181_CAMSI RecName: Full=MFS domain-containing protein {ECO:0000259|PROSITE:PS50850};	At5g14570	GO:0016021,integral component of membrane; GO:0009705,plant-type vacuole membrane; GO:0005886,plasma membrane; GO:0015112,nitrate transmembrane transporter activity; GO:0071249,cellular response to nitrate; GO:0042128,nitrate assimilation; GO:0015706,nitrate transport; GO:0003674,molecular_function; GO:0005215,transporter activity; GO:0008509,anion transmembrane transporter activity; GO:0015075,i…	PF07690.16:Major Facilitator Superfamily	--	--	--
CSS0001760	4	15.81	19.05	16.49	25.56	27.65	27.95	29.09	26.57	27.49	27.77	28.13	26.11	3.44	3.62	6.08	3.48	4.24	4.99	5.57	8.15	5.8	8.44	7.97	9.89	Chr1	18674269	18676394	-	CSS0001760	--	--	--	Major facilitator [Trema orientalis]	NFD4_ARATH RecName: Full=Protein NUCLEAR FUSION DEFECTIVE 4 {ECO:0000303|PubMed:16698901};	A0A4S4CWD5_CAMSI RecName: Full=Nodulin-like domain-containing protein {ECO:0000259|Pfam:PF06813};	At2g39210	GO:0016021,integral component of membrane; GO:0016020,membrane; GO:0005739,mitochondrion; GO:0000741,karyogamy; GO:0010197,polar nucleus fusion; GO:0009651,response to salt stress; GO:0006996,organelle organization; GO:0006997,nucleus organization; GO:0008150,biological_process; GO:0009987,cellular process; GO:0016043,cellular component organization; GO:0048284,organelle fusion; GO:0071840,cellul…	PF06813.13:Nodulin-like	--	--	--
CSS0001772	7	3.25	3.11	3.59	2.73	4.36	2.34	2.83	3.53	4.23	4.42	3.72	3.34	3.25	7.41	6.47	10.95	9.81	8.68	4.22	8.67	10.51	41.59	41.98	40.7	Chr12	38379816	38383635	-	CSS0001772	--	--	--	unnamed protein product [Coffea canephora]	KIRO_ACTDE RecName: Full=Kirola {ECO:0000303|PubMed:21309790}; AltName: Allergen=Act d 11 {ECO:0000303|PubMed:21309790};	A0A4S4EEY0_CAMSI RecName: Full=Bet_v_1 domain-containing protein {ECO:0000259|SMART:SM01037};	At1g70850	GO:0002253,activation of immune response; GO:0006952,defense response; GO:0002376,immune system process; GO:0002682,regulation of immune system process; GO:0002684,positive regulation of immune system process; GO:0006955,immune response; GO:0008150,biological_process; GO:0048518,positive regulation of biological process; GO:0048583,regulation of response to stimulus; GO:0048584,positive regulatio…	PF00407.19:Pathogenesis-related protein Bet v I family	--	--	--
CSS0001777	8	1.5	2.33	10.93	1.8	1.82	2.06	11.87	1.66	2.3	11.95	1.13	1.41	1.34	5.92	3.9	2.09	1.8	1.77	4.81	9.47	1.62	1.47	1.68	1.51	Chr7	183132020	183143825	-	CSS0001777	--	K12831 splicing factor 3B subunit 4 | (RefSeq) hypothetical protein (A)	ko03040: Spliceosome	PREDICTED: polyadenylate-binding protein-interacting protein 12-like isoform X1 [Nelumbo nucifera]	CID12_ARATH RecName: Full=Polyadenylate-binding protein-interacting protein 12; Short=PABP-interacting protein 12; Short=Poly(A)-binding protein-interacting protein 12; AltName: Full=PAM2-containing protein CID12; AltName: Full=Protein CTC-INTERACTING DOMAIN 12; AltName: Full=RNA-binding protein 37; Short=AtRBP37;	A0A4S4EWQ8_CAMSI SubName: Full=Uncharacterized protein {ECO:0000313|EMBL:THG20984.1};	At4g10610	GO:0005634,nucleus; GO:0003729,mRNA binding; GO:0000166,nucleotide binding; GO:0003723,RNA binding; GO:0003674,molecular_function; GO:0003676,nucleic acid binding; GO:0005488,binding; GO:0097159,organic cyclic compound binding; GO:1901363,heterocyclic compound binding; GO:0036094,small molecule binding; GO:1901265,nucleoside phosphate binding; GO:0005575,cellular_component; GO:0005622,intracellul…	PF00076.22:RNA recognition motif. (a.k.a. RRM, RBD, or RNP domain)	--	--	--
CSS0001789	7	0.71	1.09	1.43	1.52	1.24	1.21	1.46	1.1	1.07	1.62	0.98	1.68	1.28	1.16	0.93	1.02	1.32	2.24	1.96	2.99	1.89	2.78	1.62	2.97	Contig1093	947301	968694	+	CSS0001789	--	K01301 N-acetylated-alpha-linked acidic dipeptidase [EC:3.4.17.21] | (RefSeq) probable glutamate carboxypeptidase 2 (A)	--	PREDICTED: probable glutamate carboxypeptidase 2 isoform X1 [Nelumbo nucifera]	GCP2_ARATH RecName: Full=Probable glutamate carboxypeptidase AMP1 {ECO:0000305}; EC=3.4.17.21 {ECO:0000305}; AltName: Full=Probable glutamate carboxypeptidase 2 {ECO:0000305}; AltName: Full=Probable glutamate carboxypeptidase II {ECO:0000305}; AltName: Full=Protein ALTERED MERISTEM PROGRAM 1 {ECO:0000303|PubMed:17006669}; Short=AtAMP1 {ECO:0000303|PubMed:23603279}; AltName: Full=Protein CONSTITUT…	A0A7J7GM03_CAMSI SubName: Full=Uncharacterized protein {ECO:0000313|EMBL:KAF5940476.1};	At3g54720	GO:0005789,endoplasmic reticulum membrane; GO:0016021,integral component of membrane; GO:0004180,carboxypeptidase activity; GO:0046872,metal ion binding; GO:0004181,metallocarboxypeptidase activity; GO:0009793,embryo development ending in seed dormancy; GO:0009908,flower development; GO:0010305,leaf vascular tissue pattern formation; GO:0048507,meristem development; GO:0009640,photomorphogenesis;…	PF04253.15:Transferrin receptor-like dimerisation domain	--	--	--
CSS0001790	7	6.54	7.31	6.54	5.87	5.73	8.44	4.82	5.4	6.16	8.87	7.63	10.65	12.67	15.93	13.59	17.53	19.74	16.52	16.17	14.66	16.32	33.04	35.01	29.67	Chr3	98295446	98296956	+	CSS0001790	--	K15095 (+)-neomenthol dehydrogenase [EC:1.1.1.208] | (RefSeq) salutaridine reductase-like (A)	ko00902: Monoterpenoid biosynthesis; ko01110: Biosynthesis of secondary metabolites	salutaridine reductase-like [Hevea brasiliensis]	SDR1_ARATH RecName: Full=(+)-neomenthol dehydrogenase {ECO:0000303|PubMed:18599651}; EC=1.1.1.- {ECO:0000269|PubMed:21169366}; EC=1.1.1.208 {ECO:0000269|PubMed:18599651}; AltName: Full=Menthone:neomenthol reductase; AltName: Full=Short-chain dehydrogenase/reductase 1; Short=AtSDR1;	A0A4V3WMG4_CAMSI SubName: Full=Uncharacterized protein {ECO:0000313|EMBL:THG08407.1};	At3g61220	GO:0005737,cytoplasm; GO:0016020,membrane; GO:0047501,(+)-neomenthol dehydrogenase activity; GO:0006952,defense response; GO:0003674,molecular_function; GO:0003824,catalytic activity; GO:0016491,oxidoreductase activity; GO:0016614,oxidoreductase activity, acting on CH-OH group of donors; GO:0016616,oxidoreductase activity, acting on the CH-OH group of donors, NAD or NADP as acceptor; GO:0006950,r…	PF00106.25:short chain dehydrogenase	--	--	--
CSS0001796	10	3.02	3.37	2.1	2.99	2.78	2.84	3.09	3.27	3.6	3.45	3.51	3.44	3.21	2.31	3.63	1	1.24	0.97	1.46	1.32	1.43	0.94	0.55	0.94	Chr11	7822544	7824323	+	CSS0001796	--	--	--	uncharacterized protein At5g01610-like [Durio zibethinus]	Y5161_ARATH RecName: Full=Uncharacterized protein At5g01610;	A0A7J7FWJ4_CAMSI SubName: Full=Uncharacterized protein {ECO:0000313|EMBL:KAF5931356.1};	At1g02810_2	--	PF04398.12:Protein of unknown function, DUF538	--	--	--
CSS0001843	7	0.12	0	0	0	0.4	0.24	0.12	0	0	0.24	0	0.23	0.87	0.52	0.25	0.67	0.78	1.38	0.81	0.81	1.41	3.76	2.32	5.54	Chr7	173235195	173235955	+	CSS0001843	--	K07052 uncharacterized protein | (RefSeq) uncharacterized LOC109194101 (A)	--	PREDICTED: probable membrane-associated kinase regulator 6 [Populus euphratica]	MAKR6_ARATH RecName: Full=Probable membrane-associated kinase regulator 6;	A0A4S4D4V6_CAMSI SubName: Full=Uncharacterized protein {ECO:0000313|EMBL:THF96265.1};	At5g52900	GO:0005886,plasma membrane; GO:0009738,abscisic acid-activated signaling pathway; GO:0007154,cell communication; GO:0007165,signal transduction; GO:0008150,biological_process; GO:0009719,response to endogenous stimulus; GO:0009725,response to hormone; GO:0009737,response to abscisic acid; GO:0009755,hormone-mediated signaling pathway; GO:0009987,cellular process; GO:0010033,response to organic su…	--	--	--	--
CSS0001844	10	115.47	123.85	120.46	205.19	180.46	176.37	170.52	196.61	186.52	79.84	83.46	94.82	105.57	101.1	88.59	55.99	61.27	56.53	57.52	59.26	49.14	8.33	11.06	9.06	Chr14	14976537	14977555	+	CSS0001844	--	--	--	hypothetical protein CFP56_25226 [Quercus suber]	--	A0A4S4D2L1_CAMSI SubName: Full=Uncharacterized protein {ECO:0000313|EMBL:THF96510.1};	--	--	--	--	--	--
CSS0001884	5	0.12	1.03	1.98	0.61	1.42	2.56	0.83	1.76	1.28	1.37	1.1	1.67	3.54	1.6	2.58	1.03	1	1.19	2.46	1.8	1.79	0.46	0.55	0.5	Chr11	80685785	80687132	-	CSS0001884	--	--	--	PREDICTED: EPIDERMAL PATTERNING FACTOR-like protein 9 isoform X1 [Theobroma cacao]	EPFL9_ARATH RecName: Full=EPIDERMAL PATTERNING FACTOR-like protein 9 {ECO:0000303|PubMed:19435754}; Short=EPF-like protein 9; Contains: RecName: Full=Stomagen {ECO:0000303|PubMed:20010603}; Flags: Precursor;	A0A5B7AYK7_DAVIN SubName: Full=Putative EPIDERMAL PATTERNING FACTOR-like protein 9 isoform X1 {ECO:0000313|EMBL:MPA61817.1}; Flags: Fragment;	At4g12970	GO:0048046,apoplast; GO:0019901,protein kinase binding; GO:0033612,receptor serine/threonine kinase binding; GO:0005102,signaling receptor binding; GO:0007267,cell-cell signaling; GO:0010052,guard cell differentiation; GO:2000123,positive regulation of stomatal complex development; GO:2000038,regulation of stomatal complex development; GO:0010374,stomatal complex development; GO:0010375,stomatal …	PF16851.5:Stomagen	--	--	--
CSS0001889	7	9.65	11.4	10.42	11.74	11.42	10.28	10.96	8.91	10.67	15.11	16.53	15.12	13.14	11.39	10.7	19.44	17.73	21.74	20.41	17.95	22.09	24.82	22.63	25.61	Chr5	109020611	109028465	-	CSS0001889	--	K14491 two-component response regulator ARR-B family | (RefSeq) two-component response regulator ORR21 isoform X1 (A)	ko04075: Plant hormone signal transduction	PREDICTED: probable transcription factor GLK1 [Ziziphus jujuba]	GLK1_ARATH RecName: Full=Transcription activator GLK1; AltName: Full=GBF'S PRO-RICH REGION-INTERACTING factor 1; AltName: Full=Golden2-like protein 1; Short=AtGLK1;	A0A7J7HC73_CAMSI RecName: Full=HTH myb-type domain-containing protein {ECO:0000259|PROSITE:PS51294};	At2g20570	GO:0005634,nucleus; GO:0003700,DNA-binding transcription factor activity; GO:0000976,transcription regulatory region sequence-specific DNA binding; GO:1900056,negative regulation of leaf senescence; GO:0045893,positive regulation of transcription, DNA-templated; GO:0003674,molecular_function; GO:0140110,transcription regulator activity; GO:0001067,regulatory region nucleic acid binding; GO:000367…	PF00249.31:Myb-like DNA-binding domain	GARP-G2-like	TF	GARP->GARP-G2-like
CSS0001892	8	3.91	3.78	4.75	4.3	3.15	4.19	4.85	4.23	4.8	4.42	3.38	4.21	3.06	4.43	2.87	3.95	3.93	2.98	2.98	4.18	3.38	1.33	1.86	1.39	Chr1	122992128	122996035	-	CSS0001892	--	--	--	PREDICTED: uncharacterized protein LOC105787899 [Gossypium raimondii]	--	A0A4S4DDW9_CAMSI SubName: Full=Uncharacterized protein {ECO:0000313|EMBL:THG00843.1};	--	--	--	--	--	--
CSS0001900	3	5.06	4.02	3.54	3.5	7.01	3.17	3.63	5.23	0.19	0	3.08	3.93	9.15	6.29	11.5	7.1	1.43	5.22	4.06	5.7	9.59	4.58	2.37	3.32	Chr6	42094528	42109832	-	CSS0001900	--	K00588 caffeoyl-CoA O-methyltransferase [EC:2.1.1.104] | (RefSeq) caffeoyl-CoA O-methyltransferase isoform X2 (A)	ko00940: Phenylpropanoid biosynthesis; ko00941: Flavonoid biosynthesis; ko00945: Stilbenoid, diarylheptanoid and gingerol biosynthesis; ko01100: Metabolic pathways; ko01110: Biosynthesis of secondary metabolites	PREDICTED: caffeoyl-CoA O-methyltransferase isoform X2 [Ricinus communis]	CAMT_POPKI RecName: Full=Caffeoyl-CoA O-methyltransferase; EC=2.1.1.104; AltName: Full=Trans-caffeoyl-CoA 3-O-methyltransferase; Short=CCoAMT; Short=CCoAOMT;	A0A7J7GXF2_CAMSI RecName: Full=Caffeoyl-CoA O-methyltransferase {ECO:0000256|ARBA:ARBA00012165}; EC=2.1.1.104 {ECO:0000256|ARBA:ARBA00012165};	At1g67980	GO:0042409,caffeoyl-CoA O-methyltransferase activity; GO:0046872,metal ion binding; GO:0009809,lignin biosynthetic process; GO:0032259,methylation; GO:0003674,molecular_function; GO:0003824,catalytic activity; GO:0008168,methyltransferase activity; GO:0008171,O-methyltransferase activity; GO:0008757,S-adenosylmethionine-dependent methyltransferase activity; GO:0016740,transferase activity; GO:001…	PF01596.17:O-methyltransferase	--	--	--
CSS0001952	7	1.85	0.56	0.86	2.53	1.85	0.91	1.09	1.69	0.46	0.45	1.72	1.45	0.92	0.96	0.92	2.01	1.95	1.72	0.85	4.52	1.61	2.72	3.03	3.78	Chr11	53579348	53579773	+	CSS0001952	--	K16221 transcription factor TCP21 (protein CCA1 HIKING EXPEDITION) | (RefSeq) transcription factor TCP7-like (A)	ko04712: Circadian rhythm - plant	Transcription factor, TCP [Cynara cardunculus var. scolymus]	TCP20_ARATH RecName: Full=Transcription factor TCP20;	A0A7J7FSL6_CAMSI RecName: Full=TCP domain-containing protein {ECO:0000259|PROSITE:PS51369};	At3g27010	GO:0005634,nucleus; GO:0000987,cis-regulatory region sequence-specific DNA binding; GO:0003677,DNA binding; GO:0003700,DNA-binding transcription factor activity; GO:0043565,sequence-specific DNA binding; GO:0000976,transcription regulatory region sequence-specific DNA binding; GO:0009653,anatomical structure morphogenesis; GO:1900056,negative regulation of leaf senescence; GO:0008361,regulation o…	PF03634.13:TCP family transcription factor	TCP	TF	TCP
CSS0001961	7	0.24	0.29	0.15	1.05	0.09	0.16	0.32	0.16	0.16	0.23	0.29	0.3	1.89	1.72	1.8	2.23	1.9	2.31	2.24	3.16	3.06	5.93	3.9	4.95	Chr12	140342078	140342912	+	CSS0001961	--	K01051 pectinesterase [EC:3.1.1.11] | (RefSeq) pectinesterase-like (A)	ko00040: Pentose and glucuronate interconversions; ko01100: Metabolic pathways	putative invertase inhibitor InvInh3 [Camellia sinensis]	21KD_DAUCA RecName: Full=21 kDa protein; AltName: Full=1.2 protein; Flags: Precursor;	A0A220A456_CAMSI SubName: Full=Putative invertase inhibitor InvInh3 {ECO:0000313|EMBL:ARE30662.1};	At4g12390	GO:0004857,enzyme inhibitor activity; GO:0003674,molecular_function; GO:0030234,enzyme regulator activity; GO:0098772,molecular function regulator	PF04043.15:Plant invertase/pectin methylesterase inhibitor	--	--	--
CSS0001982	10	369.52	406.22	388.62	365.5	362.44	361.93	379.74	391.53	408.93	346.44	317.85	319.78	257.64	264.88	227.23	193.65	205.87	165.74	179.41	190.12	175.08	110.7	125.54	114.03	Chr5	158787189	158789645	-	CSS0001982	--	--	--	protein proton gradient regulation 5, chloroplastic [Quercus suber]	PGR5_ARATH RecName: Full=Protein PROTON GRADIENT REGULATION 5, chloroplastic; Flags: Precursor;	A0A7J7HCN6_CAMSI SubName: Full=Uncharacterized protein {ECO:0000313|EMBL:KAF5950690.1};	At2g05620	GO:0009507,chloroplast; GO:0009534,chloroplast thylakoid; GO:0009535,chloroplast thylakoid membrane; GO:0009055,electron transfer activity; GO:0071484,cellular response to light intensity; GO:0010117,photoprotection; GO:0009773,photosynthetic electron transport in photosystem I; GO:0009644,response to high light intensity; GO:0009414,response to water deprivation; GO:0003674,molecular_function; G…	--	--	--	--
CSS0001994	6	5.55	29.61	18.28	18.12	16.4	3.87	3.95	6.83	1.93	6.93	4.57	9.22	3.27	5.11	9.09	16.37	20.99	6.28	7.53	4.97	13.32	8.96	6.43	10.45	Chr14	35089027	35089444	-	CSS0001994	--	--	--	uncharacterized protein LOC105636623 [Jatropha curcas]	--	A0A067LC53_JATCU SubName: Full=Uncharacterized protein {ECO:0000313|EMBL:KDP45987.1};	--	GO:0016021,integral component of membrane; GO:0005575,cellular_component; GO:0016020,membrane; GO:0031224,intrinsic component of membrane; GO:0110165,cellular anatomical entity	--	--	--	--
CSS0002008	8	6.44	8.77	7.61	4.46	4.71	3.08	2.9	6.97	4.96	3.04	3.26	3.91	6	5.9	4.47	2.38	2.67	2.09	4.7	4	3.14	0.7	0.85	0.8	Chr12	111779799	111786746	+	CSS0002008	--	K00029 malate dehydrogenase (oxaloacetate-decarboxylating)(NADP+) [EC:1.1.1.40] | (RefSeq) NADP-dependent malic enzyme-like (A)	ko00620: Pyruvate metabolism; ko00710: Carbon fixation in photosynthetic organisms; ko01100: Metabolic pathways; ko01200: Carbon metabolism	NADP-dependent malic enzyme-like isoform X1 [Sesamum indicum]	MAOX_PHAVU RecName: Full=NADP-dependent malic enzyme; Short=NADP-ME; EC=1.1.1.40;	A0A4S4DDK9_CAMSI RecName: Full=Malic enzyme {ECO:0000256|RuleBase:RU003426};	At5g25880	GO:0005737,cytoplasm; GO:0004471,malate dehydrogenase (decarboxylating) (NAD+) activity; GO:0004473,malate dehydrogenase (decarboxylating) (NADP+) activity; GO:0046872,metal ion binding; GO:0051287,NAD binding; GO:0008948,oxaloacetate decarboxylase activity; GO:0003674,molecular_function; GO:0003824,catalytic activity; GO:0004470,malic enzyme activity; GO:0016491,oxidoreductase activity; GO:00166…	PF03949.15:Malic enzyme, NAD binding domain	--	--	--
CSS0002073	8	3.16	3.1	3.57	3.37	3.03	3.67	3.45	3.41	3.87	2.88	2.81	4.46	4.51	3.05	3.32	2.52	2.43	2.4	3.76	2.29	3.41	1.69	1.01	1.37	Chr4	58394305	58397237	+	CSS0002073	--	K05391 cyclic nucleotide gated channel, plant | (RefSeq) cyclic nucleotide-gated ion channel 1-like (A)	ko04626: Plant-pathogen interaction	PREDICTED: wall-associated receptor kinase 2 [Vitis vinifera]	WAK2_ARATH RecName: Full=Wall-associated receptor kinase 2; EC=2.7.11.-; Flags: Precursor;	A0A4V3WPH8_CAMSI SubName: Full=Uncharacterized protein {ECO:0000313|EMBL:THG16467.1};	At1g21270	GO:0016021,integral component of membrane; GO:0005634,nucleus; GO:0005886,plasma membrane; GO:0005524,ATP binding; GO:0005509,calcium ion binding; GO:0030247,polysaccharide binding; GO:0106310,protein serine kinase activity; GO:0004674,protein serine/threonine kinase activity; GO:0106311,protein threonine kinase activity; GO:0007166,cell surface receptor signaling pathway; GO:0009992,cellular wat…	PF00069.25:Protein kinase domain	--	--	--
CSS0002115	10	7.2	5.83	9.03	6.4	4.87	5.78	8.07	4.7	5.07	8.04	5.53	7.69	6.19	6.06	7.7	3.49	3.15	2.86	2.87	4.34	5.11	1.98	2.96	2.02	Chr2	16291407	16293372	+	CSS0002115	--	--	--	PREDICTED: vegetative cell wall protein gp1 [Juglans regia]	OLE96_ARATH RecName: Full=Pollen-specific protein-like At4g18596; Flags: Precursor;	A0A7J7I086_CAMSI SubName: Full=Uncharacterized protein {ECO:0000313|EMBL:KAF5958482.1};	At5g15780	GO:0005615,extracellular space; GO:0005575,cellular_component; GO:0005576,extracellular region; GO:0110165,cellular anatomical entity	PF01190.17:Pollen proteins Ole e I like	--	--	--
CSS0002138	7	4.1	3.66	4.92	5.25	5.76	5.85	4.66	5.32	5.33	8.41	8.65	8.48	11.46	11.92	11.32	18.47	14.98	18.15	9.11	10.6	8.61	43.19	41.14	41.91	Chr7	131417819	131435633	-	CSS0002138	--	K15015 solute carrier family 32 (vesicular inhibitory amino acid transporter) | (RefSeq) vacuolar amino acid transporter 1 (A)	--	PREDICTED: vacuolar amino acid transporter 1 [Vitis vinifera]	AVT1C_ARATH RecName: Full=Amino acid transporter AVT1C {ECO:0000305}; Short=AtAvt1C {ECO:0000303|PubMed:27925655};	A0A385MIV4_CAMSI SubName: Full=Vacuolar amino acid transporter 2 {ECO:0000313|EMBL:AYA60147.1};	At2g39130	GO:0016021,integral component of membrane; GO:0005886,plasma membrane; GO:0005774,vacuolar membrane; GO:0006865,amino acid transport; GO:0006810,transport; GO:0006811,ion transport; GO:0006820,anion transport; GO:0008150,biological_process; GO:0015849,organic acid transport; GO:0051179,localization; GO:0051234,establishment of localization; GO:0071702,organic substance transport; GO:0071705,nitro…	PF01490.18:Transmembrane amino acid transporter protein	--	--	--
CSS0002186	9	0.52	0.49	0.64	0.67	1.06	0.79	0.78	0.97	0.64	0.92	0.42	0.75	0.41	0.68	0.67	0.59	0.84	0.63	0.97	0.98	1.17	1.4	0.99	1.15	Chr5	173617347	173620388	-	CSS0002186	--	K01537 P-type Ca2+ transporter type 2C [EC:7.2.2.10] | (RefSeq) putative calcium-transporting ATPase 13, plasma membrane-type (A)	--	putative calcium-transporting ATPase 13, plasma membrane-type [Sesamum indicum]	ACA13_ARATH RecName: Full=Putative calcium-transporting ATPase 13, plasma membrane-type; EC=7.2.2.10; AltName: Full=Ca(2+)-ATPase isoform 13;	A0A4S4E3R8_CAMSI RecName: Full=Calcium-transporting ATPase {ECO:0000256|RuleBase:RU361146}; EC=7.2.2.10 {ECO:0000256|RuleBase:RU361146};	At3g22910	GO:0005887,integral component of plasma membrane; GO:0043231,intracellular membrane-bounded organelle; GO:0005524,ATP binding; GO:0019829,ATPase-coupled cation transmembrane transporter activity; GO:0005516,calmodulin binding; GO:0046872,metal ion binding; GO:0005388,calcium transmembrane transporter activity, phosphorylative mechanism; GO:0000166,nucleotide binding; GO:0003674,molecular_function…	PF00689.21:Cation transporting ATPase, C-terminus	--	--	--
CSS0002218	8	29.41	33.29	29.34	39.2	29.37	27.45	29.51	28.08	33.66	30.26	22.38	27.24	36.49	43.53	53.7	34.85	31.3	34.14	26.35	27.07	25.43	11.69	14.31	9.08	Contig911	164493	167653	-	CSS0002218	--	K09872 aquaporin PIP | (RefSeq) aquaporin PIP1-3 (A)	--	aquaporin protein AQU17 [Camellia sinensis]	PIP12_ORYSJ RecName: Full=Probable aquaporin PIP1-2; AltName: Full=OsPIP1;2; AltName: Full=Plasma membrane intrinsic protein 1-2;	A0A4S4DAS0_CAMSI SubName: Full=Uncharacterized protein {ECO:0000313|EMBL:THF99584.1};	At4g00430	GO:0016021,integral component of membrane; GO:0005886,plasma membrane; GO:0015250,water channel activity; GO:0003674,molecular_function; GO:0005215,transporter activity; GO:0005372,water transmembrane transporter activity; GO:0015267,channel activity; GO:0015318,inorganic molecular entity transmembrane transporter activity; GO:0022803,passive transmembrane transporter activity; GO:0022857,transme…	PF00230.20:Major intrinsic protein	--	--	--
CSS0002263	3	0.61	1.2	0.52	1.7	1.41	2.6	3.28	1.16	1.09	1.48	1.03	1.21	1.6	1.86	2.01	1.94	2	1.06	2.29	1.8	2.62	0.72	0.46	0.46	Chr3	15719869	15720938	+	CSS0002263	--	K13258 2-hydroxyisoflavanone dehydratase [EC:4.2.1.105] | (RefSeq) uncharacterized protein LOC114371837 (A)	ko00943: Isoflavonoid biosynthesis; ko01100: Metabolic pathways; ko01110: Biosynthesis of secondary metabolites	putative carboxylesterase 7 [Quercus suber]	CXE12_ARATH RecName: Full=Probable carboxylesterase 12; AltName: Full=AtCXE12; EC=3.1.1.1;	A0A4S4D433_CAMSI RecName: Full=Abhydrolase_3 domain-containing protein {ECO:0000259|Pfam:PF07859};	At3g48690	GO:0005737,cytoplasm; GO:0005829,cytosol; GO:0052689,carboxylic ester hydrolase activity; GO:0016787,hydrolase activity; GO:0080030,methyl indole-3-acetate esterase activity; GO:0003674,molecular_function; GO:0003824,catalytic activity; GO:0016788,hydrolase activity, acting on ester bonds; GO:0005575,cellular_component; GO:0005622,intracellular anatomical structure; GO:0110165,cellular anatomical…	PF07859.13:alpha/beta hydrolase fold	--	--	--
CSS0002268	4	2.18	2.85	1.86	5.99	5.21	4.34	4.25	4.69	5.08	3.19	3.98	3.9	1.37	1.01	0.46	0.95	1.25	0.95	3.73	1.59	3.49	2.78	2.04	2.33	Chr4	116519386	116521491	-	CSS0002268	--	K13466 EIX receptor 1/2 | (RefSeq) hypothetical protein (A)	ko04626: Plant-pathogen interaction	PREDICTED: phytosulfokine receptor 1-like [Malus domestica]	PSKR1_ARATH RecName: Full=Phytosulfokine receptor 1 {ECO:0000303|PubMed:16829587}; Short=AtPSKR1; EC=2.7.11.1 {ECO:0000269|PubMed:21504901}; EC=4.6.1.2 {ECO:0000269|PubMed:21504901}; AltName: Full=Guanylate cyclase {ECO:0000303|PubMed:21504901}; AltName: Full=Phytosulfokine LRR receptor kinase 1; AltName: Full=Protein serine-threonine kinase {ECO:0000303|PubMed:21504901}; Flags: Precursor;	A0A4S4DHJ2_CAMSI RecName: Full=LRRNT_2 domain-containing protein {ECO:0000259|Pfam:PF08263};	At2g02220	GO:0016021,integral component of membrane; GO:0005886,plasma membrane; GO:0005524,ATP binding; GO:0004383,guanylate cyclase activity; GO:0001653,peptide receptor activity; GO:0004672,protein kinase activity; GO:0106310,protein serine kinase activity; GO:0004674,protein serine/threonine kinase activity; GO:0106311,protein threonine kinase activity; GO:0045087,innate immune response; GO:0031347,reg…	PF13855.6:Leucine rich repeat	--	--	--
CSS0002278	6	162.42	179.09	171.06	77.19	70.77	89.92	95.65	104.06	99.6	74.78	65.08	69.81	23.69	31.49	29.08	24.88	26.51	21.33	18.75	24.81	25.53	9.37	10.35	13.77	Chr15	114694401	114695107	+	CSS0002278	--	K13448 calcium-binding protein CML | (RefSeq) calcium-binding allergen Ole e 8-like (A)	ko04626: Plant-pathogen interaction	PREDICTED: calcium-binding allergen Ole e 8-like [Nicotiana tabacum]	ALL8_OLEEU RecName: Full=Calcium-binding allergen Ole e 8; AltName: Full=PCA18/PCA23; AltName: Allergen=Ole e 8;	A0A7J7G1N3_CAMSI SubName: Full=Uncharacterized protein {ECO:0000313|EMBL:KAF5934377.1};	At1g18210	GO:0005509,calcium ion binding; GO:0003674,molecular_function; GO:0005488,binding; GO:0043167,ion binding; GO:0043169,cation binding; GO:0046872,metal ion binding	PF00036.32:EF hand	--	--	--
CSS0002336	10	414.76	422.56	414.95	391.51	398.18	387.13	465.25	466.12	466.22	400.41	387.71	385.15	215.6	212.54	219.39	136.06	136.97	136.6	142.45	144.75	145.21	62.29	63.67	67.57	Chr7	13051529	13054624	-	CSS0002336	--	K14190 GDP-L-galactose phosphorylase [EC:2.7.7.69] | (RefSeq) GDP-L-galactose phosphorylase 2-like (A)	ko00053: Ascorbate and aldarate metabolism; ko01100: Metabolic pathways; ko01110: Biosynthesis of secondary metabolites; ko01240: Biosynthesis of cofactors	GDP-L-galactose phosphorylase [Camellia sinensis]	GGAP1_ARATH RecName: Full=GDP-L-galactose phosphorylase 1; EC=2.7.7.69; AltName: Full=Protein VITAMIN C DEFECTIVE 2;	A0A4S4DMX9_CAMSI SubName: Full=Uncharacterized protein {ECO:0000313|EMBL:THG03944.1};	At5g55120	GO:0005737,cytoplasm; GO:0005634,nucleus; GO:0010475,galactose-1-phosphate guanylyltransferase (GDP) activity; GO:0080048,GDP-D-glucose phosphorylase activity; GO:0010472,GDP-galactose:glucose-1-phosphate guanylyltransferase activity; GO:0010471,GDP-galactose:mannose-1-phosphate guanylyltransferase activity; GO:0010473,GDP-galactose:myoinositol-1-phosphate guanylyltransferase activity; GO:0080047…	PF16269.5:Domain of unknown function (DUF4922)	--	--	--
CSS0002351	8	1.03	1.4	1.13	1.12	0.99	1.19	0.98	1.63	1.31	0.52	0.51	1.08	0.85	2.46	1.14	0.53	0.19	0.43	0.13	0.13	0.17	0.3	0	0.77	Chr3	43403085	43409091	-	CSS0002351	--	K08234 glyoxylase I family protein | (RefSeq) uncharacterized LOC101305877 (A)	--	unnamed protein product [Coffea canephora]	--	A0A7J7IBC9_CAMSI RecName: Full=VOC domain-containing protein {ECO:0000259|PROSITE:PS51819};	At1g15380	--	PF00903.25:Glyoxalase/Bleomycin resistance protein/Dioxygenase superfamily	--	--	--
CSS0002356	10	130.63	141.22	128.37	122.15	115.39	118.94	125.45	124.2	126.67	122.37	109.92	111.81	56.59	60.14	58.22	42.6	43.16	43.22	41.71	46.01	44.07	21.86	23.72	22.21	Chr6	169153956	169161365	-	CSS0002356	--	K15102 solute carrier family 25 (mitochondrial phosphate transporter), member 3 | (RefSeq) mitochondrial phosphate carrier protein 1, mitochondrial-like (A)	--	PREDICTED: mitochondrial phosphate carrier protein 1, mitochondrial-like [Ziziphus jujuba]	MPCP1_ARATH RecName: Full=Mitochondrial phosphate carrier protein 1, mitochondrial; AltName: Full=Mitochondrial phosphate transporter 1; Short=MPT1; AltName: Full=Phosphate transporter 3;3;	A0A5B7BNU0_DAVIN SubName: Full=Uncharacterized protein {ECO:0000313|EMBL:MPA70529.1};	At2g17270	GO:0031305,integral component of mitochondrial inner membrane; GO:0005315,inorganic phosphate transmembrane transporter activity; GO:1990547,mitochondrial phosphate ion transmembrane transport; GO:0035435,phosphate ion transmembrane transport; GO:0009651,response to salt stress; GO:0003674,molecular_function; GO:0005215,transporter activity; GO:0015291,secondary active transmembrane transporter a…	PF00153.27:Mitochondrial carrier protein	--	--	--
CSS0002357	7	0.14	0.35	0.34	0.44	0.1	0.25	0.07	0.27	0.22	0.48	0.62	0.32	0.82	1.35	0.81	1.39	1.15	1.22	1.25	1.11	1.19	2.14	2.22	1.92	Chr4	26323028	26326024	-	CSS0002357	--	--	--	uncharacterized protein LOC110655803 isoform X1 [Hevea brasiliensis]	WAV3_ARATH RecName: Full=E3 ubiquitin-protein ligase WAV3 {ECO:0000305}; EC=2.3.2.27 {ECO:0000269|PubMed:22122664}; AltName: Full=Protein WAVY GROWTH 3 {ECO:0000303|PubMed:22122664}; AltName: Full=RING-type E3 ubiquitin transferase WAV3 {ECO:0000305};	A0A7J7HTN1_CAMSI SubName: Full=Uncharacterized protein {ECO:0000313|EMBL:KAF5955414.1};	At4g37890	GO:0005886,plasma membrane; GO:0046872,metal ion binding; GO:0061630,ubiquitin protein ligase activity; GO:0009630,gravitropism; GO:0016567,protein ubiquitination; GO:0048364,root development; GO:0003674,molecular_function; GO:0005488,binding; GO:0043167,ion binding; GO:0043169,cation binding; GO:0003824,catalytic activity; GO:0004842,ubiquitin-protein transferase activity; GO:0016740,transferase…	PF13519.6:von Willebrand factor type A domain	--	--	--
CSS0002446	10	58	59.32	56.43	41.47	46.16	45.5	56.92	48.78	48.02	44.98	59.14	45.66	24.75	19.27	20.57	9.8	9.33	10.97	10.17	12.93	13.31	8.41	8.75	8.38	Chr1	41592338	41596008	-	CSS0002446	--	K10257 acyl-lipid omega-3 desaturase [EC:1.14.19.25 1.14.19.35 1.14.19.36] | (RefSeq) omega-3 fatty acid desaturase, chloroplastic (A)	--	omega-3 fatty acid desaturase [Camellia sinensis]	FAD3C_SESIN RecName: Full=Omega-3 fatty acid desaturase, chloroplastic; EC=1.14.19.-; Flags: Precursor;	A0A4S4E727_CAMSI SubName: Full=Uncharacterized protein {ECO:0000313|EMBL:THG11838.1};	At5g05580	GO:0031969,chloroplast membrane; GO:0016717,oxidoreductase activity, acting on paired donors, with oxidation of a pair of donors resulting in the reduction of molecular oxygen to two molecules of water; GO:0006636,unsaturated fatty acid biosynthetic process; GO:0003674,molecular_function; GO:0003824,catalytic activity; GO:0016491,oxidoreductase activity; GO:0016705,oxidoreductase activity, acting…	PF11960.8:Domain of unknown function (DUF3474)	--	--	--
CSS0002451	10	4.42	6.25	4.71	3.38	3	4.63	2.77	2.83	3.03	3.52	3.53	4.16	1.31	1.51	1.61	0.44	0.52	0.46	0.15	0.49	0.26	0.09	0	0	Chr10	157390892	157392347	-	CSS0002451	--	K13495 cis-zeatin O-glucosyltransferase [EC:2.4.1.215] | (RefSeq) zeatin O-glucosyltransferase-like (A)	ko00908: Zeatin biosynthesis	UGTPg36 [Panax ginseng]	ZOX_PHAVU RecName: Full=Zeatin O-xylosyltransferase; EC=2.4.2.40; AltName: Full=Zeatin O-beta-D-xylosyltransferase;	A0A4S4EBD0_CAMSI RecName: Full=Glycosyltransferase {ECO:0000256|RuleBase:RU362057}; EC=2.4.1.- {ECO:0000256|RuleBase:RU362057};	At2g15490	GO:0050404,zeatin O-beta-D-xylosyltransferase activity; GO:0009690,cytokinin metabolic process; GO:0006486,protein glycosylation; GO:0003674,molecular_function; GO:0003824,catalytic activity; GO:0008194,UDP-glycosyltransferase activity; GO:0016740,transferase activity; GO:0016757,transferase activity, transferring glycosyl groups; GO:0016763,transferase activity, transferring pentosyl groups; GO:…	PF00201.18:UDP-glucoronosyl and UDP-glucosyl transferase	--	--	--
CSS0002510	4	0.71	0.58	0.46	1.39	0.62	1.98	1.45	0.46	0.61	0.51	0.43	0.48	0.41	0.32	0.35	0.31	1.63	1.33	0.49	0.37	0.69	0.17	0.38	0.3	Contig1274	77010	93500	-	CSS0002510	--	--	--	unnamed protein product [Coffea canephora]	TPLAT_ARATH RecName: Full=Protein TPLATE;	A0A4S4F0A2_CAMSI SubName: Full=Uncharacterized protein {ECO:0000313|EMBL:THG22829.1};	At3g01780	GO:0009504,cell plate; GO:0005737,cytoplasm; GO:0005856,cytoskeleton; GO:0005829,cytosol; GO:0005634,nucleus; GO:0009524,phragmoplast; GO:0005886,plasma membrane; GO:0009506,plasmodesma; GO:0042802,identical protein binding; GO:0006897,endocytosis; GO:0009555,pollen development; GO:0003674,molecular_function; GO:0005488,binding; GO:0005515,protein binding; GO:0006810,transport; GO:0008150,biologi…	PF07718.12:Coatomer beta C-terminal region	--	--	--
CSS0002513	8	4.58	6.25	4.33	3.33	3.47	3.86	3.64	4.69	5.37	3.18	3.99	4.03	7.52	6.89	4.01	3.13	3.16	3.28	3.15	2.52	2.09	2.16	1.78	2.74	Contig533	309209	315982	-	CSS0002513	--	K01551 arsenite/tail-anchored protein-transporting ATPase [EC:7.3.2.7 7.3.-.-] | (RefSeq) ATPase GET3 (A)	--	unnamed protein product [Coffea canephora]	GET3A_ARATH RecName: Full=ATPase GET3A {ECO:0000305}; Short=AtGET3A {ECO:0000303|PubMed:28096354}; EC=3.6.-.- {ECO:0000255|HAMAP-Rule:MF_03112}; AltName: Full=Arsenical pump-driving ATPase {ECO:0000255|HAMAP-Rule:MF_03112}; AltName: Full=Arsenite-stimulated ATPase {ECO:0000255|HAMAP-Rule:MF_03112}; AltName: Full=Guided entry of tail-anchored proteins 3 homolog A {ECO:0000305};	A0A4S4EDU4_CAMSI SubName: Full=Uncharacterized protein {ECO:0000313|EMBL:THG13906.1};	At1g01910	GO:0005829,cytosol; GO:0005576,extracellular region; GO:0043529,GET complex; GO:0005524,ATP binding; GO:0016887,ATPase activity; GO:0043621,protein self-association; GO:0006620,posttranslational protein targeting to endoplasmic reticulum membrane; GO:0045048,protein insertion into ER membrane; GO:0048767,root hair elongation; GO:0000166,nucleotide binding; GO:0003674,molecular_function; GO:000548…	PF02374.15:Anion-transporting ATPase	--	--	--
CSS0002534	3	2.3	1.5	1.56	0.68	1.32	1.35	2.16	1.05	1.35	0.94	1.85	1.17	4.29	4.35	3.56	1.57	2.01	1.85	2.14	4.4	4.06	1.18	0.62	0.67	Chr9	93985568	93987252	+	CSS0002534	--	K22683 aspartyl protease family protein [EC:3.4.23.-] | (RefSeq) aspartyl protease family protein 2 (A)	--	aspartyl protease AED3 [Sesamum indicum]	AED3_ARATH RecName: Full=Aspartyl protease AED3 {ECO:0000303|PubMed:24755512}; EC=3.4.23.- {ECO:0000305}; AltName: Full=Apoplastic EDS1-dependent protein 3 {ECO:0000303|PubMed:24755512}; Flags: Precursor;	A0A4S4E508_CAMSI RecName: Full=Peptidase A1 domain-containing protein {ECO:0000259|PROSITE:PS51767};	At3g54400	GO:0048046,apoplast; GO:0005618,cell wall; GO:0099503,secretory vesicle; GO:0004190,aspartic-type endopeptidase activity; GO:0000166,nucleotide binding; GO:0043067,regulation of programmed cell death; GO:0009627,systemic acquired resistance; GO:0003674,molecular_function; GO:0003824,catalytic activity; GO:0004175,endopeptidase activity; GO:0008233,peptidase activity; GO:0016787,hydrolase activity…	PF14543.6:Xylanase inhibitor N-terminal	--	--	--
CSS0002546	9	2.88	4.08	5.56	7.01	8.48	6.94	5.2	6.53	6.74	5.87	7.48	5.92	3.48	2.93	2.99	7.51	5.71	5.28	9.48	8.65	9.26	12.4	12.73	9.35	Chr7	70110190	70111170	+	CSS0002546	--	K13459 disease resistance protein RPS2 | (RefSeq) disease resistance protein SUMM2 isoform X1 (A)	ko04626: Plant-pathogen interaction	PREDICTED: rust resistance kinase Lr10 isoform X1 [Vitis vinifera]	LRK10_WHEAT RecName: Full=Rust resistance kinase Lr10 {ECO:0000312|EMBL:AAC49629.1}; EC=2.7.11.1; AltName: Full=Probable receptor-like serine/threonine-protein kinase LRK10; Flags: Precursor;	A0A7J7H5T0_CAMSI RecName: Full=Protein kinase domain-containing protein {ECO:0000259|PROSITE:PS50011};	At1g66910	GO:0016021,integral component of membrane; GO:0005886,plasma membrane; GO:0005524,ATP binding; GO:0106310,protein serine kinase activity; GO:0106311,protein threonine kinase activity; GO:0000166,nucleotide binding; GO:0003674,molecular_function; GO:0005488,binding; GO:0017076,purine nucleotide binding; GO:0030554,adenyl nucleotide binding; GO:0032553,ribonucleotide binding; GO:0032555,purine ribo…	PF00069.25:Protein kinase domain	--	--	--
CSS0002628	8	2.51	1.67	1.77	1.99	2.43	2.24	2.04	1.72	1.38	1.35	1.04	1.78	3.3	2.58	2.33	0.54	0.69	0.58	0.95	0.4	0.2	0.61	0.46	0.57	Chr10	161127030	161129529	-	CSS0002628	--	K11593 eukaryotic translation initiation factor 2C | (RefSeq) protein argonaute 2-like (A)	--	PREDICTED: protein argonaute 2-like [Daucus carota subsp. sativus]	AGO2_ARATH RecName: Full=Protein argonaute 2;	A0A7J7H617_CAMSI SubName: Full=Uncharacterized protein {ECO:0000313|EMBL:KAF5947148.1};	At1g31280	GO:0005829,cytosol; GO:0005634,nucleus; GO:0003729,mRNA binding; GO:0035197,siRNA binding; GO:0042742,defense response to bacterium; GO:0051607,defense response to virus; GO:0031047,gene silencing by RNA; GO:0019048,modulation by virus of host process; GO:0006417,regulation of translation; GO:0003674,molecular_function; GO:0003676,nucleic acid binding; GO:0003723,RNA binding; GO:0005488,binding; …	PF02171.17:Piwi domain	--	--	--
CSS0002646	10	71.58	77.64	66.06	70.12	64.38	83.54	100.6	93.42	93.39	58.32	52.95	56.5	33.86	48.14	42.76	31.94	36.22	32.29	36.68	40.74	44.46	13.21	14.54	11.27	Contig514	187043	187651	+	CSS0002646	--	K01870 isoleucyl-tRNA synthetase [EC:6.1.1.5] | (RefSeq) isoleucine--tRNA ligase, chloroplastic/mitochondrial-like (A)	ko00970: Aminoacyl-tRNA biosynthesis	PREDICTED: dirigent protein 19-like [Populus euphratica]	DIR20_ARATH RecName: Full=Dirigent protein 20; Short=AtDIR20; Flags: Precursor;	A0A7J7GCZ3_CAMSI RecName: Full=Dirigent protein {ECO:0000256|RuleBase:RU363099};	At1g55210	GO:0048046,apoplast; GO:0005575,cellular_component; GO:0005576,extracellular region; GO:0110165,cellular anatomical entity	PF03018.14:Dirigent-like protein	--	--	--
CSS0002659	7	0.67	0.73	0.39	0	0.55	0.08	0.5	0.58	0.25	0.56	0.31	0.08	0.5	0.43	1.49	2.81	0.7	1.01	1.55	0.9	1.9	4.08	3.9	4.89	Contig1141	343542	344716	+	CSS0002659	--	K11338 RuvB-like protein 2 [EC:3.6.4.12] | (RefSeq) uncharacterized LOC107853812 (A)	--	PREDICTED: probable membrane-associated kinase regulator 6 [Vitis vinifera]	MAKR6_ARATH RecName: Full=Probable membrane-associated kinase regulator 6;	A0A4S4EY02_CAMSI SubName: Full=Uncharacterized protein {ECO:0000313|EMBL:THG21938.1};	At5g52900	GO:0005886,plasma membrane; GO:0009738,abscisic acid-activated signaling pathway; GO:0007154,cell communication; GO:0007165,signal transduction; GO:0008150,biological_process; GO:0009719,response to endogenous stimulus; GO:0009725,response to hormone; GO:0009737,response to abscisic acid; GO:0009755,hormone-mediated signaling pathway; GO:0009987,cellular process; GO:0010033,response to organic su…	--	--	--	--
CSS0002688	3	1.61	0.52	0.61	0.54	1.31	1.2	2.39	0.65	1.65	0.65	1.32	0.45	0.76	2.43	2.19	0.83	2.55	2.86	0.62	0.97	0.78	1.02	0.78	0.6	Chr6	40776819	40794261	-	CSS0002688	--	K15305 vacuole morphology and inheritance protein 14 | (RefSeq) protein VAC14 homolog (A)	--	protein VAC14 homolog isoform X2 [Prunus avium]	VAC14_ARATH RecName: Full=Protein VAC14 homolog;	A0A7J7H1X6_CAMSI RecName: Full=Vac14_Fig4_bd domain-containing protein {ECO:0000259|Pfam:PF11916};	At2g01690	GO:0010008,endosome membrane; GO:0000306,extrinsic component of vacuolar membrane; GO:0070772,PAS complex; GO:0006661,phosphatidylinositol biosynthetic process; GO:0033674,positive regulation of kinase activity; GO:0006629,lipid metabolic process; GO:0006644,phospholipid metabolic process; GO:0006650,glycerophospholipid metabolic process; GO:0006793,phosphorus metabolic process; GO:0006796,phosph…	PF11916.8:Vacuolar protein 14 C-terminal Fig4p binding	--	--	--
CSS0002695	10	42.89	53.36	51.4	55.18	59.21	57.09	56.75	56.29	58.36	35.68	37.84	29.35	27.61	24.03	31.36	20.97	20.18	18.68	20.45	23.67	21.5	11.89	8.4	11.72	Chr7	155083712	155084458	+	CSS0002695	--	K09286 EREBP-like factor | (RefSeq) ethylene-responsive transcription factor 2 (A)	--	ethylene response factor 12 [Actinidia deliciosa]	ERF2_NICSY RecName: Full=Ethylene-responsive transcription factor 2; Short=NsERF2; AltName: Full=Ethylene-responsive element-binding factor 2; Short=EREBP-2;	A0A7J7H576_CAMSI RecName: Full=AP2/ERF domain-containing protein {ECO:0000259|PROSITE:PS51032};	At4g17500	GO:0005634,nucleus; GO:0003677,DNA binding; GO:0003700,DNA-binding transcription factor activity; GO:0006952,defense response; GO:0009873,ethylene-activated signaling pathway; GO:0003674,molecular_function; GO:0003676,nucleic acid binding; GO:0005488,binding; GO:0097159,organic cyclic compound binding; GO:1901363,heterocyclic compound binding; GO:0140110,transcription regulator activity; GO:00069…	PF00847.20:AP2 domain	AP2/ERF-ERF	TF	AP2/ERF->AP2/ERF-ERF
CSS0002724	10	4.44	4.66	5.5	4.29	4.41	3.86	4.35	3.69	3.26	6.72	3.14	3.2	3.33	4.25	3.65	1.94	1.63	1.7	3.62	1.61	2.23	2.18	1.7	3.7	Chr2	210293762	210297896	-	CSS0002724	--	K10355 actin, other eukaryote | (RefSeq) actin-like (A)	--	actin [Quercus suber]	ACT_COLSC RecName: Full=Actin;	A0A7N2MUQ6_QUELO SubName: Full=Uncharacterized protein {ECO:0000313|EnsemblPlants:QL11p001228:mrna};	At5g09810	GO:0005737,cytoplasm; GO:0005856,cytoskeleton; GO:0005524,ATP binding; GO:0000166,nucleotide binding; GO:0003674,molecular_function; GO:0005488,binding; GO:0017076,purine nucleotide binding; GO:0030554,adenyl nucleotide binding; GO:0032553,ribonucleotide binding; GO:0032555,purine ribonucleotide binding; GO:0032559,adenyl ribonucleotide binding; GO:0035639,purine ribonucleoside triphosphate bindi…	PF00022.19:Actin	--	--	--
CSS0002731	10	70.71	63.57	68.49	66.23	52.89	66.84	56.71	62.55	67.2	48.64	48.18	45.08	26.12	25.65	30.58	21.5	18.41	17.55	23.56	26.7	23.44	8.14	7.53	6.1	Chr4	34070448	34073952	-	CSS0002731	--	--	--	pollen-specific protein [Vitis pseudoreticulata]	PSC13_MAIZE RecName: Full=Pollen-specific protein C13; Flags: Precursor;	A0A7J7HS96_CAMSI SubName: Full=Uncharacterized protein {ECO:0000313|EMBL:KAF5955445.1};	At5g10130	GO:0005615,extracellular space; GO:0005575,cellular_component; GO:0005576,extracellular region; GO:0110165,cellular anatomical entity	PF01190.17:Pollen proteins Ole e I like	--	--	--
CSS0002737	8	32.86	29.99	30.97	27.54	30.37	31.47	27.76	27.84	28.45	26.99	28.42	32.09	50.71	47.39	45.95	20.68	19.75	21.78	23.96	24.92	25.44	6.53	6.63	7.44	Chr4	128630369	128641902	+	CSS0002737	--	K00487 trans-cinnamate 4-monooxygenase [EC:1.14.14.91] | (RefSeq) trans-cinnamate 4-monooxygenase (A)	ko00130: Ubiquinone and other terpenoid-quinone biosynthesis; ko00940: Phenylpropanoid biosynthesis; ko00941: Flavonoid biosynthesis; ko00945: Stilbenoid, diarylheptanoid and gingerol biosynthesis; ko01100: Metabolic pathways; ko01110: Biosynthesis of secondary metabolites	cinnamic acid 4-hydroxylase [Camellia chekiangoleosa]	TCMO_CATRO RecName: Full=Trans-cinnamate 4-monooxygenase; EC=1.14.14.91 {ECO:0000250|UniProtKB:Q04468}; AltName: Full=Cinnamic acid 4-hydroxylase; Short=C4H; Short=CA4H; AltName: Full=Cytochrome P450 73; AltName: Full=Cytochrome P450C4H;	A0A286QXW8_CAMSI SubName: Full=Cinnamate-4-hydroxylase {ECO:0000313|EMBL:ASU87407.1};	At2g30490	GO:0016021,integral component of membrane; GO:0020037,heme binding; GO:0005506,iron ion binding; GO:0016710,trans-cinnamate 4-monooxygenase activity; GO:0003674,molecular_function; GO:0005488,binding; GO:0046906,tetrapyrrole binding; GO:0097159,organic cyclic compound binding; GO:1901363,heterocyclic compound binding; GO:0043167,ion binding; GO:0043169,cation binding; GO:0046872,metal ion binding…	PF00067.22:Cytochrome P450	--	--	--
CSS0002745	5	0.35	0.65	0.23	0.92	0.49	0.25	1.11	0.55	0.59	1.06	0.93	0.85	1.6	1.98	2.19	0.82	0.79	1.26	0.44	1.03	0.76	0.64	0.84	0.59	Chr4	132946875	132948369	+	CSS0002745	--	K20716 mitogen-activated protein kinase kinase kinase 17/18 | (RefSeq) mitogen-activated protein kinase kinase kinase 3 (A)	ko04016: MAPK signaling pathway - plant	PREDICTED: mitogen-activated protein kinase kinase kinase A [Ziziphus jujuba]	M3K17_ARATH RecName: Full=Mitogen-activated protein kinase kinase kinase 17 {ECO:0000303|PubMed:25720833}; EC=2.7.11.25 {ECO:0000250|UniProtKB:Q9ZVP5, ECO:0000255|PROSITE-ProRule:PRU00159};	A0A4S4DFD0_CAMSI RecName: Full=Protein kinase domain-containing protein {ECO:0000259|PROSITE:PS50011};	At2g30040	GO:0005634,nucleus; GO:0005524,ATP binding; GO:0004709,MAP kinase kinase kinase activity; GO:0019901,protein kinase binding; GO:0106310,protein serine kinase activity; GO:0004674,protein serine/threonine kinase activity; GO:0106311,protein threonine kinase activity; GO:0009738,abscisic acid-activated signaling pathway; GO:0009737,response to abscisic acid; GO:0006970,response to osmotic stress; G…	PF00069.25:Protein kinase domain	--	--	--
CSS0002760	9	2.9	2.8	2.93	4.52	4.69	4.84	3.41	4.14	3.27	4.26	4.64	3.98	3.07	2.87	3.58	3.47	2.77	3.57	5.59	4.04	4.67	7.1	6.45	5.69	Chr5	26543022	26545739	-	CSS0002760	--	K10581 ubiquitin-conjugating enzyme E2 O [EC:2.3.2.24] | (RefSeq) uncharacterized protein LOC107952106 isoform X1 (A)	ko04120: Ubiquitin mediated proteolysis	PREDICTED: uncharacterized protein LOC100250261 [Vitis vinifera]	--	A0A4S4D3U0_CAMSI SubName: Full=Uncharacterized protein {ECO:0000313|EMBL:THF96847.1};	At4g21700	GO:0016021,integral component of membrane; GO:0005575,cellular_component; GO:0016020,membrane; GO:0031224,intrinsic component of membrane; GO:0110165,cellular anatomical entity	PF11145.8:Protein of unknown function (DUF2921)	--	--	--
CSS0002775	5	2.88	2.89	2.06	1.89	0.87	2.66	2.72	1.53	1.57	0.95	1.03	2.19	3.13	2.43	2.74	2.54	1.16	1.86	0.74	2.86	1.92	1.32	0.92	1.63	Chr7	40631962	40633142	-	CSS0002775	--	--	--	PREDICTED: fasciclin-like arabinogalactan protein 2 [Juglans regia]	FLA2_ARATH RecName: Full=Fasciclin-like arabinogalactan protein 2; Flags: Precursor;	A0A4S4D8W6_CAMSI SubName: Full=Uncharacterized protein {ECO:0000313|EMBL:THF98904.1};	At4g12730	GO:0031225,anchored component of membrane; GO:0046658,anchored component of plasma membrane; GO:0005829,cytosol; GO:0005886,plasma membrane; GO:0005774,vacuolar membrane; GO:0005575,cellular_component; GO:0016020,membrane; GO:0031224,intrinsic component of membrane; GO:0110165,cellular anatomical entity; GO:0031226,intrinsic component of plasma membrane; GO:0071944,cell periphery; GO:0005622,intr…	PF02469.22:Fasciclin domain	--	--	--
CSS0002809	7	0.34	0.81	0.8	0.09	0.56	0.43	0.87	0.26	0.77	0.58	0.56	1.13	1.47	1.53	0.69	2.16	1.45	1.74	2.65	3.46	2.53	2.96	3.23	2.94	Chr4	130038620	130039381	-	CSS0002809	--	K13413 mitogen-activated protein kinase kinase 4/5 [EC:2.7.12.2] | (RefSeq) mitogen-activated protein kinase kinase 5-like (A)	ko04016: MAPK signaling pathway - plant; ko04075: Plant hormone signal transduction; ko04626: Plant-pathogen interaction	ALOG domain containing protein [Trema orientalis]	G1L9_ORYSI RecName: Full=Protein G1-like9;	A0A4S4E951_CAMSI RecName: Full=ALOG domain-containing protein {ECO:0000259|PROSITE:PS51697};	At1g07090	GO:0005634,nucleus; GO:0003677,DNA binding; GO:0009299,mRNA transcription; GO:0007275,multicellular organism development; GO:0090698,post-embryonic plant morphogenesis; GO:0003674,molecular_function; GO:0003676,nucleic acid binding; GO:0005488,binding; GO:0097159,organic cyclic compound binding; GO:1901363,heterocyclic compound binding; GO:0006139,nucleobase-containing compound metabolic process;…	PF04852.12:Protein of unknown function (DUF640)	--	--	--
CSS0002820	6	8.47	9.7	8.99	7.88	8.57	6.16	5.58	7.29	6.25	5.59	4.82	3.27	6.42	5.58	5.85	4.28	4.98	4.06	4.5	4.46	3.38	2.1	1.5	2.95	Chr14	111678818	111679553	-	CSS0002820	--	K02183 calmodulin | (RefSeq) calmodulin-like protein 7 (A)	ko04016: MAPK signaling pathway - plant; ko04070: Phosphatidylinositol signaling system; ko04626: Plant-pathogen interaction	PREDICTED: calmodulin-like protein 3 [Ziziphus jujuba]	CML17_ORYSJ RecName: Full=Probable calcium-binding protein CML17; AltName: Full=Calmodulin-like protein 17;	A0A7J7G4L3_CAMSI SubName: Full=Uncharacterized protein {ECO:0000313|EMBL:KAF5934931.1};	At4g12860	GO:0005509,calcium ion binding; GO:0003674,molecular_function; GO:0005488,binding; GO:0043167,ion binding; GO:0043169,cation binding; GO:0046872,metal ion binding	PF00036.32:EF hand	--	--	--
CSS0002878	4	4.14	3.05	3.05	19.97	6.71	3.56	15.43	26.48	16.15	4.06	6.66	8.17	7.28	5.71	3.25	6.18	4.85	4.19	4.32	22.27	26.72	6.41	7.88	11.83	Contig510	142994	149443	+	CSS0002878	--	K17607 type 2A phosphatase activator TIP41 | (RefSeq) TIP41-like protein (A)	--	PREDICTED: TIP41-like protein isoform X1 [Vitis vinifera]	TIPRL_ARATH RecName: Full=TIP41-like protein {ECO:0000312|EMBL:AEE86352.1};	A0A2R6RGY2_ACTCC SubName: Full=TIP41-like protein isoform 2 {ECO:0000313|EMBL:PSS29296.1};	At4g34270	GO:0005737,cytoplasm; GO:0005829,cytosol; GO:0005634,nucleus; GO:0043666,regulation of phosphoprotein phosphatase activity; GO:0031929,TOR signaling; GO:0006464,cellular protein modification process; GO:0006470,protein dephosphorylation; GO:0006793,phosphorus metabolic process; GO:0006796,phosphate-containing compound metabolic process; GO:0006807,nitrogen compound metabolic process; GO:0008150,b…	PF04176.13:TIP41-like family	--	--	--
CSS0002895	5	1.35	1.93	1.02	2.15	1.76	1.08	2.16	1.43	1.21	1.6	1.3	1.52	1.4	3.14	18.39	1.14	2.21	1.9	1.63	4.74	1.53	1.03	1.23	1.12	Chr7	145629553	145637704	-	CSS0002895	--	K03237 translation initiation factor 2 subunit 1 | (RefSeq) eukaryotic translation initiation factor 2 subunit alpha homolog (A)	ko03013: RNA transport; ko04141: Protein processing in endoplasmic reticulum	eukaryotic translation initiation factor 2 subunit alpha homolog [Sesamum indicum]	IF2AH_ARATH RecName: Full=Eukaryotic translation initiation factor 2 subunit alpha homolog {ECO:0000305};	A0A7J7H4A6_CAMSI RecName: Full=S1 motif domain-containing protein {ECO:0000259|PROSITE:PS50126};	At5g05470	GO:0005829,cytosol; GO:0033290,eukaryotic 48S preinitiation complex; GO:0005850,eukaryotic translation initiation factor 2 complex; GO:0005851,eukaryotic translation initiation factor 2B complex; GO:0005794,Golgi apparatus; GO:0043614,multi-eIF complex; GO:0005634,nucleus; GO:0003729,mRNA binding; GO:0043022,ribosome binding; GO:0003743,translation initiation factor activity; GO:0003674,molecular…	PF07541.12:Eukaryotic translation initiation factor 2 alpha subunit	--	--	--
CSS0002898	8	23.9	22.03	21.43	21.99	22.49	25.65	32.59	28.65	27.78	18.85	18.78	17.9	26.76	25.4	25.39	15.82	16.19	15.27	18.06	23.33	21.7	6.9	7.35	7.3	Contig597	29321	30952	+	CSS0002898	--	K12761 carbon catabolite-derepressing protein kinase [EC:2.7.11.1] | (Kazusa) Lj5g3v1206680.1; - (A)	--	PREDICTED: CBL-interacting serine/threonine-protein kinase 7-like [Juglans regia]	CIPK4_ARATH RecName: Full=CBL-interacting serine/threonine-protein kinase 4; EC=2.7.11.1; AltName: Full=SNF1-related kinase 3.3; AltName: Full=SOS2-like protein kinase PKS9;	A0A7J7ICA9_CAMSI RecName: Full=Non-specific serine/threonine protein kinase {ECO:0000256|ARBA:ARBA00012513}; EC=2.7.11.1 {ECO:0000256|ARBA:ARBA00012513};	At3g23000	GO:0005737,cytoplasm; GO:0005634,nucleus; GO:0005524,ATP binding; GO:0106310,protein serine kinase activity; GO:0004674,protein serine/threonine kinase activity; GO:0106311,protein threonine kinase activity; GO:0035556,intracellular signal transduction; GO:0006468,protein phosphorylation; GO:0000166,nucleotide binding; GO:0003674,molecular_function; GO:0005488,binding; GO:0017076,purine nucleotid…	PF00069.25:Protein kinase domain	--	--	--
CSS0002914	8	13.7	11.51	11.64	11.6	11.85	7.79	9.27	10.59	10.99	9.28	11.59	9.8	14.14	10.91	13.65	11.19	8.09	9.08	12.27	9.47	9.13	6.64	6.79	4.69	Chr12	69531175	69544464	+	CSS0002914	--	K20027 palmitoyltransferase ZDHHC1/11 [EC:2.3.1.225] | (RefSeq) probable protein S-acyltransferase 22 (A)	--	PREDICTED: probable protein S-acyltransferase 22 [Vitis vinifera]	ZDHC1_ARATH RecName: Full=Probable protein S-acyltransferase 22; EC=2.3.1.225; AltName: Full=Probable palmitoyltransferase At1g69420; AltName: Full=Zinc finger DHHC domain-containing protein At1g69420;	A0A7J7GEF4_CAMSI RecName: Full=S-acyltransferase {ECO:0000256|RuleBase:RU079119}; EC=2.3.1.225 {ECO:0000256|RuleBase:RU079119}; AltName: Full=Palmitoyltransferase {ECO:0000256|RuleBase:RU079119};	At1g69420	GO:0030659,cytoplasmic vesicle membrane; GO:0005783,endoplasmic reticulum; GO:0005794,Golgi apparatus; GO:0016021,integral component of membrane; GO:0005886,plasma membrane; GO:0019706,protein-cysteine S-palmitoyltransferase activity; GO:0018230,peptidyl-L-cysteine S-palmitoylation; GO:0006612,protein targeting to membrane; GO:0003674,molecular_function; GO:0003824,catalytic activity; GO:0016409,…	PF01529.20:DHHC palmitoyltransferase	--	--	--
CSS0002916	7	25.62	27.39	28.26	35.16	38.56	33.05	31.42	36.2	33.04	42.46	37.99	37.94	44.95	44.56	44.71	65.26	61.83	63.06	65.99	58.94	57.49	93	90.55	92.45	Chr2	50254116	50262074	+	CSS0002916	--	K08472 mlo protein | (RefSeq) MLO-like protein 10 isoform X1 (A)	--	MLO-like protein 10 isoform X1 [Durio zibethinus]	MLO10_ARATH RecName: Full=MLO-like protein 10; Short=AtMlo10;	A0A2R6Q1U7_ACTCC RecName: Full=MLO-like protein {ECO:0000256|RuleBase:RU280816};	At5g65970	GO:0016021,integral component of membrane; GO:0005516,calmodulin binding; GO:0006952,defense response; GO:0009607,response to biotic stimulus; GO:0003674,molecular_function; GO:0005488,binding; GO:0005515,protein binding; GO:0006950,response to stress; GO:0008150,biological_process; GO:0050896,response to stimulus; GO:0005575,cellular_component; GO:0016020,membrane; GO:0031224,intrinsic component…	PF03094.15:Mlo family	--	--	--
CSS0002942	3	81.4	94.59	87.72	73.09	62.22	66.58	67.54	79.88	76.67	59.76	53.48	58.86	151.78	123.18	121.6	140.43	138.42	146.78	134.49	160.23	142.91	44.72	47.41	46.55	Chr1	113997364	113998022	+	CSS0002942	--	--	--	PREDICTED: uncharacterized protein LOC107013704 [Solanum pennellii]	LSU3_ARATH RecName: Full=Protein RESPONSE TO LOW SULFUR 3 {ECO:0000303|PubMed:25628631};	A0A7J7I5J3_CAMSI SubName: Full=Uncharacterized protein {ECO:0000313|EMBL:KAF5960273.1};	At3g49570	GO:0098869,cellular oxidant detoxification; GO:0008150,biological_process; GO:0009636,response to toxic substance; GO:0009987,cellular process; GO:0042221,response to chemical; GO:0050896,response to stimulus; GO:0051716,cellular response to stimulus; GO:0070887,cellular response to chemical stimulus; GO:0097237,cellular response to toxic substance; GO:0098754,detoxification; GO:1990748,cellular …	PF14703.6:Cytosolic domain of 10TM putative phosphate transporter	--	--	--
CSS0002944	4	5.35	6.66	6.41	9.03	8.72	7.17	14.99	15.99	14.34	7.93	8.93	7.97	7.51	7.17	7.22	8.35	5.13	6.47	8.33	7.72	9.01	5.4	5.99	4.6	Chr15	108234969	108236831	-	CSS0002944	--	K09422 transcription factor MYB, plant | (RefSeq) transcription factor MYB108 (A)	--	MYB [Camellia sinensis]	MYB62_ARATH RecName: Full=Transcription factor MYB62 {ECO:0000303|PubMed:9839469}; AltName: Full=Myb-related protein 62 {ECO:0000303|PubMed:9839469}; Short=AtMYB62 {ECO:0000303|PubMed:9839469};	A0A4V3WPI4_CAMSI SubName: Full=Uncharacterized protein {ECO:0000313|EMBL:THG16527.1};	At1g68320	GO:0005634,nucleus; GO:0003700,DNA-binding transcription factor activity; GO:0043565,sequence-specific DNA binding; GO:0016036,cellular response to phosphate starvation; GO:0009740,gibberellic acid mediated signaling pathway; GO:0009686,gibberellin biosynthetic process; GO:0010373,negative regulation of gibberellin biosynthetic process; GO:0045892,negative regulation of transcription, DNA-templat…	PF00249.31:Myb-like DNA-binding domain	MYB	TF	MYB->MYB
CSS0002955	3	1.44	1.73	1.4	0.97	0.34	1.86	2.4	2.68	3.96	1.15	0.82	1.3	17.8	15.3	13.14	14.88	16.5	12.81	27.02	23.4	25.72	3.32	3.05	1.87	Chr11	84805863	84809657	-	CSS0002955	--	K14152 phosphoribosyl-ATP pyrophosphohydrolase / phosphoribosyl-AMP cyclohydrolase / histidinol dehydrogenase [EC:3.6.1.31 3.5.4.19 1.1.1.23] | (RefSeq) uncharacterized protein LOC111783531 (A)	ko00340: Histidine metabolism; ko01100: Metabolic pathways; ko01110: Biosynthesis of secondary metabolites; ko01230: Biosynthesis of amino acids	hypothetical protein POPTR_002G240700v3 [Populus trichocarpa]	SDI1_ARATH RecName: Full=Protein SULFUR DEFICIENCY-INDUCED 1 {ECO:0000303|PubMed:19154231}; Short=AtSDI1 {ECO:0000303|PubMed:19154231};	A0A7J7FQN4_CAMSI RecName: Full=TPR_REGION domain-containing protein {ECO:0000259|PROSITE:PS50293};	At5g48850	GO:0005634,nucleus; GO:0017053,transcription repressor complex; GO:0010438,cellular response to sulfur starvation; GO:0010439,regulation of glucosinolate biosynthetic process; GO:0006792,regulation of sulfur utilization; GO:0006950,response to stress; GO:0007154,cell communication; GO:0008150,biological_process; GO:0009267,cellular response to starvation; GO:0009605,response to external stimulus;…	PF00515.28:Tetratricopeptide repeat	--	--	--
CSS0002986	10	24.54	23.54	21.62	18.86	17.72	16.41	21.4	21.43	21.55	19.28	19.81	17.85	20.25	22.04	22.21	9.61	11.96	11.33	12.54	11.61	11.77	8.69	7.29	10.24	Contig698	475639	483631	+	CSS0002986	--	--	--	filament-like plant protein 3 [Quercus suber]	FPP3_ARATH RecName: Full=Filament-like plant protein 3 {ECO:0000303|PubMed:11972898}; Short=AtFPP3 {ECO:0000303|PubMed:11972898}; AltName: Full=Protein VESICLE TETHERING 1 {ECO:0000303|PubMed:25541219};	A0A4S4DQK1_CAMSI SubName: Full=Uncharacterized protein {ECO:0000313|EMBL:THG05372.1};	At3g05270	GO:0031410,cytoplasmic vesicle; GO:0030674,protein-macromolecule adaptor activity; GO:0060178,regulation of exocyst localization; GO:0003674,molecular_function; GO:0060090,molecular adaptor activity; GO:0008104,protein localization; GO:0008150,biological_process; GO:0009987,cellular process; GO:0031503,protein-containing complex localization; GO:0032879,regulation of localization; GO:0032880,regu…	PF05911.11:Filament-like plant protein, long coiled-coil	--	--	--
CSS0002988	9	1.18	0.79	0.98	1.21	1.26	1.27	1.1	1.35	0.97	1.2	1.2	1.38	0.57	0.82	0.85	1.85	1.15	1.17	1.44	0.76	0.81	2.14	2.56	2.4	Chr15	61805890	61814813	+	CSS0002988	--	K12486 stromal membrane-associated protein | (RefSeq) ADP-ribosylation factor GTPase-activating protein AGD12-like isoform X1 (A)	ko04144: Endocytosis	PREDICTED: C2 and GRAM domain-containing protein At5g50170 [Vitis vinifera]	C2GR2_ARATH RecName: Full=C2 and GRAM domain-containing protein At5g50170;	A0A4S4D3U7_CAMSI SubName: Full=Uncharacterized protein {ECO:0000313|EMBL:THF96984.1};	At5g50170	GO:0016021,integral component of membrane; GO:0005575,cellular_component; GO:0016020,membrane; GO:0031224,intrinsic component of membrane; GO:0110165,cellular anatomical entity	PF16016.5:VAD1 Analog of StAR-related lipid transfer domain	--	--	--
CSS0003008	9	1.79	1.73	0.83	2.91	0.65	6.47	0.6	0.44	3.82	1.29	2.64	0.42	0.15	1.24	0.15	0.65	0.47	3.01	3.59	0.32	0.99	4.67	0.7	4.76	Chr2	110651441	110654858	-	CSS0003008	--	--	--	uncharacterized protein LOC110659025 isoform X4 [Hevea brasiliensis]	--	A0A7J7FWJ3_CAMSI SubName: Full=Uncharacterized protein {ECO:0000313|EMBL:KAF5932331.1};	At5g25360	--	PF13259.6:Protein of unknown function (DUF4050)	--	--	--
CSS0003010	6	4.4	4.27	2.65	1.82	2.4	2.24	2.43	1.91	2.66	1.64	1.65	1.93	2.62	2.96	2.18	1.62	1.87	1.94	0.47	0.46	1.41	0.21	0.53	0.68	Chr11	118672696	118679689	+	CSS0003010	--	--	--	protein YLS3-like [Olea europaea var. sylvestris]	LTG14_ARATH RecName: Full=Non-specific lipid transfer protein GPI-anchored 14 {ECO:0000303|PubMed:23893219}; Short=AtLTPG-14 {ECO:0000303|PubMed:23893219}; Short=Protein LTP-GPI-ANCHORED 14 {ECO:0000303|PubMed:23893219}; AltName: Full=Protein SENESCENCE ASSOCIATED GENES 27 {ECO:0000303|PubMed:16299172}; AltName: Full=Xylogen like protein 7 {ECO:0000303|PubMed:21558309}; Short=AtXYLP7 {ECO:0000303…	A0A7J7FQD6_CAMSI RecName: Full=AAI domain-containing protein {ECO:0000259|SMART:SM00499};	At2g44300	GO:0031225,anchored component of membrane; GO:0005829,cytosol; GO:0005886,plasma membrane; GO:0008289,lipid binding; GO:0010150,leaf senescence; GO:0006869,lipid transport; GO:0080027,response to herbivore; GO:0009625,response to insect; GO:0003674,molecular_function; GO:0005488,binding; GO:0007275,multicellular organism development; GO:0007568,aging; GO:0008150,biological_process; GO:0032501,mul…	PF14368.6:Probable lipid transfer	--	--	--
CSS0003013	8	48.37	48.67	50.61	47.36	48.47	51	49.63	49.58	48.69	48.95	51.59	51.9	60.92	59.16	47.1	27.56	31.33	28.63	29.28	28.42	32.56	10.86	10.45	11.82	Chr7	184993999	185000809	-	CSS0003013	--	K01904 4-coumarate--CoA ligase [EC:6.2.1.12] | (RefSeq) 4-coumarate--CoA ligase 2 (A)	ko00130: Ubiquinone and other terpenoid-quinone biosynthesis; ko00940: Phenylpropanoid biosynthesis; ko01100: Metabolic pathways; ko01110: Biosynthesis of secondary metabolites	4-coumarate-CoA ligase [Camellia sinensis]	4CL2_SOYBN RecName: Full=4-coumarate--CoA ligase 2; Short=4CL 2; EC=6.2.1.12; AltName: Full=4-coumaroyl-CoA synthase 2; AltName: Full=Clone 4CL16;	A0A286QXV4_CAMSI RecName: Full=4-coumarate--CoA ligase {ECO:0000256|ARBA:ARBA00012959}; EC=6.2.1.12 {ECO:0000256|ARBA:ARBA00012959};	At1g65060	GO:0016207,4-coumarate-CoA ligase activity; GO:0005524,ATP binding; GO:0016405,CoA-ligase activity; GO:0009698,phenylpropanoid metabolic process; GO:0003674,molecular_function; GO:0003824,catalytic activity; GO:0016874,ligase activity; GO:0016877,ligase activity, forming carbon-sulfur bonds; GO:0016878,acid-thiol ligase activity; GO:0000166,nucleotide binding; GO:0005488,binding; GO:0017076,purin…	PF00501.28:AMP-binding enzyme	--	--	--
CSS0003019	7	12.37	13.26	13.62	13.11	12.91	14.47	14.67	14.71	14.6	14.55	14.77	13.29	15.85	14.5	16.01	23.12	25.67	22.54	22.18	24.28	21.76	34.42	41.49	36.11	Chr9	143725282	143740512	+	CSS0003019	--	K03139 transcription initiation factor TFIIF subunit beta [EC:3.6.4.12] | (RefSeq) transcription initiation factor IIF subunit beta (A)	ko03022: Basal transcription factors	PREDICTED: general transcription factor IIF subunit 2 isoform X2 [Vitis vinifera]	--	A0A7J7GQM8_CAMSI RecName: Full=Transcription initiation factor IIF subunit beta {ECO:0000256|ARBA:ARBA00021453};	At1g75510	--	PF02270.15:TFIIF, beta subunit HTH domain	--	--	--
CSS0003040	7	11.07	11.9	10.57	11.51	10.52	11.19	13.29	11.89	11.78	13.76	12.49	14.87	17.41	15.1	14.32	18.27	19.25	19.47	20.82	18.97	18.75	37.22	38.64	35.11	Chr5	34152771	34160319	-	CSS0003040	--	K06689 ubiquitin-conjugating enzyme E2 D [EC:2.3.2.23] | (RefSeq) ubiquitin-conjugating enzyme E2 E2-like (A)	ko04120: Ubiquitin mediated proteolysis; ko04141: Protein processing in endoplasmic reticulum	RING-type E3 ubiquitin ligase [Vitis vinifera]	DA2_ARATH RecName: Full=E3 ubiquitin-protein ligase DA2 {ECO:0000305}; EC=2.3.2.27 {ECO:0000269|PubMed:24045020}; AltName: Full=RING-type E3 ubiquitin transferase DA2 {ECO:0000305};	A0A7J7HB50_CAMSI RecName: Full=RING-type domain-containing protein {ECO:0000259|PROSITE:PS50089};	At1g78420	GO:0046872,metal ion binding; GO:0061630,ubiquitin protein ligase activity; GO:0007275,multicellular organism development; GO:0016567,protein ubiquitination; GO:0046620,regulation of organ growth; GO:0080113,regulation of seed growth; GO:0003674,molecular_function; GO:0005488,binding; GO:0043167,ion binding; GO:0043169,cation binding; GO:0003824,catalytic activity; GO:0004842,ubiquitin-protein tr…	--	--	--	--
CSS0003078	10	20.46	21.92	20.48	17.67	17.04	17.11	17.94	17.04	15.58	11.95	13.11	11.57	6.67	8.1	8.61	4.55	3.97	5.05	4.98	5.22	5.29	2.53	2.55	2.32	Chr14	52299935	52304606	-	CSS0003078	--	K00729 dolichyl-phosphate beta-glucosyltransferase [EC:2.4.1.117] | (RefSeq) dolichyl-phosphate beta-glucosyltransferase (A)	ko00510: N-Glycan biosynthesis; ko01100: Metabolic pathways	rhomboid protein Hedne11758 [Hedera nepalensis]	RBL3_ARATH RecName: Full=RHOMBOID-like protein 3 {ECO:0000303|PubMed:16223493, ECO:0000303|PubMed:17181860}; Short=AtRBL3 {ECO:0000303|PubMed:16223493, ECO:0000303|PubMed:17181860}; EC=3.4.21.- {ECO:0000305};	A0A7J7GS80_CAMSI RecName: Full=RHOMBOID-like protein {ECO:0000256|RuleBase:RU362115}; EC=3.4.21.- {ECO:0000256|RuleBase:RU362115}; AltName: Full=Rhomboid-like protein {ECO:0000256|RuleBase:RU362115};	At5g07250	GO:0000139,Golgi membrane; GO:0016021,integral component of membrane; GO:0009506,plasmodesma; GO:0004252,serine-type endopeptidase activity; GO:0003674,molecular_function; GO:0003824,catalytic activity; GO:0004175,endopeptidase activity; GO:0008233,peptidase activity; GO:0008236,serine-type peptidase activity; GO:0016787,hydrolase activity; GO:0017171,serine hydrolase activity; GO:0140096,catalyt…	PF01694.22:Rhomboid family	--	--	--
CSS0003089	8	157.56	156.25	160.99	124.98	136.2	148.3	139.15	142.87	128.45	113.24	113.68	109.32	141.72	144.76	136.16	92.37	91.57	82.79	102.18	118.35	106.71	39.3	39.21	36.23	Contig733	513346	520139	-	CSS0003089	--	K22683 aspartyl protease family protein [EC:3.4.23.-] | (RefSeq) aspartyl protease family protein 2-like (A)	--	aspartic protease [Sarracenia purpurea subsp. venosa]	ASPA_ARATH RecName: Full=Aspartyl protease family protein At5g10770; EC=3.4.23.- {ECO:0000305}; Flags: Precursor;	A0A7J7G6I0_CAMSI RecName: Full=Peptidase A1 domain-containing protein {ECO:0000259|PROSITE:PS51767};	At5g10770	GO:0031225,anchored component of membrane; GO:0005886,plasma membrane; GO:0004190,aspartic-type endopeptidase activity; GO:0003674,molecular_function; GO:0003824,catalytic activity; GO:0004175,endopeptidase activity; GO:0008233,peptidase activity; GO:0016787,hydrolase activity; GO:0070001,aspartic-type peptidase activity; GO:0140096,catalytic activity, acting on a protein; GO:0005575,cellular_com…	PF14543.6:Xylanase inhibitor N-terminal	--	--	--
CSS0003100	10	40.53	35.42	39.34	52.11	50.87	52.55	50.15	54.79	53.05	36.99	43.26	36.31	16.89	16.14	18.83	8.78	8.12	10.72	11.04	9.84	11.99	5.13	5.29	5.4	Chr1	42370661	42372485	+	CSS0003100	--	K17506 protein phosphatase 1L [EC:3.1.3.16] | (RefSeq) probable protein phosphatase 2C 25 (A)	--	Protein phosphatase [Trema orientalis]	P2C25_ARATH RecName: Full=Probable protein phosphatase 2C 25; Short=AtPP2C25; EC=3.1.3.16; AltName: Full=Protein phosphatase AP2C1;	A0A7J7I3U8_CAMSI RecName: Full=Protein-serine/threonine phosphatase {ECO:0000256|ARBA:ARBA00013081}; EC=3.1.3.16 {ECO:0000256|ARBA:ARBA00013081};	At2g30020	GO:0005634,nucleus; GO:0009536,plastid; GO:0046872,metal ion binding; GO:0106306,protein serine phosphatase activity; GO:0004722,protein serine/threonine phosphatase activity; GO:0106307,protein threonine phosphatase activity; GO:0009738,abscisic acid-activated signaling pathway; GO:0050832,defense response to fungus; GO:0006470,protein dephosphorylation; GO:0009620,response to fungus; GO:0009611…	PF00481.21:Protein phosphatase 2C	--	--	--
CSS0003180	6	46.96	44.26	45.67	23.96	27.21	29.64	25.38	27.13	25.06	16.95	13.55	19.09	11.98	13.5	12.07	11.66	15.82	14.79	13.59	14.57	16.66	10.1	11.82	13.63	Contig1147	12998	13819	+	CSS0003180	--	K01824 cholestenol Delta-isomerase [EC:5.3.3.5] | (RefSeq) probable 3-beta-hydroxysteroid-Delta(8),Delta(7)-isomerase (A)	ko00100: Steroid biosynthesis; ko01100: Metabolic pathways; ko01110: Biosynthesis of secondary metabolites	PREDICTED: probable 3-beta-hydroxysteroid-Delta(8),Delta(7)-isomerase [Vitis vinifera]	EBP_ARATH RecName: Full=Probable 3-beta-hydroxysteroid-Delta(8),Delta(7)-isomerase; EC=5.3.3.5; AltName: Full=Cholestenol Delta-isomerase; AltName: Full=Delta(8)-Delta(7) sterol isomerase; Short=D8-D7 sterol isomerase;	A0A7J7FQ41_CAMSI RecName: Full=EXPERA domain-containing protein {ECO:0000259|PROSITE:PS51751};	At1g20050	GO:0005783,endoplasmic reticulum; GO:0005789,endoplasmic reticulum membrane; GO:0016021,integral component of membrane; GO:0005634,nucleus; GO:0005886,plasma membrane; GO:0000247,C-8 sterol isomerase activity; GO:0047750,cholestenol delta-isomerase activity; GO:0004769,steroid delta-isomerase activity; GO:0016126,sterol biosynthetic process; GO:0003674,molecular_function; GO:0003824,catalytic act…	PF05241.12:Emopamil binding protein	--	--	--
CSS0003232	10	17.6	16.01	15	13.79	16.62	18.13	16.32	14.78	17.93	17.43	17.47	16.74	17.61	11.22	15.7	7.67	9.42	9.05	8.46	7.96	6.68	3.26	3.57	3.15	Chr3	178451905	178454341	-	CSS0003232	--	--	--	arabinogalactan peptide 16 [Capsella rubella]	AGP16_ARATH RecName: Full=Arabinogalactan protein 16 {ECO:0000303|PubMed:11006345}; Short=AtAGP16 {ECO:0000303|PubMed:11006345}; AltName: Full=Arabinogalactan peptide 16 {ECO:0000303|PubMed:11006345}; Short=AG-peptide 16 {ECO:0000303|PubMed:11006345}; Flags: Precursor;	A0A397ZXI8_BRACM SubName: Full=Uncharacterized protein {ECO:0000313|EMBL:RID70297.1};	At2g46330	GO:0031225,anchored component of membrane; GO:0005886,plasma membrane; GO:0005575,cellular_component; GO:0016020,membrane; GO:0031224,intrinsic component of membrane; GO:0110165,cellular anatomical entity; GO:0071944,cell periphery	PF06376.12:Arabinogalactan peptide	--	--	--
CSS0003245	3	0.68	0.69	0.59	0.28	0.2	0.89	1.45	0.63	0.49	0.61	1.05	0.68	1.76	2.3	1.39	1.67	1.14	1.55	1.88	1.42	1.15	0.75	0.46	0.62	Contig605	312013	321477	-	CSS0003245	--	K16297 serine carboxypeptidase-like clade II [EC:3.4.16.-] | (RefSeq) serine carboxypeptidase-like 34 (A)	--	serine carboxypeptidase-like 34 [Durio zibethinus]	SCP34_ARATH RecName: Full=Serine carboxypeptidase-like 34; EC=3.4.16.-; Flags: Precursor;	A0A4S4EZ92_CAMSI RecName: Full=Carboxypeptidase {ECO:0000256|RuleBase:RU361156}; EC=3.4.16.- {ECO:0000256|RuleBase:RU361156};	At5g23210	GO:0005576,extracellular region; GO:0005773,vacuole; GO:0004185,serine-type carboxypeptidase activity; GO:0003674,molecular_function; GO:0003824,catalytic activity; GO:0004180,carboxypeptidase activity; GO:0008233,peptidase activity; GO:0008236,serine-type peptidase activity; GO:0008238,exopeptidase activity; GO:0016787,hydrolase activity; GO:0017171,serine hydrolase activity; GO:0070008,serine-t…	PF00450.22:Serine carboxypeptidase	--	--	--
CSS0003275	5	0.41	1.34	0.74	0.37	0.88	0.26	0.83	0.81	0.52	1.27	1.1	0.92	1.75	1.22	0.77	0.68	0.32	0.57	0.68	1.04	0.46	0.46	0.39	0.32	Chr2	9643032	9665451	+	CSS0003275	--	K13024 inositol-hexakisphosphate/diphosphoinositol-pentakisphosphate 1-kinase [EC:2.7.4.24] | (RefSeq) inositol hexakisphosphate and diphosphoinositol-pentakisphosphate kinase 2-like isoform X1 (A)	ko04070: Phosphatidylinositol signaling system	inositol hexakisphosphate and diphosphoinositol-pentakisphosphate kinase VIP2 isoform X5 [Manihot esculenta]	VIP2L_ARATH RecName: Full=Inositol hexakisphosphate and diphosphoinositol-pentakisphosphate kinase VIP2 {ECO:0000303|PubMed:25231822}; EC=2.7.4.21 {ECO:0000269|PubMed:25231822}; EC=2.7.4.24 {ECO:0000269|PubMed:25231822}; AltName: Full=Protein VIP HOMOLOG 1 {ECO:0000303|PubMed:25901085}; AltName: Full=VIP1 homolog protein 2 {ECO:0000303|PubMed:25231822}; Short=Arabidopsis homolog protein of yeast …	A0A7J7I179_CAMSI RecName: Full=Inositol hexakisphosphate and diphosphoinositol-pentakisphosphate kinase {ECO:0000256|RuleBase:RU365032}; EC=2.7.4.21 {ECO:0000256|RuleBase:RU365032}; EC=2.7.4.24 {ECO:0000256|RuleBase:RU365032};	At5g15070	GO:0005829,cytosol; GO:0005886,plasma membrane; GO:0009536,plastid; GO:0102092,5-diphosphoinositol pentakisphosphate 3-kinase activity; GO:0005524,ATP binding; GO:0033857,diphosphoinositol-pentakisphosphate kinase activity; GO:0000829,inositol heptakisphosphate kinase activity; GO:0052723,inositol hexakisphosphate 1-kinase activity; GO:0052724,inositol hexakisphosphate 3-kinase activity; GO:00008…	PF00328.22:Histidine phosphatase superfamily (branch 2)	--	--	--
CSS0003337	9	0.45	1.1	0.61	1.35	1.21	1.82	1.65	2.2	1.49	1.78	2.02	1.42	0.65	0.73	1.18	1.34	2.24	1.08	1.8	1.6	1.71	5.89	5.9	5.54	Chr10	18626606	18631629	-	CSS0003337	--	K00128 aldehyde dehydrogenase (NAD+) [EC:1.2.1.3] | (RefSeq) aldehyde dehydrogenase family 2 member B7, mitochondrial-like (A)	ko00010: Glycolysis / Gluconeogenesis; ko00053: Ascorbate and aldarate metabolism; ko00071: Fatty acid degradation; ko00280: Valine, leucine and isoleucine degradation; ko00310: Lysine degradation; ko00330: Arginine and proline metabolism; ko00340: Histidine metabolism; ko00380: Tryptophan metabolism; ko00410: beta-Alanine metabolism; ko00561: Glycerolipid metabolism; ko00620: Pyruvate metabolism…	PREDICTED: aldehyde dehydrogenase family 2 member B7, mitochondrial-like [Nelumbo nucifera]	BALDH_ANTMA RecName: Full=Benzaldehyde dehydrogenase, mitochondrial {ECO:0000303|PubMed:19292760}; EC=1.2.1.28 {ECO:0000269|PubMed:19292760}; AltName: Full=2-phenylacetaldehyde dehydrogenase {ECO:0000305}; EC=1.2.1.39 {ECO:0000269|PubMed:19292760}; AltName: Full=Acetaldehyde dehydrogenase {ECO:0000305}; EC=1.2.1.3 {ECO:0000269|PubMed:19292760}; Flags: Precursor;	A0A7J7GLA5_CAMSI RecName: Full=Aldedh domain-containing protein {ECO:0000259|Pfam:PF00171};	At1g23800	GO:0005739,mitochondrion; GO:0008774,acetaldehyde dehydrogenase (acetylating) activity; GO:0004029,aldehyde dehydrogenase (NAD+) activity; GO:0018479,benzaldehyde dehydrogenase (NAD+) activity; GO:0043878,glyceraldehyde-3-phosphate dehydrogenase (NAD+) (non-phosphorylating) activity; GO:0008957,phenylacetaldehyde dehydrogenase activity; GO:0007623,circadian rhythm; GO:0010597,green leaf volatile …	PF00171.22:Aldehyde dehydrogenase family	--	--	--
CSS0003403	5	6.85	2.24	1.65	9.09	6.52	4.15	11.15	3.74	4.36	2.34	7.83	11.65	8.62	8.53	14.72	6.74	6.75	4.03	5.82	2.16	2.51	6.93	14.91	4.95	Contig418	6740	8753	-	CSS0003403	--	K11136 regulator of telomere elongation helicase 1 [EC:3.6.4.12] | (RefSeq) regulator of telomere elongation helicase 1 (A)	--	unnamed protein product [Coffea canephora]	RTEL1_ORYSJ RecName: Full=Regulator of telomere elongation helicase 1 homolog {ECO:0000305}; EC=3.6.4.12 {ECO:0000305};	A0A7J7FV14_CAMSI RecName: Full=Helicase ATP-binding domain-containing protein {ECO:0000259|PROSITE:PS51193};	At1g79950	GO:0005739,mitochondrion; GO:0005634,nucleus; GO:0051539,4 iron, 4 sulfur cluster binding; GO:0005524,ATP binding; GO:0003677,DNA binding; GO:0003678,DNA helicase activity; GO:0070182,DNA polymerase binding; GO:0046872,metal ion binding; GO:0032508,DNA duplex unwinding; GO:0036297,interstrand cross-link repair; GO:0043007,maintenance of rDNA; GO:0070716,mismatch repair involved in maintenance of …	PF13307.6:Helicase C-terminal domain	--	--	--
CSS0003428	7	4.84	9.49	6.67	8.02	4.8	4.67	7.1	3.72	7.05	8.8	7.89	11.17	5.61	7.92	12.57	7.67	8.11	8.9	11.1	9.67	11.26	26.73	29.88	23.23	Chr13	34662366	34664166	+	CSS0003428	--	K01097 N-acylneuraminate-9-phosphatase [EC:3.1.3.29] | (RefSeq) N-acylneuraminate-9-phosphatase isoform X1 (A)	ko00520: Amino sugar and nucleotide sugar metabolism; ko01100: Metabolic pathways	PREDICTED: haloacid dehalogenase-like hydrolase domain-containing protein 3 [Ricinus communis]	--	A0A7J7GEC9_CAMSI SubName: Full=Uncharacterized protein {ECO:0000313|EMBL:KAF5938281.1};	At2g41250	--	PF13419.6:Haloacid dehalogenase-like hydrolase	--	--	--
CSS0003454	9	0.51	0.64	0.9	0.65	0.64	0.62	0.51	0.42	0.79	0.69	1.93	0.75	0.13	0.48	0	0.64	0.31	0.68	0.69	0.18	0.16	0.99	1.38	1.53	Contig977	470264	485258	-	CSS0003454	--	K24104 GPN-loop GTPase | (RefSeq) LOW QUALITY PROTEIN: uncharacterized protein LOC104799061 (A)	--	putative receptor-like protein kinase At4g00960 isoform X2 [Durio zibethinus]	CRK25_ARATH RecName: Full=Cysteine-rich receptor-like protein kinase 25; Short=Cysteine-rich RLK25; EC=2.7.11.-; Flags: Precursor;	A0A4S4EX18_CAMSI SubName: Full=Uncharacterized protein {ECO:0000313|EMBL:THG21232.1};	At4g05200	GO:0016021,integral component of membrane; GO:0005886,plasma membrane; GO:0005524,ATP binding; GO:0106310,protein serine kinase activity; GO:0004674,protein serine/threonine kinase activity; GO:0106311,protein threonine kinase activity; GO:0042742,defense response to bacterium; GO:0006468,protein phosphorylation; GO:0000166,nucleotide binding; GO:0003674,molecular_function; GO:0005488,binding; GO…	PF01657.17:Salt stress response/antifungal	--	--	--
CSS0003460	7	9.42	9.42	10.18	11.67	13.47	15.66	12.31	10.63	11.5	10.56	10.87	10.14	16.71	14.04	15.43	24.7	21.64	26.72	16.52	17.93	18.03	37.67	37.69	34.93	Chr8	15737256	15743953	-	CSS0003460	--	K01051 pectinesterase [EC:3.1.1.11] | (RefSeq) pectinesterase (A)	ko00040: Pentose and glucuronate interconversions; ko01100: Metabolic pathways	PREDICTED: pectinesterase [Ricinus communis]	PME21_SOLLC RecName: Full=Pectinesterase 2.1; Short=PE 2.1; EC=3.1.1.11; AltName: Full=Pectin methylesterase 2.1; Flags: Precursor;	A0A4S4F1Y0_CAMSI RecName: Full=Pectinesterase {ECO:0000256|ARBA:ARBA00013229, ECO:0000256|RuleBase:RU000589}; EC=3.1.1.11 {ECO:0000256|ARBA:ARBA00013229, ECO:0000256|RuleBase:RU000589};	At1g11580	GO:0005618,cell wall; GO:0005576,extracellular region; GO:0045330,aspartyl esterase activity; GO:0030599,pectinesterase activity; GO:0046910,pectinesterase inhibitor activity; GO:0042545,cell wall modification; GO:0009835,fruit ripening; GO:0045490,pectin catabolic process; GO:0003674,molecular_function; GO:0003824,catalytic activity; GO:0016787,hydrolase activity; GO:0016788,hydrolase activity, …	PF01095.19:Pectinesterase	--	--	--
CSS0003464	7	2.17	2.96	0.85	2.23	1.18	1.32	3.61	2.07	1.89	8.52	9.32	7.05	5.17	5.74	7.95	10.89	9.13	9.53	11.98	9.59	9	20.82	19.83	20.26	Chr1	172278136	172278923	-	CSS0003464	--	K03686 molecular chaperone DnaJ | (RefSeq) dnaJ homolog 1, mitochondrial (A)	--	PREDICTED: chaperone protein dnaJ 11, chloroplastic [Cucumis melo]	DNJ11_ARATH RecName: Full=Chaperone protein dnaJ 11, chloroplastic; Short=AtDjC11; Short=AtJ11; Flags: Precursor;	A0A7J0EPG9_9ERIC SubName: Full=Chaperone DnaJ-domain superfamily protein {ECO:0000313|EMBL:GFY87899.1};	At4g36040	GO:0009507,chloroplast; GO:0009570,chloroplast stroma; GO:0005634,nucleus; GO:0009536,plastid; GO:0005575,cellular_component; GO:0005622,intracellular anatomical structure; GO:0005737,cytoplasm; GO:0043226,organelle; GO:0043227,membrane-bounded organelle; GO:0043229,intracellular organelle; GO:0043231,intracellular membrane-bounded organelle; GO:0110165,cellular anatomical entity; GO:0009532,plas…	PF00226.31:DnaJ domain	--	--	--
CSS0003484	10	9.39	7.97	8.4	13.57	11.17	11	11.32	13.84	11.22	10.53	9.68	11.85	7.41	5.42	5.92	1.91	1.93	2.01	4.44	4.73	2.17	0.45	0.29	1.63	Chr3	18977603	18982460	+	CSS0003484	--	K14595 abscisate beta-glucosyltransferase [EC:2.4.1.263] | (GenBank) UDP-glucosyltransferase 73B2 (A)	ko00906: Carotenoid biosynthesis; ko01100: Metabolic pathways; ko01110: Biosynthesis of secondary metabolites	PREDICTED: CBS domain-containing protein CBSX1, chloroplastic-like [Erythranthe guttata]	CBSX1_ARATH RecName: Full=CBS domain-containing protein CBSX1, chloroplastic; AltName: Full=CBS domain-containing protein 2; Short=AtCDCP2; AltName: Full=Protein LOSS OF THE TIMING OF ET AND JA BIOSYNTHESIS 2; Short=AtLEJ2; Flags: Precursor;	A0A4S4EXQ1_CAMSI SubName: Full=Uncharacterized protein {ECO:0000313|EMBL:THG21828.1};	At4g36910	GO:0009507,chloroplast; GO:0045454,cell redox homeostasis; GO:0008150,biological_process; GO:0009987,cellular process; GO:0019725,cellular homeostasis; GO:0042592,homeostatic process; GO:0050789,regulation of biological process; GO:0050794,regulation of cellular process; GO:0065007,biological regulation; GO:0065008,regulation of biological quality; GO:0005575,cellular_component; GO:0005622,intrac…	PF00571.28:CBS domain	--	--	--
CSS0003491	2	3.46	4.02	3.23	3.02	2.49	3.16	2.63	2.73	4.19	4.41	4.07	3.19	1.31	2.38	1.69	3.06	3.02	3.3	4.51	6.24	4.08	2.56	2.63	2.65	Chr10	160820508	160822738	+	CSS0003491	--	K12309 beta-galactosidase [EC:3.2.1.23] | (Kazusa) Lj3g3v0323160.1; - (A)	ko00052: Galactose metabolism; ko00511: Other glycan degradation; ko00531: Glycosaminoglycan degradation; ko00600: Sphingolipid metabolism; ko00604: Glycosphingolipid biosynthesis - ganglio series; ko01100: Metabolic pathways	unnamed protein product, partial [Vitis vinifera]	ZWIP2_ARATH RecName: Full=Zinc finger protein WIP2; AltName: Full=Protein NO TRANSMITTING TRACT; AltName: Full=WIP-domain protein 2 {ECO:0000303|PubMed:11782451}; Short=AtWIP2 {ECO:0000303|PubMed:11782451};	A0A7J7GKG1_CAMSI SubName: Full=Uncharacterized protein {ECO:0000313|EMBL:KAF5941289.1};	At3g57670	GO:0005634,nucleus; GO:0003700,DNA-binding transcription factor activity; GO:0046872,metal ion binding; GO:0048856,anatomical structure development; GO:0001709,cell fate determination; GO:1990058,fruit replum development; GO:0009860,pollen tube growth; GO:0080022,primary root development; GO:0010468,regulation of gene expression; GO:0006355,regulation of transcription, DNA-templated; GO:0010500,t…	PF00096.26:Zinc finger, C2H2 type	C2H2	TF	C2H2
CSS0003523	8	0.58	0.94	0.38	0.6	0.49	0.62	1.13	0.62	0.53	0.39	0.58	0.42	0.67	1.4	0.8	0.63	0.94	0.27	0.49	0.92	1.02	0.18	0.17	0.19	Chr9	30966939	30968407	-	CSS0003523	--	K09286 EREBP-like factor | (RefSeq) ethylene-responsive transcription factor ERF062-like (A)	--	PREDICTED: ethylene-responsive transcription factor ERF062 isoform X1 [Vitis vinifera]	ERF62_ARATH RecName: Full=Ethylene-responsive transcription factor ERF062;	A0A4S4D3N7_CAMSI RecName: Full=AP2/ERF domain-containing protein {ECO:0000259|PROSITE:PS51032};	At4g13620	GO:0005634,nucleus; GO:0003700,DNA-binding transcription factor activity; GO:0043565,sequence-specific DNA binding; GO:0009873,ethylene-activated signaling pathway; GO:0003674,molecular_function; GO:0140110,transcription regulator activity; GO:0003676,nucleic acid binding; GO:0003677,DNA binding; GO:0005488,binding; GO:0097159,organic cyclic compound binding; GO:1901363,heterocyclic compound bind…	PF00847.20:AP2 domain	AP2/ERF-ERF	TF	AP2/ERF->AP2/ERF-ERF
CSS0003529	6	3.58	3.37	3.91	3.84	5.58	6.32	2.31	2.66	2.11	0.66	1.42	0.72	0.69	0.4	0.53	0.91	0.72	1.08	0.59	0.5	1.08	0.67	0.14	0.16	Chr12	159895137	159895997	+	CSS0003529	--	K13422 transcription factor MYC2 | (RefSeq) transcription factor MYC3 (A)	ko04016: MAPK signaling pathway - plant; ko04075: Plant hormone signal transduction	PREDICTED: transcription factor MYC4 [Vitis vinifera]	MYC1_SOLLC RecName: Full=Transcription factor MYC1 {ECO:0000303|PubMed:24884371}; Short=SlMYC1 {ECO:0000303|PubMed:24884371};	A0A7J7GCJ9_CAMSI RecName: Full=BHLH domain-containing protein {ECO:0000259|PROSITE:PS50888};	At1g32640	GO:0005634,nucleus; GO:0003700,DNA-binding transcription factor activity; GO:0046983,protein dimerization activity; GO:0043565,sequence-specific DNA binding; GO:0000976,transcription regulatory region sequence-specific DNA binding; GO:0007275,multicellular organism development; GO:0045893,positive regulation of transcription, DNA-templated; GO:0006355,regulation of transcription, DNA-templated; G…	PF00010.26:Helix-loop-helix DNA-binding domain	bHLH	TF	bHLH
CSS0003548	4	8.11	9.63	10.2	18.16	18.24	20.43	16.69	21.34	19.15	17.32	18.01	16.17	11.58	8.59	7.94	6.42	5.74	4.37	6.29	6.62	7.96	1.9	3.18	2.67	Chr9	51456576	51462203	-	CSS0003548	--	K05894 12-oxophytodienoic acid reductase [EC:1.3.1.42] | (RefSeq) putative 12-oxophytodienoate reductase 11 (A)	ko00592: alpha-Linolenic acid metabolism; ko01100: Metabolic pathways; ko01110: Biosynthesis of secondary metabolites	PREDICTED: putative 12-oxophytodienoate reductase 11 [Ipomoea nil]	OPR11_ORYSJ RecName: Full=Putative 12-oxophytodienoate reductase 11; EC=1.3.1.-; AltName: Full=OPDA-reductase 11; Short=OsOPR11;	A0A4S4D0P9_CAMSI RecName: Full=Oxidored_FMN domain-containing protein {ECO:0000259|Pfam:PF00724};	At1g76690	GO:0010181,FMN binding; GO:0016491,oxidoreductase activity; GO:0006633,fatty acid biosynthetic process; GO:0031408,oxylipin biosynthetic process; GO:0000166,nucleotide binding; GO:0003674,molecular_function; GO:0005488,binding; GO:0032553,ribonucleotide binding; GO:0036094,small molecule binding; GO:0043167,ion binding; GO:0043168,anion binding; GO:0097159,organic cyclic compound binding; GO:0097…	PF00724.20:NADH:flavin oxidoreductase / NADH oxidase family	--	--	--
CSS0003594	10	2.49	2.85	2.44	2.53	2.93	2.87	2.87	3.66	4.06	1.91	2.38	2.25	1.47	1.4	2.92	0.66	0.81	1.42	1.09	2.08	1.21	0.56	0.48	0.44	Chr5	129420030	129424821	+	CSS0003594	--	K01184 polygalacturonase [EC:3.2.1.15] | (RefSeq) polygalacturonase (A)	ko00040: Pentose and glucuronate interconversions; ko01100: Metabolic pathways	unnamed protein product [Coffea canephora]	Y5262_ARATH RecName: Full=Ankyrin repeat-containing protein At5g02620;	A0A4S4D3K7_CAMSI RecName: Full=ANK_REP_REGION domain-containing protein {ECO:0000259|PROSITE:PS50297};	At2g31820	GO:0005783,endoplasmic reticulum; GO:0016021,integral component of membrane; GO:0005886,plasma membrane; GO:0008157,protein phosphatase 1 binding; GO:0019888,protein phosphatase regulator activity; GO:0035304,regulation of protein dephosphorylation; GO:0003674,molecular_function; GO:0005488,binding; GO:0005515,protein binding; GO:0019899,enzyme binding; GO:0019902,phosphatase binding; GO:0019903,…	PF12796.7:Ankyrin repeats (3 copies)	--	--	--
CSS0003600	6	11.57	11.93	12.35	2.43	11.26	4.95	2.39	8.05	2.06	12.77	4.68	14.16	2.37	3.93	7.2	2.89	2.2	0.85	8.87	8.48	9.65	9.84	3.66	6.54	Chr4	60605548	60644534	+	CSS0003600	--	K12876 RNA-binding protein 8A | (RefSeq) RNA-binding protein 8A (A)	ko03013: RNA transport; ko03015: mRNA surveillance pathway; ko03040: Spliceosome	PREDICTED: RNA-binding protein 8A [Vitis vinifera]	Y14_ARATH RecName: Full=RNA-binding protein Y14 {ECO:0000305}; Short=AtY14 {ECO:0000303|PubMed:24416299}; AltName: Full=RNA-binding protein 8A {ECO:0000305};	A0A7J7G8Z2_CAMSI RecName: Full=RRM domain-containing protein {ECO:0000259|PROSITE:PS50102};	At1g51510	GO:0005737,cytoplasm; GO:0005829,cytosol; GO:0035145,exon-exon junction complex; GO:0016604,nuclear body; GO:0016607,nuclear speck; GO:0005730,nucleolus; GO:0005654,nucleoplasm; GO:0005634,nucleus; GO:0003729,mRNA binding; GO:0006397,mRNA processing; GO:0051028,mRNA transport; GO:0000184,nuclear-transcribed mRNA catabolic process, nonsense-mediated decay; GO:0010628,positive regulation of gene ex…	PF00076.22:RNA recognition motif. (a.k.a. RRM, RBD, or RNP domain)	--	--	--
CSS0003605	10	5.64	3.96	4.18	5.13	4.54	4.88	4.2	5.02	3.01	4.77	4.05	2.74	1.99	2.89	3.13	1.56	1.17	0.89	1.37	1	1.27	0.09	0.3	0.1	Contig57	47797	54797	-	CSS0003605	--	K19041 E3 ubiquitin-protein ligase RNF38/44 [EC:2.3.2.27] | (RefSeq) uncharacterized protein LOC108223952 (A)	--	PREDICTED: uncharacterized protein LOC104613300 [Nelumbo nucifera]	MBR1_ARATH RecName: Full=E3 ubiquitin-protein ligase MBR1; EC=2.3.2.27; AltName: Full=MED25-binding RING-H2 protein 1; AltName: Full=RING-H2 finger MBR1; AltName: Full=RING-type E3 ubiquitin transferase MBR1 {ECO:0000305};	A0A7J7GXS6_CAMSI RecName: Full=RING-type domain-containing protein {ECO:0000259|PROSITE:PS50089};	At1g17970	GO:0046872,metal ion binding; GO:0061630,ubiquitin protein ligase activity; GO:0009908,flower development; GO:0043161,proteasome-mediated ubiquitin-dependent protein catabolic process; GO:0010228,vegetative to reproductive phase transition of meristem; GO:0003674,molecular_function; GO:0005488,binding; GO:0043167,ion binding; GO:0043169,cation binding; GO:0003824,catalytic activity; GO:0004842,ub…	PF13639.6:Ring finger domain	--	--	--
CSS0003646	7	0.45	0.65	0.9	1.15	0.53	0.55	0.56	0.96	0.4	1.01	0.83	0.81	0.67	0.7	0.59	1.38	0.78	1.4	0.82	0.89	0.88	1.17	1.5	1.67	Chr7	144487737	144490977	-	CSS0003646	--	K23877 xyloglucan O-acetyltransferase | (RefSeq) protein ALTERED XYLOGLUCAN 4 isoform X1 (A)	--	hypothetical protein CICLE_v10031403mg [Citrus clementina]	TBL29_ARATH RecName: Full=Protein ESKIMO 1; AltName: Full=Protein trichome birefringence-like 29;	A0A7J7H4A9_CAMSI RecName: Full=PMR5N domain-containing protein {ECO:0000259|Pfam:PF14416};	At3g55990	GO:0005794,Golgi apparatus; GO:0000139,Golgi membrane; GO:0016021,integral component of membrane; GO:0016413,O-acetyltransferase activity; GO:1990538,xylan O-acetyltransferase activity; GO:0045893,positive regulation of transcription, DNA-templated; GO:0009409,response to cold; GO:0050826,response to freezing; GO:0045492,xylan biosynthetic process; GO:0003674,molecular_function; GO:0003824,cataly…	PF13839.6:GDSL/SGNH-like Acyl-Esterase family found in Pmr5 and Cas1p	--	--	--
CSS0003727	9	9.43	8.42	9.98	13.42	7.33	12.35	10.43	7.41	10.92	12.24	10.48	10.07	6.89	3.97	4.15	7.71	8.21	10.09	8.36	7.88	10.32	11.38	14.27	6	Chr5	83465163	83465624	+	CSS0003727	--	--	--	--	--	A0A7J7HBW6_CAMSI SubName: Full=Uncharacterized protein {ECO:0000313|EMBL:KAF5950115.1};	--	--	--	--	--	--
CSS0003764	4	1.99	2.97	1.36	4.92	5.22	4.76	4.95	2.91	3.04	3.44	4.57	4.16	1.78	2.45	1.98	1.41	1.2	1.52	1.65	2.11	2.08	2.34	1.82	2.08	Chr14	73726621	73730932	-	CSS0003764	--	K13422 transcription factor MYC2 | (RefSeq) transcription factor MYC2-like (A)	ko04016: MAPK signaling pathway - plant; ko04075: Plant hormone signal transduction	unnamed protein product, partial [Vitis vinifera]	BH041_ARATH RecName: Full=Putative transcription factor bHLH041; AltName: Full=Basic helix-loop-helix protein 41; Short=AtbHLH41; Short=bHLH 41; AltName: Full=Transcription factor EN 51; AltName: Full=bHLH transcription factor bHLH041;	A0A7J7H0W2_CAMSI RecName: Full=BHLH domain-containing protein {ECO:0000259|PROSITE:PS50888};	At5g56960	GO:0005634,nucleus; GO:0003677,DNA binding; GO:0003700,DNA-binding transcription factor activity; GO:0046983,protein dimerization activity; GO:0006355,regulation of transcription, DNA-templated; GO:0010200,response to chitin; GO:0003674,molecular_function; GO:0003676,nucleic acid binding; GO:0005488,binding; GO:0097159,organic cyclic compound binding; GO:1901363,heterocyclic compound binding; GO:…	PF00010.26:Helix-loop-helix DNA-binding domain	bHLH	TF	bHLH
CSS0003785	7	1.03	1.54	0.96	1.56	2.19	1.5	3.19	1.94	1.44	2.11	1.42	2.12	4.93	3.11	3.57	6.22	5.44	6.03	5.47	5.35	4.84	7.21	6.44	9.66	Contig301	21918	24343	-	CSS0003785	--	K19307 25S rRNA (uracil2634-N3)-methyltransferase [EC:2.1.1.313] | (RefSeq) uncharacterized protein At4g26485-like (A)	--	PREDICTED: uncharacterized protein At4g26485-like [Daucus carota subsp. sativus]	HIP41_ARATH RecName: Full=Heavy metal-associated isoprenylated plant protein 41 {ECO:0000303|PubMed:21072340, ECO:0000303|PubMed:23368984}; Short=AtHIP41 {ECO:0000303|PubMed:21072340, ECO:0000303|PubMed:23368984}; Flags: Precursor;	A0A7J7GS23_CAMSI RecName: Full=DUF2431 domain-containing protein {ECO:0000259|Pfam:PF10354};	At1g55790	GO:0005737,cytoplasm; GO:0046872,metal ion binding; GO:0070042,rRNA (uridine-N3-)-methyltransferase activity; GO:0070475,rRNA base methylation; GO:0003674,molecular_function; GO:0005488,binding; GO:0043167,ion binding; GO:0043169,cation binding; GO:0003824,catalytic activity; GO:0008168,methyltransferase activity; GO:0008170,N-methyltransferase activity; GO:0008173,RNA methyltransferase activity;…	PF10354.9:Domain of unknown function (DUF2431)	--	--	--
CSS0003807	5	12.15	11.13	11.81	11.63	10.43	10.85	10.72	11.36	11.61	12.5	11.85	11.57	17.08	16.14	18.76	12.68	12.2	16.28	11.96	12.39	14.46	7.67	9.65	6.91	Chr15	25728882	25734992	-	CSS0003807	--	K03301 ATP:ADP antiporter, AAA family | (RefSeq) plastidic ATP/ADP-transporter (A)	--	plastidic ATP/ADP-transporter [Sesamum indicum]	TLC1_SOLTU RecName: Full=Plastidic ATP/ADP-transporter;	A0A7J7HYY0_CAMSI RecName: Full=ADP,ATP carrier protein {ECO:0000256|RuleBase:RU363121};	At1g80300	GO:0031969,chloroplast membrane; GO:0016021,integral component of membrane; GO:0005524,ATP binding; GO:0005471,ATP:ADP antiporter activity; GO:0000166,nucleotide binding; GO:0003674,molecular_function; GO:0005488,binding; GO:0017076,purine nucleotide binding; GO:0030554,adenyl nucleotide binding; GO:0032553,ribonucleotide binding; GO:0032555,purine ribonucleotide binding; GO:0032559,adenyl ribonu…	PF03219.14:TLC ATP/ADP transporter	--	--	--
CSS0003825	4	0.92	0.96	1.13	1.95	2.96	1.99	2.44	2.64	2.44	4.22	2.9	2.55	0.86	1.2	2.58	0.82	1.76	1.17	1.39	1	1.2	1.3	1.13	1.66	Contig405	272377	274557	+	CSS0003825	--	K05391 cyclic nucleotide gated channel, plant | (RefSeq) cyclic nucleotide-gated ion channel 1-like (A)	ko04626: Plant-pathogen interaction	PREDICTED: wall-associated receptor kinase-like 1 [Ricinus communis]	WAKLB_ARATH RecName: Full=Wall-associated receptor kinase-like 2; EC=2.7.11.-; Flags: Precursor;	A0A4S4EXT1_CAMSI RecName: Full=Protein kinase domain-containing protein {ECO:0000259|PROSITE:PS50011};	At1g16130	GO:0016021,integral component of membrane; GO:0009505,plant-type cell wall; GO:0005886,plasma membrane; GO:0005524,ATP binding; GO:0005509,calcium ion binding; GO:0030247,polysaccharide binding; GO:0106310,protein serine kinase activity; GO:0004674,protein serine/threonine kinase activity; GO:0106311,protein threonine kinase activity; GO:0007166,cell surface receptor signaling pathway; GO:0046777…	PF00069.25:Protein kinase domain	--	--	--
CSS0003830	8	9.62	11.54	9.45	7.2	10.39	8.94	11.36	9.74	9.49	13.08	11.3	11.41	13	13.03	14.24	8.47	7.11	9.27	8.59	8.95	9.7	4.66	5.23	6.61	Chr3	19190678	19191960	+	CSS0003830	--	K18801 glucuronoxylan 4-O-methyltransferase [EC:2.1.1.112] | (RefSeq) hypothetical protein (A)	--	protein IRX15-LIKE-like [Olea europaea var. sylvestris]	IX15L_ARATH RecName: Full=Protein IRX15-LIKE;	A0A4S4EXQ2_CAMSI RecName: Full=Polysacc_synt_4 domain-containing protein {ECO:0000259|Pfam:PF04669};	At5g67210	GO:0005794,Golgi apparatus; GO:0000139,Golgi membrane; GO:0016021,integral component of membrane; GO:0009834,plant-type secondary cell wall biogenesis; GO:0045492,xylan biosynthetic process; GO:0008150,biological_process; GO:0009832,plant-type cell wall biogenesis; GO:0009987,cellular process; GO:0042546,cell wall biogenesis; GO:0044085,cellular component biogenesis; GO:0071554,cell wall organiza…	PF04669.13:Polysaccharide biosynthesis	--	--	--
CSS0003833	8	6.21	2.51	4.01	2.21	10.78	3.02	2.71	4.44	3.75	9.75	4.87	2.5	4.02	7.28	7.52	3.23	1.99	2.17	3.1	5.25	2.94	2.31	2.65	3.21	Contig341	32236	53327	-	CSS0003833	--	K14018 phospholipase A-2-activating protein | (RefSeq) phospholipase A-2-activating protein (A)	ko04141: Protein processing in endoplasmic reticulum	phospholipase A-2-activating protein [Hevea brasiliensis]	SCD1_ARATH RecName: Full=DENN domain and WD repeat-containing protein SCD1 {ECO:0000305}; AltName: Full=Protein STOMATAL CYTOKINESIS DEFECTIVE 1 {ECO:0000303|PubMed:12874123};	A0A7J7HFB9_CAMSI SubName: Full=Uncharacterized protein {ECO:0000313|EMBL:KAF5951622.1};	At3g18860	GO:0030136,clathrin-coated vesicle; GO:0080008,Cul4-RING E3 ubiquitin ligase complex; GO:0031410,cytoplasmic vesicle; GO:0005886,plasma membrane; GO:0000911,cytokinesis by cell plate formation; GO:0010235,guard mother cell cytokinesis; GO:0009825,multidimensional cell growth; GO:0045824,negative regulation of innate immune response; GO:0040008,regulation of growth; GO:0032483,regulation of Rab pr…	PF08324.11:PUL domain	--	--	--
CSS0003856	9	10.29	17.38	24.39	49.81	38.11	50.33	86.55	28.66	21.27	8.23	18.66	34.08	20.25	36.19	25.45	25.87	48.99	46.61	70.5	24.6	25.31	15.33	52.79	89.06	Chr11	92330369	92332604	-	CSS0003856	--	K02974 small subunit ribosomal protein S24e | (RefSeq) 40S ribosomal protein S24-1 (A)	ko03010: Ribosome	putative ribosomal protein S24e family protein [Helianthus annuus]	RS241_ARATH RecName: Full=40S ribosomal protein S24-1;	A0A5J5BLY5_9ASTE RecName: Full=40S ribosomal protein S24 {ECO:0000256|RuleBase:RU004383};	At3g04920	GO:0009507,chloroplast; GO:0005829,cytosol; GO:0022626,cytosolic ribosome; GO:0022627,cytosolic small ribosomal subunit; GO:0005730,nucleolus; GO:0005886,plasma membrane; GO:0042788,polysomal ribosome; GO:0005774,vacuolar membrane; GO:0003729,mRNA binding; GO:0003735,structural constituent of ribosome; GO:0006412,translation; GO:0003674,molecular_function; GO:0003676,nucleic acid binding; GO:0003…	PF01282.19:Ribosomal protein S24e	--	--	--
CSS0003911	10	91.43	91.17	91.46	85.73	98.48	106.4	91.84	95.04	96.63	84.13	81.42	85.71	66.45	71.06	69.93	57.62	52.26	49.81	47.94	49.82	42.51	34.03	34.59	32.58	Chr6	70933088	70935692	+	CSS0003911	--	K17616 CTD small phosphatase-like protein 2 [EC:3.1.3.-] | (RefSeq) uncharacterized protein LOC110713815 (A)	--	PREDICTED: REF/SRPP-like protein At3g05500 [Juglans regia]	SRP_VITRI RecName: Full=Stress-related protein;	A0A4V6RYK6_CAMSI SubName: Full=Uncharacterized protein {ECO:0000313|EMBL:THG15247.1};	At3g05500	--	PF05755.12:Rubber elongation factor protein (REF)	--	--	--
CSS0003925	7	0.29	1.25	0.94	0.89	2.2	0	0.87	0	0.99	0.28	1.21	0.14	0.58	1.8	0.29	4.23	2.27	5.39	6.32	5.16	8.46	18.77	13.08	14.28	Chr6	37993941	37998276	+	CSS0003925	--	K01742 thebaine synthase [EC:4.2.99.24] | (RefSeq) major latex protein 149-like (A)	ko00950: Isoquinoline alkaloid biosynthesis; ko01100: Metabolic pathways; ko01110: Biosynthesis of secondary metabolites	kirola-like [Olea europaea var. sylvestris]	KIRO_ACTDE RecName: Full=Kirola {ECO:0000303|PubMed:21309790}; AltName: Allergen=Act d 11 {ECO:0000303|PubMed:21309790};	A0A7J7GZ65_CAMSI RecName: Full=Bet_v_1 domain-containing protein {ECO:0000259|SMART:SM01037};	At1g70850	GO:0002253,activation of immune response; GO:0006952,defense response; GO:0002376,immune system process; GO:0002682,regulation of immune system process; GO:0002684,positive regulation of immune system process; GO:0006955,immune response; GO:0008150,biological_process; GO:0048518,positive regulation of biological process; GO:0048583,regulation of response to stimulus; GO:0048584,positive regulatio…	PF00407.19:Pathogenesis-related protein Bet v I family	--	--	--
CSS0003927	8	5.7	1.83	4.82	4.87	3.16	3.74	5.81	3.38	3.13	1.84	8.63	1.43	6.09	4.48	5.75	3.33	2.6	3.58	2	1.43	1.3	4.95	2.18	2.22	Contig863	5826	13948	+	CSS0003927	--	K09835 prolycopene isomerase [EC:5.2.1.13] | (RefSeq) prolycopene isomerase, chloroplastic (A)	ko00906: Carotenoid biosynthesis; ko01100: Metabolic pathways; ko01110: Biosynthesis of secondary metabolites	PREDICTED: prolycopene isomerase, chloroplastic [Prunus mume]	CRTSO_DAUCA RecName: Full=Prolycopene isomerase, chloroplastic; Short=CrtISO; EC=5.2.1.13; AltName: Full=Carotenoid isomerase; Flags: Precursor;	A0A7J7GET9_CAMSI RecName: Full=Prolycopene isomerase {ECO:0000256|ARBA:ARBA00012419}; EC=5.2.1.13 {ECO:0000256|ARBA:ARBA00012419};	At1g06820	GO:0031969,chloroplast membrane; GO:0046608,carotenoid isomerase activity; GO:0016491,oxidoreductase activity; GO:0016117,carotenoid biosynthetic process; GO:0009662,etioplast organization; GO:0003674,molecular_function; GO:0003824,catalytic activity; GO:0016853,isomerase activity; GO:0016859,cis-trans isomerase activity; GO:0006629,lipid metabolic process; GO:0006720,isoprenoid metabolic process…	PF01593.24:Flavin containing amine oxidoreductase	--	--	--
CSS0003940	5	0.3	0.37	0.17	0.18	0.29	0.06	0.09	0.18	0.24	0.17	0.28	0.17	0.48	0.66	0.36	0.33	0.13	0.27	0.36	0.36	0.26	0.03	0.03	0.03	Chr11	92027128	92035928	-	CSS0003940	--	K08857 NIMA (never in mitosis gene a)-related kinase 1/4/5 [EC:2.7.11.1] | (RefSeq) serine/threonine-protein kinase Nek2 (A)	--	PREDICTED: serine/threonine-protein kinase Nek2 [Vitis vinifera]	NEK2_ORYSI RecName: Full=Serine/threonine-protein kinase Nek2; Short=OsNek2; EC=2.7.11.1; AltName: Full=NimA-related protein kinase 2;	A0A7J7FQD7_CAMSI RecName: Full=Protein kinase domain-containing protein {ECO:0000259|PROSITE:PS50011};	At1g54510	GO:0005524,ATP binding; GO:0106310,protein serine kinase activity; GO:0106311,protein threonine kinase activity; GO:0000166,nucleotide binding; GO:0003674,molecular_function; GO:0005488,binding; GO:0017076,purine nucleotide binding; GO:0030554,adenyl nucleotide binding; GO:0032553,ribonucleotide binding; GO:0032555,purine ribonucleotide binding; GO:0032559,adenyl ribonucleotide binding; GO:003563…	PF00069.25:Protein kinase domain	--	--	--
CSS0003941	4	2.61	4.16	4.25	8.97	9.24	5.79	10.64	12.72	10.41	9.55	11.05	9.93	1.17	2.45	2.85	2.13	1.37	1.05	2.29	2.55	1.85	1.4	1.83	3.75	Chr7	174709510	174710425	-	CSS0003941	--	--	--	putative wrky transcription factor 41 [Quercus suber]	WRK30_ARATH RecName: Full=Probable WRKY transcription factor 30 {ECO:0000303|PubMed:22268143}; AltName: Full=WRKY DNA-binding protein 30 {ECO:0000303|PubMed:22268143};	A0A4S4DR26_CAMSI RecName: Full=WRKY domain-containing protein {ECO:0000259|PROSITE:PS50811};	At5g24110	GO:0005737,cytoplasm; GO:0005634,nucleus; GO:0003700,DNA-binding transcription factor activity; GO:0000976,transcription regulatory region sequence-specific DNA binding; GO:0010150,leaf senescence; GO:0042542,response to hydrogen peroxide; GO:0010193,response to ozone; GO:0009751,response to salicylic acid; GO:0003674,molecular_function; GO:0140110,transcription regulator activity; GO:0001067,reg…	--	WRKY	TF	WRKY
CSS0003942	8	49.84	56.43	54.86	44.87	43.61	49.56	45.41	52.98	47.66	45.82	42.92	53.78	84	83.48	75.76	39.98	43.68	34.05	37.54	50.67	48.12	11.55	15.73	14.46	Contig135	295704	302176	-	CSS0003942	--	--	--	PREDICTED: uncharacterized hydrolase C22A12.06c [Musa acuminata subsp. malaccensis]	STR6_ARATH RecName: Full=Rhodanese-like domain-containing protein 6; AltName: Full=Sulfurtransferase 6; Short=AtStr6;	A0A7J7GNT1_CAMSI RecName: Full=FSH1 domain-containing protein {ECO:0000259|Pfam:PF03959};	At5g65400	GO:0005737,cytoplasm; GO:0005634,nucleus; GO:0005575,cellular_component; GO:0005622,intracellular anatomical structure; GO:0110165,cellular anatomical entity; GO:0043226,organelle; GO:0043227,membrane-bounded organelle; GO:0043229,intracellular organelle; GO:0043231,intracellular membrane-bounded organelle	PF03959.13:Serine hydrolase (FSH1)	--	--	--
CSS0003966	8	0.92	1.09	1.08	0.89	0.52	0.96	0.66	0.39	0.7	0.61	0.83	0.47	1.08	0.77	1.15	0.63	0.39	0.37	0.84	0.6	0.7	0.31	0.49	0.45	Chr15	1282220	1320886	+	CSS0003966	--	K13436 pto-interacting protein 1 [EC:2.7.11.1] | (RefSeq) PTI1-like tyrosine-protein kinase 3 isoform X1 (A)	ko04626: Plant-pathogen interaction	protein STRUBBELIG-RECEPTOR FAMILY 5 [Olea europaea var. sylvestris]	SRF5_ARATH RecName: Full=Protein STRUBBELIG-RECEPTOR FAMILY 5; AltName: Full=Leucine-rich repeat receptor kinase-like protein SRF5; Flags: Precursor;	A0A2R6QF10_ACTCC SubName: Full=Protein STRUBBELIG-RECEPTOR FAMILY 5 like {ECO:0000313|EMBL:PSS07219.1};	At1g78980	GO:0016021,integral component of membrane; GO:0005886,plasma membrane; GO:0005524,ATP binding; GO:0004672,protein kinase activity; GO:0006468,protein phosphorylation; GO:0000166,nucleotide binding; GO:0003674,molecular_function; GO:0005488,binding; GO:0017076,purine nucleotide binding; GO:0030554,adenyl nucleotide binding; GO:0032553,ribonucleotide binding; GO:0032555,purine ribonucleotide bindin…	PF07714.17:Protein tyrosine kinase	--	--	--
CSS0003974	7	0.81	0.73	0.56	0.14	0.15	0.66	0.41	0.33	0.46	1.04	0.88	1.77	0.47	0.77	1.33	0.73	1.13	0.95	0.96	0.87	1.46	1.91	2.58	2.15	Chr5	179712976	179713953	+	CSS0003974	--	K13258 2-hydroxyisoflavanone dehydratase [EC:4.2.1.105] | (RefSeq) 2-hydroxyisoflavanone dehydratase-like (A)	ko00943: Isoflavonoid biosynthesis; ko01100: Metabolic pathways; ko01110: Biosynthesis of secondary metabolites	2-hydroxyisoflavanone dehydratase [Quercus suber]	HIDM_GLYEC RecName: Full=2-hydroxyisoflavanone dehydratase; EC=3.1.1.1; EC=4.2.1.105; AltName: Full=Carboxylesterase HIDM;	A0A7J7HE27_CAMSI RecName: Full=Abhydrolase_3 domain-containing protein {ECO:0000259|Pfam:PF07859};	At1g47480	GO:0033987,2-hydroxyisoflavanone dehydratase activity; GO:0052689,carboxylic ester hydrolase activity; GO:0080030,methyl indole-3-acetate esterase activity; GO:0009813,flavonoid biosynthetic process; GO:0009717,isoflavonoid biosynthetic process; GO:0046287,isoflavonoid metabolic process; GO:0003674,molecular_function; GO:0003824,catalytic activity; GO:0016829,lyase activity; GO:0016835,carbon-oxy…	PF07859.13:alpha/beta hydrolase fold	--	--	--
CSS0003975	5	7.05	5.47	6.07	6.64	7.92	6.01	6.82	7.89	7.77	4.76	5.37	4.8	14.3	14.88	17.18	7.72	7.25	7.51	8.37	9.77	7.51	4.96	3.53	4.16	Chr8	156686507	156688237	+	CSS0003975	--	K03294 basic amino acid/polyamine antiporter, APA family | (RefSeq) cationic amino acid transporter 1-like (A)	--	cationic amino acid transporter 5 [Quercus suber]	CAAT5_ARATH RecName: Full=Cationic amino acid transporter 5;	A0A7J7GV46_CAMSI RecName: Full=AA_permease_C domain-containing protein {ECO:0000259|Pfam:PF13906};	At2g34960	GO:0016021,integral component of membrane; GO:0005886,plasma membrane; GO:0015171,amino acid transmembrane transporter activity; GO:0005313,L-glutamate transmembrane transporter activity; GO:0015189,L-lysine transmembrane transporter activity; GO:0006865,amino acid transport; GO:0051938,L-glutamate import; GO:0003674,molecular_function; GO:0005215,transporter activity; GO:0005342,organic acid tra…	PF13520.6:Amino acid permease	--	--	--
CSS0003990	3	4.82	4.35	6.58	3.14	7.07	3.72	7.83	7.38	9.29	10.21	12.5	11.07	15.89	11.91	15.91	17.82	15.49	13.93	8.91	10.99	9.93	11.76	13.01	13.3	Chr5	35568348	35568905	-	CSS0003990	--	--	--	hypothetical protein CDL12_10703 [Handroanthus impetiginosus]	--	A0A7J7HGJ9_CAMSI SubName: Full=Uncharacterized protein {ECO:0000313|EMBL:KAF5950986.1};	--	--	--	--	--	--
CSS0003991	3	7.88	6.13	6.77	6.38	6.1	4.76	7.42	4.42	5.89	4.47	6.45	5.26	20.35	17.54	19.6	9.15	10.86	10.77	10.53	15.76	11.18	4.02	3.49	4.53	Chr1	202908361	202913980	-	CSS0003991	--	K09753 cinnamoyl-CoA reductase [EC:1.2.1.44] | (RefSeq) cinnamoyl-CoA reductase 1-like isoform X1 (A)	ko00940: Phenylpropanoid biosynthesis; ko01100: Metabolic pathways; ko01110: Biosynthesis of secondary metabolites	PREDICTED: cinnamoyl-CoA reductase-like SNL6 isoform X2 [Vitis vinifera]	SNL6_ORYSJ RecName: Full=Cinnamoyl-CoA reductase-like SNL6 {ECO:0000305}; EC=1.2.-.- {ECO:0000305}; AltName: Full=Protein SUPPRESSOR OF NH1-MEDIATED LESION 6 {ECO:0000303|PubMed:20862311};	A0A7J7IA26_CAMSI RecName: Full=3Beta_HSD domain-containing protein {ECO:0000259|Pfam:PF01073};	At5g14700	GO:0003854,3-beta-hydroxy-delta5-steroid dehydrogenase activity; GO:0016616,oxidoreductase activity, acting on the CH-OH group of donors, NAD or NADP as acceptor; GO:0042742,defense response to bacterium; GO:0009809,lignin biosynthetic process; GO:0006694,steroid biosynthetic process; GO:0003674,molecular_function; GO:0003824,catalytic activity; GO:0016229,steroid dehydrogenase activity; GO:00164…	PF01073.19:3-beta hydroxysteroid dehydrogenase/isomerase family	--	--	--
CSS0004022	7	4.07	3.89	3.43	3.28	4.3	4.17	3.03	3.15	3.22	4.23	3.25	4.19	2.49	3.03	2.76	4.22	4.45	4.57	4.07	5.68	4.9	5.41	6.2	6.47	Chr4	47042921	47047973	+	CSS0004022	--	K16297 serine carboxypeptidase-like clade II [EC:3.4.16.-] | (RefSeq) serine carboxypeptidase-like 42 (A)	--	PREDICTED: serine carboxypeptidase-like 42 [Solanum pennellii]	SCP42_ARATH RecName: Full=Serine carboxypeptidase-like 42; EC=3.4.16.-; Flags: Precursor;	A0A7J7GSG2_CAMSI RecName: Full=Carboxypeptidase {ECO:0000256|RuleBase:RU361156}; EC=3.4.16.- {ECO:0000256|RuleBase:RU361156};	At5g42240	GO:0005618,cell wall; GO:0005576,extracellular region; GO:0005773,vacuole; GO:0004185,serine-type carboxypeptidase activity; GO:0003674,molecular_function; GO:0003824,catalytic activity; GO:0004180,carboxypeptidase activity; GO:0008233,peptidase activity; GO:0008236,serine-type peptidase activity; GO:0008238,exopeptidase activity; GO:0016787,hydrolase activity; GO:0017171,serine hydrolase activit…	PF00450.22:Serine carboxypeptidase	--	--	--
CSS0004032	1	2.37	2.94	2.01	3.81	6.49	4.21	3.78	3.48	2.72	5.28	4.14	5.23	5.56	3.51	3.77	3.61	2.77	3.79	6.34	3.04	3.51	2.53	4.28	4.14	Chr14	14136212	14140638	-	CSS0004032	--	K13418 somatic embryogenesis receptor kinase 1 [EC:2.7.10.1 2.7.11.1] | (RefSeq) LRR receptor kinase BAK1-like isoform X1 (A)	--	PREDICTED: rust resistance kinase Lr10-like [Vitis vinifera]	LRL27_ARATH RecName: Full=LEAF RUST 10 DISEASE-RESISTANCE LOCUS RECEPTOR-LIKE PROTEIN KINASE-like 2.7 {ECO:0000303|PubMed:12805585}; EC=2.7.11.1 {ECO:0000255|PROSITE-ProRule:PRU00159}; AltName: Full=Probable receptor-like serine/threonine-protein kinase LRK10L-2.7 {ECO:0000305}; Flags: Precursor;	A0A7J7G6U5_CAMSI RecName: Full=Protein kinase domain-containing protein {ECO:0000259|PROSITE:PS50011};	At1g66930	GO:0016021,integral component of membrane; GO:0005524,ATP binding; GO:0030247,polysaccharide binding; GO:0106310,protein serine kinase activity; GO:0106311,protein threonine kinase activity; GO:0000166,nucleotide binding; GO:0003674,molecular_function; GO:0005488,binding; GO:0017076,purine nucleotide binding; GO:0030554,adenyl nucleotide binding; GO:0032553,ribonucleotide binding; GO:0032555,puri…	PF00069.25:Protein kinase domain	--	--	--
CSS0004084	9	0.24	0.53	0.46	0.42	0	0.08	0.08	0.33	0.4	0.24	0.53	0.61	0.33	0.09	0.08	0.36	0.34	0.25	0.09	0.09	0.08	1.68	1.84	2.26	Chr6	39160241	39164734	-	CSS0004084	--	K12486 stromal membrane-associated protein | (RefSeq) probable ADP-ribosylation factor GTPase-activating protein AGD11 isoform X1 (A)	ko04144: Endocytosis	PREDICTED: protein C2-DOMAIN ABA-RELATED 7 [Ricinus communis]	CAR7_ARATH RecName: Full=Protein C2-DOMAIN ABA-RELATED 7 {ECO:0000303|PubMed:25465408};	A0A7J7GY22_CAMSI RecName: Full=C2 domain-containing protein {ECO:0000259|PROSITE:PS50004};	At1g70810	GO:0005739,mitochondrion; GO:0005634,nucleus; GO:0005886,plasma membrane; GO:0005096,GTPase activator activity; GO:0046872,metal ion binding; GO:0005543,phospholipid binding; GO:0009738,abscisic acid-activated signaling pathway; GO:0009789,positive regulation of abscisic acid-activated signaling pathway; GO:0043547,positive regulation of GTPase activity; GO:0003674,molecular_function; GO:0008047,…	PF00168.30:C2 domain	--	--	--
CSS0004089	4	2.82	2.29	2.88	2.57	3.85	4.03	3.43	3.91	4.81	4.24	3.71	5.03	2.69	2.14	1.55	1.78	1.78	2	2.66	2.92	3.25	1.03	0.91	0.73	Contig767	249102	254658	-	CSS0004089	--	K17961 trimethyltridecatetraene/dimethylnonatriene synthase [EC:1.14.14.58 1.14.14.59] | (RefSeq) cytochrome P450 82C4-like (A)	ko00904: Diterpenoid biosynthesis	PREDICTED: cytochrome P450 82C4-like [Nicotiana sylvestris]	C82G1_ARATH RecName: Full=Dimethylnonatriene synthase {ECO:0000303|PubMed:21088219}; EC=1.14.14.59 {ECO:0000269|PubMed:21088219}; AltName: Full=Cytochrome P450 82G1 {ECO:0000303|PubMed:21088219}; AltName: Full=Protein OVIPOSITION RATE 9 {ECO:0000303|PubMed:26699853}; AltName: Full=Trimethyltridecatetraene synthase {ECO:0000303|PubMed:21088219}; EC=1.14.14.58 {ECO:0000269|PubMed:21088219};	A0A7J7IB80_CAMSI SubName: Full=Uncharacterized protein {ECO:0000313|EMBL:KAF5961847.1};	At3g25180	GO:0016021,integral component of membrane; GO:0097008,(3E)-4,8-dimethyl-1,3,7-nonatriene synthase activity; GO:0097007,4,8,12-trimethyltrideca-1,3,7,11-tetraene synthase activity; GO:0102171,DMNT synthase activity; GO:0020037,heme binding; GO:0005506,iron ion binding; GO:0050832,defense response to fungus; GO:0002213,defense response to insect; GO:0098542,defense response to other organism; GO:19…	PF00067.22:Cytochrome P450	--	--	--
CSS0004160	7	0.11	0.1	0.3	0.22	0.23	0.14	0.32	0.11	0.17	0.58	0.43	0.4	0.04	0.15	0.18	1	0.41	1.07	1.24	0.19	0.74	1.35	1.33	1.74	Chr7	24346734	24351473	+	CSS0004160	--	K05350 beta-glucosidase [EC:3.2.1.21] | (RefSeq) beta-glucosidase 18 (A)	ko00460: Cyanoamino acid metabolism; ko00500: Starch and sucrose metabolism; ko00940: Phenylpropanoid biosynthesis; ko01100: Metabolic pathways; ko01110: Biosynthesis of secondary metabolites	beta-glucosidase 8 GH1 family [Camellia sinensis]	BGL18_ORYSJ RecName: Full=Beta-glucosidase 18 {ECO:0000303|PubMed:17196101}; Short=Os4bglu18 {ECO:0000303|PubMed:17196101}; EC=3.2.1.21 {ECO:0000269|PubMed:23811195, ECO:0000269|PubMed:25219312}; Flags: Precursor;	A0A2R6QDW7_ACTCC SubName: Full=Beta-glucosidase like {ECO:0000313|EMBL:PSS06316.1};	At1g61820	GO:0008422,beta-glucosidase activity; GO:0102483,scopolin beta-glucosidase activity; GO:0005975,carbohydrate metabolic process; GO:0003674,molecular_function; GO:0003824,catalytic activity; GO:0004553,hydrolase activity, hydrolyzing O-glycosyl compounds; GO:0015926,glucosidase activity; GO:0016787,hydrolase activity; GO:0016798,hydrolase activity, acting on glycosyl bonds; GO:0008150,biological_p…	PF00232.18:Glycosyl hydrolase family 1	--	--	--
CSS0004165	3	9.89	9.12	10.47	11.15	14.01	13.3	11.81	10.79	12.92	7.4	6.96	6.93	13.32	14.47	14.85	11.3	13.28	13.43	12.95	9.47	12.83	7.11	5.27	6.35	Chr5	29610375	29616920	-	CSS0004165	--	K01595 phosphoenolpyruvate carboxylase [EC:4.1.1.31] | (RefSeq) phosphoenolpyruvate carboxylase isoform X1 (A)	ko00620: Pyruvate metabolism; ko00710: Carbon fixation in photosynthetic organisms; ko01100: Metabolic pathways; ko01200: Carbon metabolism	phosphoenolpyruvate carboxylase [Vaccinium corymbosum]	CAPPC_FLATR RecName: Full=Phosphoenolpyruvate carboxylase 2; Short=PEPC 2; Short=PEPCase 2; Short=ppcC; EC=4.1.1.31;	A0A4S4EUH1_CAMSI RecName: Full=Phosphoenolpyruvate carboxylase {ECO:0000256|ARBA:ARBA00012305}; EC=4.1.1.31 {ECO:0000256|ARBA:ARBA00012305};	At3g14940	GO:0005737,cytoplasm; GO:0008964,phosphoenolpyruvate carboxylase activity; GO:0015977,carbon fixation; GO:0006099,tricarboxylic acid cycle; GO:0003674,molecular_function; GO:0003824,catalytic activity; GO:0004611,phosphoenolpyruvate carboxykinase activity; GO:0016829,lyase activity; GO:0016830,carbon-carbon lyase activity; GO:0016831,carboxy-lyase activity; GO:0008150,biological_process; GO:00081…	PF00311.17:Phosphoenolpyruvate carboxylase	--	--	--
CSS0004179	4	3.61	4.19	28.71	13.34	5.51	53.41	2.43	52.46	3.56	14.84	2.69	17.65	11.55	21.08	1.2	39.56	6.59	41.86	2.38	3.13	2.51	3.06	40.1	1.28	Contig486	210087	210735	+	CSS0004179	--	--	--	RWD domain-containing protein [Cynara cardunculus var. scolymus]	--	A0A7J7HY24_CAMSI RecName: Full=RWD domain-containing protein {ECO:0000259|SMART:SM00591};	At1g51730	--	--	--	--	--
CSS0004184	4	4.03	6.99	7.11	5.04	4.02	6.14	13.35	15.63	8.13	7.1	11.84	9.4	7.54	6.22	4.36	6.11	6.46	8.07	4.43	6.95	4.99	7.04	5.26	4.3	Chr5	132559158	132575243	+	CSS0004184	--	--	--	PREDICTED: protein FAM133 [Vitis vinifera]	--	A0A7J7HCM2_CAMSI SubName: Full=Uncharacterized protein {ECO:0000313|EMBL:KAF5950479.1};	At3g59800	--	--	--	--	--
CSS0004214	10	11.87	13.01	13.35	10.82	15.37	12.69	13.17	13.2	12.96	12.89	14.66	14.21	3.55	4.61	4.62	3.65	4.2	4.47	2.08	3.6	3.14	1.31	1.33	1.93	Contig455	211915	213579	-	CSS0004214	--	K22683 aspartyl protease family protein [EC:3.4.23.-] | (RefSeq) aspartyl protease family protein 2-like (A)	--	aspartyl protease family protein 2-like [Sesamum indicum]	APF2_ARATH RecName: Full=Aspartyl protease family protein 2 {ECO:0000305}; EC=3.4.23.- {ECO:0000305}; Flags: Precursor;	A0A7J7IAM1_CAMSI RecName: Full=Peptidase A1 domain-containing protein {ECO:0000259|PROSITE:PS51767};	At1g01300	GO:0009505,plant-type cell wall; GO:0004190,aspartic-type endopeptidase activity; GO:0080167,response to karrikin; GO:0003674,molecular_function; GO:0003824,catalytic activity; GO:0004175,endopeptidase activity; GO:0008233,peptidase activity; GO:0016787,hydrolase activity; GO:0070001,aspartic-type peptidase activity; GO:0140096,catalytic activity, acting on a protein; GO:0008150,biological_proces…	PF14543.6:Xylanase inhibitor N-terminal	--	--	--
CSS0004249	6	2.49	1.78	11.01	2.12	2.33	2.42	2.4	1.66	1.75	1.68	1.89	2.61	2.77	3.27	2.12	1.55	2.44	1.51	1.68	2.24	7.42	1.29	1	1.48	Chr13	96074824	96078015	-	CSS0004249	--	K01669 deoxyribodipyrimidine photo-lyase [EC:4.1.99.3] | (RefSeq) photolyase/blue-light receptor (A)	--	photolyase/blue-light receptor 2 [Camellia oleifera]	PHR2_ARATH RecName: Full=Blue-light photoreceptor PHR2;	A0A7J7GDG7_CAMSI RecName: Full=Photolyase/cryptochrome alpha/beta domain-containing protein {ECO:0000259|PROSITE:PS51645};	At2g47590	GO:0003677,DNA binding; GO:0071949,FAD binding; GO:0009881,photoreceptor activity; GO:0000719,photoreactive repair; GO:0018298,protein-chromophore linkage; GO:0003674,molecular_function; GO:0003676,nucleic acid binding; GO:0005488,binding; GO:0097159,organic cyclic compound binding; GO:1901363,heterocyclic compound binding; GO:0000166,nucleotide binding; GO:0036094,small molecule binding; GO:0043…	PF00875.18:DNA photolyase	--	--	--
CSS0004274	7	5.27	5.21	4.92	4.79	5.23	5.55	5.87	6.7	6.7	7.58	7.29	8.64	9.12	9.69	9.52	10.96	11.11	10.8	11.15	10.89	12.39	22.25	23.82	23.01	Chr10	15224092	15227604	-	CSS0004274	--	K17609 nucleoredoxin [EC:1.8.1.8] | (RefSeq) probable nucleoredoxin 1 (A)	--	probable nucleoredoxin 1 [Hevea brasiliensis]	NRX1_ARATH RecName: Full=Probable nucleoredoxin 1; Short=AtNrx1; EC=1.8.1.8;	A0A4S4D668_CAMSI SubName: Full=Uncharacterized protein {ECO:0000313|EMBL:THF97828.1};	At1g60420	GO:0005829,cytosol; GO:0005634,nucleus; GO:0047134,protein-disulfide reductase activity; GO:0009860,pollen tube growth; GO:0010183,pollen tube guidance; GO:0080092,regulation of pollen tube growth; GO:0046686,response to cadmium ion; GO:0003674,molecular_function; GO:0003824,catalytic activity; GO:0015036,disulfide oxidoreductase activity; GO:0016491,oxidoreductase activity; GO:0016651,oxidoreduc…	PF13905.6:Thioredoxin-like	--	--	--
CSS0004321	5	2.21	1.64	1.68	1.48	4.26	1.93	2.38	2.1	1.57	2.97	2.15	2.61	2.72	5.84	5	3.13	2.81	2.86	1.8	3.4	2.44	1.16	0.39	0.38	Chr1	188605532	188606889	-	CSS0004321	--	K14494 DELLA protein | (RefSeq) DELLA protein SLR1-like (A)	ko04075: Plant hormone signal transduction	scarecrow-like protein 32 isoform X1 [Herrania umbratica]	SCL32_ARATH RecName: Full=Scarecrow-like protein 32; Short=AtSCL32; AltName: Full=GRAS family protein 18; Short=AtGRAS-18;	A0A4V6RXZ7_CAMSI RecName: Full=GRAS domain-containing protein {ECO:0000259|PROSITE:PS50985};	At3g49950	GO:0005634,nucleus; GO:0003700,DNA-binding transcription factor activity; GO:0043565,sequence-specific DNA binding; GO:0006355,regulation of transcription, DNA-templated; GO:0003674,molecular_function; GO:0140110,transcription regulator activity; GO:0003676,nucleic acid binding; GO:0003677,DNA binding; GO:0005488,binding; GO:0097159,organic cyclic compound binding; GO:1901363,heterocyclic compoun…	PF03514.14:GRAS domain family	GRAS	TF	GRAS
CSS0004325	6	12.51	13.31	14.05	5.95	6.73	5.87	6.07	5.83	6.91	7.32	7.93	7.5	4.29	4.06	4.75	3.06	3.01	2.66	3.32	2.67	2.95	2.82	2.81	3.2	Chr5	28032889	28105817	+	CSS0004325	--	--	--	EF-hand domain [Macleaya cordata]	NCL_ARATH RecName: Full=Sodium/calcium exchanger NCL {ECO:0000305}; AltName: Full=Na(+)/Ca(2+)-exchange protein NCL {ECO:0000305}; AltName: Full=Protein NCX-like {ECO:0000303|PubMed:23148213}; Short=AtNCL {ECO:0000303|PubMed:23148213};	A0A498K6H2_MALDO SubName: Full=Uncharacterized protein {ECO:0000313|EMBL:RXI02986.1};	At1g53210	GO:0016021,integral component of membrane; GO:0016020,membrane; GO:0000325,plant-type vacuole; GO:0005886,plasma membrane; GO:0009506,plasmodesma; GO:0005774,vacuolar membrane; GO:0005773,vacuole; GO:0005509,calcium ion binding; GO:0015369,calcium:proton antiporter activity; GO:0005432,calcium:sodium antiporter activity; GO:0003729,mRNA binding; GO:0055074,calcium ion homeostasis; GO:0070588,calc…	PF01699.24:Sodium/calcium exchanger protein	--	--	--
CSS0004358	9	4.61	0.42	0	0.44	0.16	10.09	0.44	0.29	0.85	3.19	10.87	0.54	0.29	0.15	0	0.16	0.15	0.58	2.05	0.47	1.09	5.93	3.24	6.45	Chr10	44113180	44114283	+	CSS0004358	--	K08730 phosphatidylserine synthase 2 [EC:2.7.8.29] | (RefSeq) CDP-diacylglycerol--serine O-phosphatidyltransferase 1-like (A)	ko00564: Glycerophospholipid metabolism; ko01100: Metabolic pathways; ko01110: Biosynthesis of secondary metabolites	CDP-diacylglycerol--serine O-phosphatidyltransferase 1-like [Olea europaea var. sylvestris]	PSS1_ARATH RecName: Full=CDP-diacylglycerol--serine O-phosphatidyltransferase 1; EC=2.7.8.8; AltName: Full=Phosphatidylserine synthase 1;	A0A4S4ED73_CAMSI SubName: Full=Uncharacterized protein {ECO:0000313|EMBL:THG14261.1};	At1g15110	GO:0005789,endoplasmic reticulum membrane; GO:0016021,integral component of membrane; GO:0031965,nuclear membrane; GO:0003882,CDP-diacylglycerol-serine O-phosphatidyltransferase activity; GO:0106245,L-serine-phosphatidylethanolamine phosphatidyltransferase activity; GO:0009556,microsporogenesis; GO:0006646,phosphatidylethanolamine biosynthetic process; GO:0006659,phosphatidylserine biosynthetic p…	PF03034.15:Phosphatidyl serine synthase	--	--	--
CSS0004403	10	346.36	338.79	347.27	389.59	406.12	432.74	415.72	412.81	401.34	354.84	367.08	351.31	170.83	176.94	169.31	131.12	123.19	125.57	143.73	143.07	152.76	84.55	82.78	84.54	Chr3	132558804	132563488	-	CSS0004403	--	K22133 oxalate---CoA ligase [EC:6.2.1.8] | (RefSeq) oxalate--CoA ligase (A)	ko00630: Glyoxylate and dicarboxylate metabolism; ko01100: Metabolic pathways	unnamed protein product, partial [Vitis vinifera]	4CLLA_ARATH RecName: Full=Oxalate--CoA ligase {ECO:0000305}; EC=6.2.1.8 {ECO:0000269|PubMed:22447686}; AltName: Full=4-coumarate--CoA ligase isoform 8; Short=At4CL8; AltName: Full=4-coumarate--CoA ligase-like 10; AltName: Full=Acyl-activating enzyme 3 {ECO:0000303|PubMed:22447686}; AltName: Full=Adenosine monophosphate binding protein 3 {ECO:0000303|PubMed:12177484}; Short=AtMPBP3 {ECO:0000303|Pu…	A0A7J7HJB7_CAMSI RecName: Full=4-coumarate--CoA ligase {ECO:0000256|ARBA:ARBA00012959}; EC=6.2.1.12 {ECO:0000256|ARBA:ARBA00012959};	At3g48990	GO:0048046,apoplast; GO:0009507,chloroplast; GO:0009570,chloroplast stroma; GO:0005737,cytoplasm; GO:0005829,cytosol; GO:0009506,plasmodesma; GO:0005524,ATP binding; GO:0031956,medium-chain fatty acid-CoA ligase activity; GO:0050203,oxalate-CoA ligase activity; GO:0050832,defense response to fungus; GO:0006631,fatty acid metabolic process; GO:0033611,oxalate catabolic process; GO:0010030,positive…	PF00501.28:AMP-binding enzyme	--	--	--
CSS0004474	10	281.99	284.95	283.45	289.43	292.91	297.81	287.4	279.16	285.8	332.49	331.92	351.2	201.98	194.33	187.18	80.8	82.2	80.39	80.25	86.84	93.47	10.2	11.73	7.5	Contig838	2286	4112	-	CSS0004474	--	K00660 chalcone synthase [EC:2.3.1.74] | (RefSeq) chalcone synthase 1 (A)	ko00941: Flavonoid biosynthesis; ko01100: Metabolic pathways; ko01110: Biosynthesis of secondary metabolites; ko04712: Circadian rhythm - plant	RecName: Full=Chalcone synthase 1; AltName: Full=Naringenin-chalcone synthase 1 BAA05640.1 chalcone synthase [Camellia sinensis]	CHS1_CAMSI RecName: Full=Chalcone synthase 1; EC=2.3.1.74; AltName: Full=Naringenin-chalcone synthase 1;	A0A4S4EG72_CAMSI SubName: Full=Uncharacterized protein {ECO:0000313|EMBL:THG15441.1};	At5g13930	GO:0016210,naringenin-chalcone synthase activity; GO:0009813,flavonoid biosynthetic process; GO:0003674,molecular_function; GO:0003824,catalytic activity; GO:0016740,transferase activity; GO:0016746,transferase activity, transferring acyl groups; GO:0016747,transferase activity, transferring acyl groups other than amino-acyl groups; GO:0008150,biological_process; GO:0008152,metabolic process; GO:…	PF00195.19:Chalcone and stilbene synthases, N-terminal domain	--	--	--
CSS0004485	6	13.36	13.61	13.53	8.42	8.98	8.79	9.84	10.56	12.41	8.85	9.56	10.23	4.39	4.08	4.42	6.07	6.91	5.95	11.08	10.81	9.92	6.26	6.91	6.09	Chr2	41878060	41882495	+	CSS0004485	--	K19355 mannan endo-1,4-beta-mannosidase [EC:3.2.1.78] | (RefSeq) mannan endo-1,4-beta-mannosidase 7 (A)	ko00051: Fructose and mannose metabolism; ko01100: Metabolic pathways	endo-beta-mannanase [Actinidia arguta]	MAN7_ARATH RecName: Full=Mannan endo-1,4-beta-mannosidase 7; EC=3.2.1.78; AltName: Full=Beta-mannanase 7; AltName: Full=Endo-beta-1,4-mannanase 7; Short=AtMAN7; Flags: Precursor;	A0A7J7I057_CAMSI RecName: Full=Mannan endo-1,4-beta-mannosidase {ECO:0000256|ARBA:ARBA00012706}; EC=3.2.1.78 {ECO:0000256|ARBA:ARBA00012706};	At5g66460	GO:0071944,cell periphery; GO:0005576,extracellular region; GO:0016985,mannan endo-1,4-beta-mannosidase activity; GO:0010047,fruit dehiscence; GO:1990059,fruit valve development; GO:0071704,organic substance metabolic process; GO:0009828,plant-type cell wall loosening; GO:0009845,seed germination; GO:0003674,molecular_function; GO:0003824,catalytic activity; GO:0004553,hydrolase activity, hydroly…	PF00150.18:Cellulase (glycosyl hydrolase family 5)	--	--	--
CSS0004492	1	1.18	0.89	1.15	1.15	1.46	2.01	1.67	1.65	1.48	2.53	3.04	3.67	1.23	0.95	0.64	0.76	1.8	1.46	3.29	1.86	2.23	1.68	2.01	1.66	Chr13	56626189	56633436	+	CSS0004492	--	K14493 gibberellin receptor GID1 [EC:3.-.-.-] | (RefSeq) GID1b-2; hypothetical protein (A)	ko04075: Plant hormone signal transduction	PREDICTED: probable carboxylesterase 15 [Ricinus communis]	CXE15_ARATH RecName: Full=Probable carboxylesterase 15; AltName: Full=AtCXE15; EC=3.1.1.1;	A0A7J7GBE5_CAMSI RecName: Full=Abhydrolase_3 domain-containing protein {ECO:0000259|Pfam:PF07859};	At5g06570	GO:0016787,hydrolase activity; GO:0080030,methyl indole-3-acetate esterase activity; GO:0003674,molecular_function; GO:0003824,catalytic activity; GO:0016788,hydrolase activity, acting on ester bonds; GO:0052689,carboxylic ester hydrolase activity	PF07859.13:alpha/beta hydrolase fold	--	--	--
CSS0004519	10	17.45	16.88	14.16	12.54	12.34	15.03	14.84	11.54	12.6	14.28	13.97	15.44	6.25	4.2	4.61	4.23	2.59	3.11	3.27	3.39	4.08	1.81	1.6	1.67	Chr1	90143976	90150836	+	CSS0004519	--	K19329 WW domain-containing oxidoreductase | (RefSeq) short-chain dehydrogenase TIC 32, chloroplastic-like (A)	--	PREDICTED: short-chain dehydrogenase TIC 32, chloroplastic [Vitis vinifera]	TIC32_PEA RecName: Full=Short-chain dehydrogenase TIC 32, chloroplastic {ECO:0000303|PubMed:15180984}; EC=1.1.1.-; AltName: Full=Translocon at the inner envelope membrane of chloroplasts 32 {ECO:0000303|PubMed:15180984}; Short=PsTIC32 {ECO:0000303|PubMed:15180984};	A0A2R6RSP9_ACTCC SubName: Full=Short-chain dehydrogenase TIC 32 like {ECO:0000313|EMBL:PSS33056.1};	At4g11410	GO:0009706,chloroplast inner membrane; GO:0005516,calmodulin binding; GO:0016491,oxidoreductase activity; GO:0015031,protein transport; GO:0003674,molecular_function; GO:0005488,binding; GO:0005515,protein binding; GO:0003824,catalytic activity; GO:0006810,transport; GO:0006811,ion transport; GO:0006820,anion transport; GO:0008104,protein localization; GO:0008150,biological_process; GO:0015833,pe…	PF00106.25:short chain dehydrogenase	--	--	--
CSS0004526	7	0.28	0.28	0.48	0.24	0.21	0.32	0.3	0.19	0.21	0.62	0.76	0.55	0.54	0.4	0.47	0.56	0.45	0.24	0.47	0.68	0.37	1.5	0.67	1.06	Chr15	61133364	61141392	+	CSS0004526	--	K12486 stromal membrane-associated protein | (RefSeq) ADP-ribosylation factor GTPase-activating protein AGD12-like isoform X1 (A)	ko04144: Endocytosis	PREDICTED: C2 and GRAM domain-containing protein At5g50170 [Vitis vinifera]	C2GR2_ARATH RecName: Full=C2 and GRAM domain-containing protein At5g50170;	A0A4S4D3U7_CAMSI SubName: Full=Uncharacterized protein {ECO:0000313|EMBL:THF96984.1};	At5g50170	GO:0016021,integral component of membrane; GO:0005575,cellular_component; GO:0016020,membrane; GO:0031224,intrinsic component of membrane; GO:0110165,cellular anatomical entity	PF16016.5:VAD1 Analog of StAR-related lipid transfer domain	--	--	--
CSS0004563	6	262.62	257.27	250.04	284.32	278.85	248.02	154.29	162.23	158.66	100.61	107.51	104.42	184.12	170.06	187.41	232.17	244.4	232.02	193.99	202.15	196.47	127.29	161.09	143.34	Chr13	71066437	71070054	+	CSS0004563	--	K02639 ferredoxin | (RefSeq) ferredoxin, root R-B2-like (A)	ko00195: Photosynthesis	60s ribosomal protein l10a-1 [Quercus suber]	FER3_MAIZE RecName: Full=Ferredoxin-3, chloroplastic; AltName: Full=Ferredoxin III; Short=Fd III; Flags: Precursor;	A0A4S4ECH5_CAMSI RecName: Full=Ferredoxin {ECO:0000256|RuleBase:RU364001};	At2g27510	GO:0009507,chloroplast; GO:0009570,chloroplast stroma; GO:0009578,etioplast stroma; GO:0051537,2 iron, 2 sulfur cluster binding; GO:0009055,electron transfer activity; GO:0046872,metal ion binding; GO:0022900,electron transport chain; GO:0003674,molecular_function; GO:0005488,binding; GO:0051536,iron-sulfur cluster binding; GO:0051540,metal cluster binding; GO:0003824,catalytic activity; GO:00164…	PF00111.27:2Fe-2S iron-sulfur cluster binding domain	--	--	--
CSS0004582	8	4.03	3.93	4.77	4.68	4.76	5.44	5.91	4.54	4.45	3.07	3.01	2.5	4.23	5.56	5.5	2.53	3.47	3	3.42	3.03	3.86	1.52	1.16	1.16	Chr4	24650341	24654158	-	CSS0004582	--	K20887 xyloglucan glycosyltransferase 4 [EC:2.4.1.-] | (RefSeq) xyloglucan glycosyltransferase 4 (A)	--	glycosyl transferase family 2 family protein [Populus trichocarpa]	CSLCC_ARATH RecName: Full=Probable xyloglucan glycosyltransferase 12 {ECO:0000303|PubMed:11027699}; EC=2.4.1.- {ECO:0000250|UniProtKB:Q9LJP4}; AltName: Full=Cellulose synthase-like protein C12 {ECO:0000303|PubMed:11027699}; Short=AtCslC12 {ECO:0000303|PubMed:11027699};	A0A7J7GFX8_CAMSI RecName: Full=Glyco_trans_2-like domain-containing protein {ECO:0000259|Pfam:PF13632};	At4g07960	GO:0005794,Golgi apparatus; GO:0000139,Golgi membrane; GO:0016021,integral component of membrane; GO:0009506,plasmodesma; GO:0042803,protein homodimerization activity; GO:0016757,transferase activity, transferring glycosyl groups; GO:0071555,cell wall organization; GO:0099402,plant organ development; GO:0048868,pollen tube development; GO:0003674,molecular_function; GO:0005488,binding; GO:0005515…	PF13641.6:Glycosyltransferase like family 2	--	--	--
CSS0004583	10	27.92	29.44	27.82	34.86	25.59	25.96	36.91	32.84	32.72	25.91	27.26	30.93	18.11	14.81	21.5	11.31	10.84	11.47	15.06	13.04	10.84	3.92	3.93	4.47	Chr2	38400152	38400840	+	CSS0004583	--	K13449 pathogenesis-related protein 1 | (RefSeq) pathogenesis-related protein 1 (A)	ko04016: MAPK signaling pathway - plant; ko04075: Plant hormone signal transduction; ko04626: Plant-pathogen interaction	STS14 protein-like, partial [Trifolium pratense]	ST14_SOLTU RecName: Full=STS14 protein; Flags: Precursor;	A0A4S4ER14_CAMSI RecName: Full=SCP domain-containing protein {ECO:0000259|SMART:SM00198};	At5g66590	GO:0005615,extracellular space; GO:0005575,cellular_component; GO:0005576,extracellular region; GO:0110165,cellular anatomical entity	PF00188.26:Cysteine-rich secretory protein family	--	--	--
CSS0004684	7	0.24	0.39	0.27	0.45	0.53	0.29	0.29	0.34	0.43	0.42	0.14	0.55	0.34	0.55	0.38	0.74	0.56	0.73	0.53	0.84	0.87	3.55	2.58	2.11	Chr5	155326034	155330123	+	CSS0004684	--	K08099 chlorophyllase [EC:3.1.1.14] | (RefSeq) chlorophyllase-1 (A)	ko00860: Porphyrin and chlorophyll metabolism; ko01100: Metabolic pathways; ko01110: Biosynthesis of secondary metabolites	chlorophyllase-1 [Camellia sinensis]	CLH1_ARATH RecName: Full=Chlorophyllase-1 {ECO:0000303|PubMed:10611389}; Short=AtCLH1 {ECO:0000303|PubMed:10611389}; EC=3.1.1.14 {ECO:0000269|PubMed:10611389}; AltName: Full=Chlorophyll-chlorophyllido hydrolase 1 {ECO:0000305}; Short=Chlase 1 {ECO:0000303|PubMed:10611389}; AltName: Full=Coronatine-induced protein 1 {ECO:0000303|PubMed:10611389}; Short=CORI1 {ECO:0000303|PubMed:10611389};	A0A4S4D6X1_CAMSI RecName: Full=Chlorophyllase {ECO:0000256|ARBA:ARBA00013226}; EC=3.1.1.14 {ECO:0000256|ARBA:ARBA00013226};	At1g19670	GO:0005829,cytosol; GO:0005634,nucleus; GO:0005773,vacuole; GO:0047746,chlorophyllase activity; GO:0102293,pheophytinase b activity; GO:0015996,chlorophyll catabolic process; GO:0042742,defense response to bacterium; GO:0050832,defense response to fungus; GO:0003674,molecular_function; GO:0003824,catalytic activity; GO:0016787,hydrolase activity; GO:0016788,hydrolase activity, acting on ester bon…	PF07224.11:Chlorophyllase	--	--	--
CSS0004797	4	2.49	3.19	3.06	3.08	2.54	3.68	4.01	3.57	3.95	5.16	2.85	2.82	1.77	2.22	1.34	2.29	2.33	2.13	3.87	2.4	5.07	2.03	2.36	4.21	Chr1	164327067	164341467	+	CSS0004797	--	K07300 Ca2+:H+ antiporter | (RefSeq) vacuolar cation/proton exchanger 5 isoform X1 (A)	--	PREDICTED: DDT domain-containing protein DDB_G0282237 isoform X1 [Vitis vinifera]	RLT1_ARATH RecName: Full=Homeobox-DDT domain protein RLT1 {ECO:0000305}; AltName: Full=Protein HOMEOBOX-1 {ECO:0000305}; AltName: Full=Protein RINGLET 1 {ECO:0000303|PubMed:22694359};	A0A4S4D2G0_CAMSI SubName: Full=Uncharacterized protein {ECO:0000313|EMBL:THF96451.1};	At5g08630	GO:0005634,nucleus; GO:0003677,DNA binding; GO:0003700,DNA-binding transcription factor activity; GO:0009908,flower development; GO:0045892,negative regulation of transcription, DNA-templated; GO:0048510,regulation of timing of transition from vegetative to reproductive phase; GO:0006351,transcription, DNA-templated; GO:0010228,vegetative to reproductive phase transition of meristem; GO:0003674,m…	PF10537.9:ATP-utilising chromatin assembly and remodelling N-terminal	DDT	TR	DDT
CSS0004814	5	8.53	8.54	8.74	4.69	5.73	7.87	6.02	6.7	6.72	5.52	7.54	6.18	12.22	13.08	11.79	6.85	9.41	8.47	7.96	8.96	8.05	5.38	3.94	4.66	Chr12	119654525	119658774	+	CSS0004814	--	K19882 O-palmitoleoyl-L-serine hydrolase [EC:3.1.1.98] | (RefSeq) pectin acetylesterase 8-like (A)	--	PAE [Litchi chinensis]	PAE8_ARATH RecName: Full=Pectin acetylesterase 8 {ECO:0000303|PubMed:25115560}; EC=3.1.1.- {ECO:0000305}; Flags: Precursor;	A0A4S4EQI4_CAMSI RecName: Full=Pectin acetylesterase {ECO:0000256|RuleBase:RU363114}; EC=3.1.1.- {ECO:0000256|RuleBase:RU363114};	At5g45280	GO:0005576,extracellular region; GO:0009505,plant-type cell wall; GO:0052793,pectin acetylesterase activity; GO:0071555,cell wall organization; GO:0003674,molecular_function; GO:0003824,catalytic activity; GO:0016787,hydrolase activity; GO:0016788,hydrolase activity, acting on ester bonds; GO:0052689,carboxylic ester hydrolase activity; GO:0008150,biological_process; GO:0009987,cellular process; …	PF03283.13:Pectinacetylesterase	--	--	--
CSS0004833	8	17.1	11.81	15.56	20.24	11.8	11.75	20.28	14.58	14.84	12.66	12.11	9.91	16.56	17.41	14.68	19.37	16.71	13.56	10.51	12.77	14.91	5.5	7.56	9.19	Chr12	68935803	68939079	+	CSS0004833	--	K03263 translation initiation factor 5A | (RefSeq) eukaryotic translation initiation factor 5A-like isoform X1 (A)	--	eukaryotic translation initiation factor 5A-like isoform X1 [Hevea brasiliensis]	IF5A_MANES RecName: Full=Eukaryotic translation initiation factor 5A; Short=eIF-5A;	A0A7J7GFN8_CAMSI RecName: Full=Eukaryotic translation initiation factor 5A {ECO:0000256|RuleBase:RU362005}; Short=eIF-5A {ECO:0000256|RuleBase:RU362005};	At1g13950	GO:0043022,ribosome binding; GO:0003746,translation elongation factor activity; GO:0003743,translation initiation factor activity; GO:0045901,positive regulation of translational elongation; GO:0045905,positive regulation of translational termination; GO:0003674,molecular_function; GO:0005488,binding; GO:0043021,ribonucleoprotein complex binding; GO:0044877,protein-containing complex binding; GO:…	PF01287.20:Eukaryotic elongation factor 5A hypusine, DNA-binding OB fold	--	--	--
CSS0004854	8	8.38	8.3	8	7.04	7.02	7.26	5.41	5.8	5.48	6.5	5.92	6.16	7.51	10.86	11.99	5.38	6.17	5.89	5.63	5.7	6.28	2.44	2.8	3.06	Chr12	134107638	134109352	-	CSS0004854	--	K16818 phospholipase A1 [EC:3.1.1.32] | (RefSeq) phospholipase A(1) DAD1, chloroplastic-like (A)	ko00564: Glycerophospholipid metabolism; ko00592: alpha-Linolenic acid metabolism; ko01100: Metabolic pathways; ko01110: Biosynthesis of secondary metabolites	unnamed protein product [Coffea canephora]	PLA14_ARATH RecName: Full=Phospholipase A1-Ibeta2, chloroplastic; EC=3.1.1.-; Flags: Precursor;	A0A4S4E7X1_CAMSI RecName: Full=Lipase_3 domain-containing protein {ECO:0000259|Pfam:PF01764};	At4g16820	GO:0009507,chloroplast; GO:0047714,galactolipase activity; GO:0008970,phospholipase A1 activity; GO:0004620,phospholipase activity; GO:0004806,triglyceride lipase activity; GO:0016042,lipid catabolic process; GO:0003674,molecular_function; GO:0003824,catalytic activity; GO:0016298,lipase activity; GO:0016787,hydrolase activity; GO:0016788,hydrolase activity, acting on ester bonds; GO:0052689,carb…	PF01764.25:Lipase (class 3)	--	--	--
CSS0004890	7	0.32	0.03	0.17	0.43	0.55	0.14	0.42	0.46	0.5	0.67	0.56	0.65	1.38	1.87	1.51	1.41	1.26	1.21	1.26	0.7	1.22	3.75	3.63	3.54	Chr3	16392350	16396880	+	CSS0004890	--	K09843 (+)-abscisic acid 8'-hydroxylase [EC:1.14.14.137] | (RefSeq) abscisic acid 8'-hydroxylase 4 (A)	ko00906: Carotenoid biosynthesis	PREDICTED: abscisic acid 8'-hydroxylase 4 [Vitis vinifera]	ABAH4_ARATH RecName: Full=Abscisic acid 8'-hydroxylase 4; Short=ABA 8'-hydroxylase 4; EC=1.14.14.137 {ECO:0000250|UniProtKB:Q949P1}; AltName: Full=Cytochrome P450 707A4;	A0A2R4SC77_CAMSI SubName: Full=Abscisic acid 8'-hydroxylase 3-like {ECO:0000313|EMBL:AVZ45860.1}; EC=1.14.13.93 {ECO:0000313|EMBL:AVZ45860.1};	At3g19270	GO:0016021,integral component of membrane; GO:0010295,(+)-abscisic acid 8'-hydroxylase activity; GO:0020037,heme binding; GO:0005506,iron ion binding; GO:0004497,monooxygenase activity; GO:0016491,oxidoreductase activity; GO:0046345,abscisic acid catabolic process; GO:0016125,sterol metabolic process; GO:0003674,molecular_function; GO:0003824,catalytic activity; GO:0016705,oxidoreductase activity…	PF00067.22:Cytochrome P450	--	--	--
CSS0004941	3	172.19	171.06	178.1	171.78	192.41	195.26	237.21	218.08	226.57	170.4	172.98	175.09	560.78	553.6	561.51	554.25	531.58	595.61	542.46	537.03	556.04	218.16	205.05	206.96	Chr2	146123357	146127689	+	CSS0004941	--	K13679 granule-bound starch synthase [EC:2.4.1.242] | (RefSeq) granule-bound starch synthase 1, chloroplastic/amyloplastic-like (A)	ko00500: Starch and sucrose metabolism; ko01100: Metabolic pathways; ko01110: Biosynthesis of secondary metabolites	PREDICTED: granule-bound starch synthase 1, chloroplastic/amyloplastic-like isoform X1 [Juglans regia]	SSG1_MANES RecName: Full=Granule-bound starch synthase 1, chloroplastic/amyloplastic; EC=2.4.1.242; AltName: Full=Granule-bound starch synthase I; Short=GBSS-I; Flags: Precursor;	A0A7J7HVP0_CAMSI RecName: Full=Starch synthase, chloroplastic/amyloplastic {ECO:0000256|RuleBase:RU361232}; EC=2.4.1.- {ECO:0000256|RuleBase:RU361232};	At1g32900	GO:0009501,amyloplast; GO:0009507,chloroplast; GO:0102502,ADP-glucose-starch glucosyltransferase activity; GO:0004373,glycogen (starch) synthase activity; GO:0019252,starch biosynthetic process; GO:0003674,molecular_function; GO:0003824,catalytic activity; GO:0016740,transferase activity; GO:0016757,transferase activity, transferring glycosyl groups; GO:0016758,transferase activity, transferring …	PF08323.11:Starch synthase catalytic domain	--	--	--
CSS0004973	8	192.43	211.68	205.1	173.07	171.92	186.77	170.33	175.37	175.72	169.09	166.59	173.31	170	173.76	176.31	130.65	134.3	123.03	120.89	131.53	120.44	66.47	63.91	77.75	Chr6	106018051	106022119	+	CSS0004973	--	K13265 vestitone reductase [EC:1.1.1.348] | (RefSeq) vestitone reductase-like (A)	ko00943: Isoflavonoid biosynthesis; ko01100: Metabolic pathways; ko01110: Biosynthesis of secondary metabolites	PREDICTED: vestitone reductase-like [Daucus carota subsp. sativus]	VESTR_MEDSA RecName: Full=Vestitone reductase; EC=1.1.1.348 {ECO:0000269|PubMed:7625843, ECO:0000269|PubMed:8071365};	A0A7J7H071_CAMSI RecName: Full=Epimerase domain-containing protein {ECO:0000259|Pfam:PF01370};	At2g45400	GO:0016491,oxidoreductase activity; GO:0006952,defense response; GO:0009813,flavonoid biosynthetic process; GO:0003674,molecular_function; GO:0003824,catalytic activity; GO:0006950,response to stress; GO:0008150,biological_process; GO:0050896,response to stimulus; GO:0008152,metabolic process; GO:0009058,biosynthetic process; GO:0009812,flavonoid metabolic process; GO:0071704,organic substance me…	PF01370.21:NAD dependent epimerase/dehydratase family	--	--	--
CSS0005014	6	7.94	10.91	7.9	7.3	4.75	5.95	5.55	6.84	6.4	2.65	3.2	3.45	2.06	2.31	1.82	2.49	0.96	1.39	2.6	1.41	2.32	1.2	1.64	1.3	Chr7	59267665	59268524	-	CSS0005014	--	K03676 glutaredoxin 3 | (RefSeq) glutaredoxin-C9 (A)	--	hypothetical protein CDL15_Pgr010128 [Punica granatum]	GRXC9_ARATH RecName: Full=Glutaredoxin-C9; Short=AtGrxC9; AltName: Full=Protein ROXY 19;	A0A2R6QXG9_ACTCC SubName: Full=Glutaredoxin-C9 like {ECO:0000313|EMBL:PSS16441.1};	At1g28480	GO:0005737,cytoplasm; GO:0005634,nucleus; GO:0015035,protein disulfide oxidoreductase activity; GO:0009867,jasmonic acid mediated signaling pathway; GO:0000122,negative regulation of transcription by RNA polymerase II; GO:0009751,response to salicylic acid; GO:0009863,salicylic acid mediated signaling pathway; GO:0003674,molecular_function; GO:0003824,catalytic activity; GO:0015036,disulfide oxid…	PF00462.24:Glutaredoxin	--	--	--
CSS0005033	10	72.59	73.73	77.4	72.21	63.62	67.21	72.71	66.74	66.17	53.6	54.61	52.23	50.14	40.58	44.65	35.24	41.44	34.09	40.78	38.47	40.28	14.53	17.68	15.61	Chr1	152770479	152772273	+	CSS0005033	--	--	--	stress enhanced protein 2, chloroplastic [Quercus suber]	STEP2_ARATH RecName: Full=Stress enhanced protein 2, chloroplastic {ECO:0000305}; Flags: Precursor;	A0A7J7I7R0_CAMSI SubName: Full=Uncharacterized protein {ECO:0000313|EMBL:KAF5960566.1};	At2g21970	GO:0009535,chloroplast thylakoid membrane; GO:0016021,integral component of membrane; GO:0009523,photosystem II; GO:0016168,chlorophyll binding; GO:0071486,cellular response to high light intensity; GO:0071492,cellular response to UV-A; GO:0009765,photosynthesis, light harvesting; GO:0009611,response to wounding; GO:0003674,molecular_function; GO:0005488,binding; GO:0046906,tetrapyrrole binding; …	PF00504.21:Chlorophyll A-B binding protein	--	--	--
CSS0005034	8	12.45	11.93	12.46	13.38	13.9	12.48	11.53	10.52	12.18	15.12	15.02	15.79	12.64	11.53	13.52	8.15	8.49	8.15	11.7	10.58	9.47	5.15	3.89	3.55	Chr2	35386934	35389539	+	CSS0005034	--	K04708 3-dehydrosphinganine reductase [EC:1.1.1.102] | (RefSeq) 3-dehydrosphinganine reductase TSC10A-like (A)	ko00600: Sphingolipid metabolism; ko01100: Metabolic pathways	hypothetical protein CRG98_043107 [Punica granatum]	--	A0A4S4E5E0_CAMSI SubName: Full=Uncharacterized protein {ECO:0000313|EMBL:THG10555.1};	At3g50560	GO:0016491,oxidoreductase activity; GO:0003674,molecular_function; GO:0003824,catalytic activity	PF00106.25:short chain dehydrogenase	--	--	--
CSS0005060	3	2.17	1.8	2.57	1.81	1.23	2.1	2.69	3.2	2.99	1.57	0.88	2.3	11.58	10.99	12.58	5.22	5.33	6.5	5.56	6.24	6.82	0.66	0.51	1.35	Chr3	182089981	182092724	-	CSS0005060	--	K09422 transcription factor MYB, plant | (RefSeq) MYBPA; myb-related protein 308 (A)	--	transcription factor MYB5d [Camellia sinensis]	EBIII_PETHY RecName: Full=MYB-like transcription factor 4 {ECO:0000303|PubMed:21068208}; Short=PhMYB4 {ECO:0000303|PubMed:21068208}; AltName: Full=MYB-like protein MYB5d8 {ECO:0000303|Ref.1}; AltName: Full=Protein EMISSION OF BENZENOIDS III {ECO:0000303|Ref.2}; Short=PhEOBIII {ECO:0000303|Ref.2};	A0A4S4DRW1_CAMSI SubName: Full=Uncharacterized protein {ECO:0000313|EMBL:THG05900.1};	At1g22640	GO:0005634,nucleus; GO:0000976,transcription regulatory region sequence-specific DNA binding; GO:0010597,green leaf volatile biosynthetic process; GO:0045892,negative regulation of transcription, DNA-templated; GO:0001067,regulatory region nucleic acid binding; GO:0003674,molecular_function; GO:0003676,nucleic acid binding; GO:0003677,DNA binding; GO:0003690,double-stranded DNA binding; GO:000548…	PF00249.31:Myb-like DNA-binding domain	MYB	TF	MYB->MYB
CSS0005070	4	1.73	4.2	4.13	1.53	3.61	3.16	2.68	3.12	5.01	2.84	5.64	3.97	0.97	2.23	1.5	4.26	1.43	3.46	2.3	2.7	2.79	2.2	1.88	3.6	Chr12	116452956	116476695	-	CSS0005070	--	K04424 sterile alpha motif and leucine zipper containing kinase AZK [EC:2.7.11.25] | (RefSeq) serine/threonine-protein kinase EDR1 (A)	--	PREDICTED: serine/threonine-protein kinase EDR1 [Vitis vinifera]	SIS8_ARATH RecName: Full=Probable serine/threonine-protein kinase SIS8 {ECO:0000305}; EC=2.7.11.1 {ECO:0000305}; AltName: Full=MAPKK kinase SIS8 {ECO:0000305}; AltName: Full=Protein SUGAR INSENSITIVE 8 {ECO:0000303|PubMed:24320620};	A0A4S4F3H1_CAMSI RecName: Full=Protein kinase domain-containing protein {ECO:0000259|PROSITE:PS50011};	At5g11850	GO:0005739,mitochondrion; GO:0005634,nucleus; GO:0005524,ATP binding; GO:0004672,protein kinase activity; GO:0106310,protein serine kinase activity; GO:0004712,protein serine/threonine/tyrosine kinase activity; GO:0106311,protein threonine kinase activity; GO:0009651,response to salt stress; GO:0010182,sugar mediated signaling pathway; GO:0000166,nucleotide binding; GO:0003674,molecular_function;…	PF14381.6:Ethylene-responsive protein kinase Le-CTR1	--	--	--
CSS0005078	8	1.85	1.73	1.78	1.67	1.56	1.11	1.98	1.71	1.39	1.76	1.34	1.9	2.02	1.73	1.2	1.25	1.24	1.11	0.71	0.82	1.65	0.66	0.74	0.66	Chr4	30027465	30071065	-	CSS0005078	--	K01214 isoamylase [EC:3.2.1.68] | (RefSeq) isoamylase 3, chloroplastic (A)	ko00500: Starch and sucrose metabolism; ko01100: Metabolic pathways; ko01110: Biosynthesis of secondary metabolites	ISA3 [Actinidia deliciosa]	ISOA3_ARATH RecName: Full=Isoamylase 3, chloroplastic; Short=AtISA3; EC=3.2.1.68; Flags: Precursor;	A0A7J7HR45_CAMSI RecName: Full=Aamy domain-containing protein {ECO:0000259|SMART:SM00642};	At4g09020	GO:0009507,chloroplast; GO:0009569,chloroplast starch grain; GO:0009570,chloroplast stroma; GO:0019156,isoamylase activity; GO:0005983,starch catabolic process; GO:0003674,molecular_function; GO:0003824,catalytic activity; GO:0004133,glycogen debranching enzyme activity; GO:0004553,hydrolase activity, hydrolyzing O-glycosyl compounds; GO:0016787,hydrolase activity; GO:0016798,hydrolase activity, …	PF00128.24:Alpha amylase, catalytic domain	--	--	--
CSS0005102	9	8.41	11.51	9.98	7.95	7.09	9.15	4.92	7.9	7.54	7.93	5.61	6.47	4.68	6.38	4.27	9.58	8.66	7.83	7.45	9.44	8.61	11.61	13.16	11.11	Chr9	151367421	151368107	+	CSS0005102	--	--	--	uncharacterized protein LOC110614528 [Manihot esculenta]	--	A0A7J7GQS3_CAMSI SubName: Full=Uncharacterized protein {ECO:0000313|EMBL:KAF5943133.1};	At1g20070	--	PF15365.6:Proline-rich nuclear receptor coactivator motif	--	--	--
CSS0005133	3	1.65	2.3	1.81	1.7	1.66	2.17	2.09	1.61	1.53	1.62	1.63	1.62	2.01	2.43	1.71	2.43	3.89	2.29	1.92	2.6	1.57	1.02	0.94	0.73	Chr6	80297412	80299438	-	CSS0005133	--	--	--	PREDICTED: proteoglycan 4-like [Gossypium arboreum]	--	A0A4S4EJR3_CAMSI SubName: Full=Uncharacterized protein {ECO:0000313|EMBL:THG16808.1};	At2g46630	GO:0016021,integral component of membrane; GO:0005575,cellular_component; GO:0016020,membrane; GO:0031224,intrinsic component of membrane; GO:0110165,cellular anatomical entity	--	--	--	--
CSS0005134	10	9.16	7.51	9.73	3.66	4.54	4.35	4.54	3.89	3.77	4.5	19.92	4.39	6.87	2.92	1.26	2.13	0.89	2.15	2.51	1.84	3.62	0.75	1.59	1.09	Chr6	28832775	28836871	-	CSS0005134	--	--	--	uncharacterized protein LOC105642006 isoform X4 [Jatropha curcas]	--	A0A4S4DGH3_CAMSI SubName: Full=Uncharacterized protein {ECO:0000313|EMBL:THG00926.1};	--	GO:0016021,integral component of membrane; GO:0005575,cellular_component; GO:0016020,membrane; GO:0031224,intrinsic component of membrane; GO:0110165,cellular anatomical entity	--	--	--	--
CSS0005136	8	29.75	27.69	28.11	25.99	28.84	26.08	27.96	27.99	25.06	27.07	25.44	26.87	26.46	27.01	28.88	19.29	15.65	19.12	18	18.08	17.98	8.85	7.04	7.64	Chr4	98417562	98428309	-	CSS0005136	--	K20456 oxysterol-binding protein 1 | (RefSeq) hypothetical protein (A)	--	PREDICTED: protein DETOXIFICATION 46, chloroplastic [Vitis vinifera]	DTX46_ARATH RecName: Full=Protein DETOXIFICATION 46, chloroplastic {ECO:0000303|PubMed:11739388}; Short=AtDTX46 {ECO:0000303|PubMed:11739388}; AltName: Full=Multidrug and toxic compound extrusion protein 46 {ECO:0000305}; Short=MATE protein 46 {ECO:0000305}; AltName: Full=Protein EDS5 HOMOLOGUE {ECO:0000303|PubMed:26055508}; Flags: Precursor;	A0A7J7HPP1_CAMSI RecName: Full=Protein DETOXIFICATION {ECO:0000256|RuleBase:RU004914}; AltName: Full=Multidrug and toxic compound extrusion protein {ECO:0000256|RuleBase:RU004914};	At4g39030	GO:0009507,chloroplast; GO:0009941,chloroplast envelope; GO:0031969,chloroplast membrane; GO:0016021,integral component of membrane; GO:0015297,antiporter activity; GO:0042910,xenobiotic transmembrane transporter activity; GO:0003674,molecular_function; GO:0005215,transporter activity; GO:0015291,secondary active transmembrane transporter activity; GO:0022804,active transmembrane transporter acti…	PF01554.18:MatE	--	--	--
CSS0005185	1	0.42	2.23	1.29	1.31	0	1.99	0.11	1.01	0	2.77	2.18	1.85	0	0	0	1.22	0	1.07	0.99	0.75	1.31	0.57	1.79	1.3	Chr1	17361257	17363668	+	CSS0005185	--	--	--	PREDICTED: uncharacterized protein LOC102607212 isoform X2 [Citrus sinensis]	--	A0A7J7G3E2_CAMSI RecName: Full=DUF4216 domain-containing protein {ECO:0000259|Pfam:PF13952};	--	--	PF03004.14:Plant transposase (Ptta/En/Spm family)	--	--	--
CSS0005240	3	3.95	4.05	3.39	3.16	4.66	3.82	5.77	5.17	4.44	1.99	2.89	2.77	20.8	16.78	20.75	8.54	8.43	7.51	11.08	12.49	11.83	3.06	2.46	2.77	Chr11	120704912	120763888	+	CSS0005240	--	K01895 acetyl-CoA synthetase [EC:6.2.1.1] | (RefSeq) acetyl-coenzyme A synthetase-like (A)	ko00010: Glycolysis / Gluconeogenesis; ko00620: Pyruvate metabolism; ko00630: Glyoxylate and dicarboxylate metabolism; ko00640: Propanoate metabolism; ko01100: Metabolic pathways; ko01110: Biosynthesis of secondary metabolites; ko01200: Carbon metabolism	PREDICTED: probable acyl-activating enzyme 18, peroxisomal [Ziziphus jujuba]	CCL12_HUMLU RecName: Full=Probable CoA ligase CCL12 {ECO:0000305|PubMed:23300257}; Short=HlCCL12 {ECO:0000303|PubMed:23300257}; EC=6.2.1.- {ECO:0000305|PubMed:23300257};	A0A4S4EZY7_CAMSI RecName: Full=4-coumarate--CoA ligase {ECO:0000256|ARBA:ARBA00012959}; EC=6.2.1.12 {ECO:0000256|ARBA:ARBA00012959};	At1g55320	GO:0016021,integral component of membrane; GO:0003987,acetate-CoA ligase activity; GO:0003674,molecular_function; GO:0003824,catalytic activity; GO:0016405,CoA-ligase activity; GO:0016874,ligase activity; GO:0016877,ligase activity, forming carbon-sulfur bonds; GO:0016878,acid-thiol ligase activity; GO:0005575,cellular_component; GO:0016020,membrane; GO:0031224,intrinsic component of membrane; GO…	PF00501.28:AMP-binding enzyme	--	--	--
CSS0005251	1	0.53	0.52	0.5	0.45	0.55	0.43	0.5	0.34	0.71	1.05	1.22	1.12	1.06	0.91	1.06	0.75	0.59	0.73	0.58	0.61	1.1	0.89	0.94	0.7	Chr15	45572711	45577689	-	CSS0005251	--	K14165 atypical dual specificity phosphatase [EC:3.1.3.16 3.1.3.48] | (RefSeq) dual specificity protein phosphatase PHS1 (A)	--	PREDICTED: dual specificity protein phosphatase PHS1 [Vitis vinifera]	DPHS1_ARATH RecName: Full=Dual specificity protein phosphatase PHS1; EC=3.1.3.16; EC=3.1.3.48; AltName: Full=Protein PROPYZAMIDE-HYPERSENSITIVE 1;	A0A4S4DS03_CAMSI SubName: Full=Uncharacterized protein {ECO:0000313|EMBL:THG05933.1};	At5g23720	GO:0005737,cytoplasm; GO:0016301,kinase activity; GO:0004721,phosphoprotein phosphatase activity; GO:0106306,protein serine phosphatase activity; GO:0106307,protein threonine phosphatase activity; GO:0004725,protein tyrosine phosphatase activity; GO:0008138,protein tyrosine/serine/threonine phosphatase activity; GO:0009738,abscisic acid-activated signaling pathway; GO:0043622,cortical microtubule…	PF00782.20:Dual specificity phosphatase, catalytic domain	--	--	--
CSS0005256	2	1.73	1.46	1.13	0.77	1.53	0.88	0.57	1.95	0.46	1.26	1.31	1.41	0.65	1.12	0.46	0.76	0.69	2.69	7.18	1.72	0.93	2.7	1.75	2.59	Chr1	63835078	63840933	+	CSS0005256	--	K01444 N4-(beta-N-acetylglucosaminyl)-L-asparaginase [EC:3.5.1.26] | (RefSeq) probable isoaspartyl peptidase/L-asparaginase 3 (A)	ko00511: Other glycan degradation	PREDICTED: probable isoaspartyl peptidase/L-asparaginase 3 isoform X1 [Vitis vinifera]	ASPG3_ARATH RecName: Full=Probable isoaspartyl peptidase/L-asparaginase 3; EC=3.4.19.5; AltName: Full=L-asparagine amidohydrolase 3; Contains: RecName: Full=Isoaspartyl peptidase/L-asparaginase 3 subunit alpha; Contains: RecName: Full=Isoaspartyl peptidase/L-asparaginase 3 subunit beta; Flags: Precursor;	A0A7J7I594_CAMSI SubName: Full=Uncharacterized protein {ECO:0000313|EMBL:KAF5959807.1};	At5g61540	GO:0005737,cytoplasm; GO:0008798,beta-aspartyl-peptidase activity; GO:0003948,N4-(beta-N-acetylglucosaminyl)-L-asparaginase activity; GO:0006517,protein deglycosylation; GO:0003674,molecular_function; GO:0003824,catalytic activity; GO:0008233,peptidase activity; GO:0008242,omega peptidase activity; GO:0016787,hydrolase activity; GO:0070003,threonine-type peptidase activity; GO:0140096,catalytic a…	PF01112.18:Asparaginase	--	--	--
CSS0005275	3	10.43	9.42	10.05	9.49	5.6	9.96	7.42	11.58	13.83	10.55	7.97	6.11	25.48	24.44	27.87	30.54	34.76	25.95	27.21	33.05	24.15	6.7	6.41	4.74	Chr7	184316532	184316915	-	CSS0005275	--	--	--	hypothetical protein CQW23_08044 [Capsicum baccatum]	LSU2_ARATH RecName: Full=Protein RESPONSE TO LOW SULFUR 2 {ECO:0000303|PubMed:25628631}; AltName: Full=Protein ENHANCED DE-ETIOLATION 6 {ECO:0000303|PubMed:22383539};	A0A7J7H4G4_CAMSI SubName: Full=Uncharacterized protein {ECO:0000313|EMBL:KAF5947437.1};	At5g24660	GO:0098869,cellular oxidant detoxification; GO:0010438,cellular response to sulfur starvation; GO:0009658,chloroplast organization; GO:0042742,defense response to bacterium; GO:0002229,defense response to oomycetes; GO:0045893,positive regulation of transcription, DNA-templated; GO:0031347,regulation of defense response; GO:0047484,regulation of response to osmotic stress; GO:0009651,response to …	--	--	--	--
CSS0005300	7	0.77	0.84	0.68	1.23	1.07	0.93	1.38	0.76	1.89	1.56	2.35	1.97	2.73	3.2	1.7	2.09	1.39	2.24	2.53	2.27	2.55	1.8	3.36	1.87	Chr9	56951791	56959309	-	CSS0005300	--	K15378 solute carrier family 45, member 1/2/4 | (RefSeq) sucrose transport protein SUC8 (A)	--	sucrose transporter 3 [Camellia sinensis]	SUT_SPIOL RecName: Full=Sucrose transport protein; AltName: Full=Sucrose permease; AltName: Full=Sucrose-proton symporter;	A0A4V3WMS1_CAMSI SubName: Full=Uncharacterized protein {ECO:0000313|EMBL:THG09697.1};	At1g22710	GO:0005887,integral component of plasma membrane; GO:0008515,sucrose transmembrane transporter activity; GO:0015293,symporter activity; GO:0005985,sucrose metabolic process; GO:0003674,molecular_function; GO:0005215,transporter activity; GO:0008509,anion transmembrane transporter activity; GO:0015075,ion transmembrane transporter activity; GO:0015144,carbohydrate transmembrane transporter activit…	PF13347.6:MFS/sugar transport protein	--	--	--
CSS0005335	8	11.78	11.34	12.89	9.68	9.35	8.86	10.7	8.94	11.36	9	8.02	7.84	10.15	10.16	9.91	8.49	8.26	8.71	7.71	7.43	7.82	2.49	1.83	2.95	Chr9	14222649	14224216	-	CSS0005335	--	K10760 adenylate dimethylallyltransferase (cytokinin synthase) [EC:2.5.1.27 2.5.1.112] | (RefSeq) adenylate isopentenyltransferase 5, chloroplastic-like (A)	ko00908: Zeatin biosynthesis; ko01100: Metabolic pathways; ko01110: Biosynthesis of secondary metabolites	PREDICTED: adenylate isopentenyltransferase 5, chloroplastic-like [Juglans regia]	IPT5_ARATH RecName: Full=Adenylate isopentenyltransferase 5, chloroplastic; Short=AtIPT5; EC=2.5.1.112; AltName: Full=Adenylate dimethylallyltransferase 5; AltName: Full=Cytokinin synthase 5; Flags: Precursor;	A0A7J7GQB0_CAMSI SubName: Full=Uncharacterized protein {ECO:0000313|EMBL:KAF5941666.1};	At5g19040	GO:0009507,chloroplast; GO:0005739,mitochondrion; GO:0009536,plastid; GO:0052623,ADP dimethylallyltransferase activity; GO:0009824,AMP dimethylallyltransferase activity; GO:0005524,ATP binding; GO:0052622,ATP dimethylallyltransferase activity; GO:0052381,tRNA dimethylallyltransferase activity; GO:0009691,cytokinin biosynthetic process; GO:0006400,tRNA modification; GO:0003674,molecular_function; …	PF01715.17:IPP transferase	--	--	--
CSS0005350	7	0.56	0.61	1.32	1.02	1.54	1.11	2.14	1.83	1.95	6.94	4.61	4.78	5.79	5.01	4.91	5.84	5.5	3.71	5.27	5.98	3.35	13.01	8.86	6.02	Chr7	122975443	122976698	-	CSS0005350	--	--	--	--	--	--	--	--	--	--	--	--
CSS0005362	10	7.97	7.63	7.62	5.92	7.29	6.26	6.81	7.73	6.28	7.06	7.86	7.52	6.7	6.49	5.01	5.26	4.45	6.51	6.19	5.35	5.85	2.94	3.42	2	Contig876	393120	419248	+	CSS0005362	--	--	--	PREDICTED: acyltransferase-like protein At1g54570, chloroplastic [Daucus carota subsp. sativus]	Y1457_ARATH RecName: Full=Acyltransferase-like protein At1g54570, chloroplastic; EC=2.3.1.-; Flags: Precursor;	A0A7J7HF58_CAMSI SubName: Full=Uncharacterized protein {ECO:0000313|EMBL:KAF5951329.1};	At1g54570	GO:0009507,chloroplast; GO:0010287,plastoglobule; GO:0004144,diacylglycerol O-acyltransferase activity; GO:0033306,phytol metabolic process; GO:0019432,triglyceride biosynthetic process; GO:0003674,molecular_function; GO:0003824,catalytic activity; GO:0008374,O-acyltransferase activity; GO:0016411,acylglycerol O-acyltransferase activity; GO:0016740,transferase activity; GO:0016746,transferase act…	PF12146.8:Serine aminopeptidase, S33	--	--	--
CSS0005364	5	22.43	21.47	20.16	22.33	18.65	19.2	18.35	16.41	18.59	16.44	17.56	17	38.38	42.63	35.71	22.79	25.13	23.44	25.15	26.48	25.13	17.78	16.81	17.44	Chr4	71052636	71068931	-	CSS0005364	--	K01191 alpha-mannosidase [EC:3.2.1.24] | (RefSeq) alpha-mannosidase At3g26720-like (A)	ko00511: Other glycan degradation	PREDICTED: uncharacterized protein LOC100259117 [Vitis vinifera]	--	A0A4S4E333_CAMSI SubName: Full=Uncharacterized protein {ECO:0000313|EMBL:THG10301.1};	At1g68140	--	PF07800.12:Protein of unknown function (DUF1644)	--	--	--
CSS0005379	8	1.01	1.15	0.98	1.28	1.55	1.7	1.39	1.34	1.36	1.14	1.19	1.49	1.65	1.79	1.64	0.88	0.92	0.85	1.15	0.81	0.93	0.5	0.79	0.4	Chr4	138054453	138056399	-	CSS0005379	--	K01176 alpha-amylase [EC:3.2.1.1] | (RefSeq) alpha-amylase isozyme 2A (A)	ko00500: Starch and sucrose metabolism; ko01100: Metabolic pathways; ko01110: Biosynthesis of secondary metabolites	L-type lectin-domain containing receptor kinase IV.2-like [Hevea brasiliensis]	SIT2_ORYSJ RecName: Full=L-type lectin-domain containing receptor kinase SIT2 {ECO:0000305}; EC=2.7.11.1 {ECO:0000250|UniProtKB:Q6H7D2}; AltName: Full=Protein SALT INTOLERANCE 2 {ECO:0000303|PubMed:24907341}; Flags: Precursor;	A0A4S4DFS7_CAMSI RecName: Full=Protein kinase domain-containing protein {ECO:0000259|PROSITE:PS50011};	At2g37710	GO:0016021,integral component of membrane; GO:0005886,plasma membrane; GO:0005524,ATP binding; GO:0030246,carbohydrate binding; GO:0106310,protein serine kinase activity; GO:0106311,protein threonine kinase activity; GO:0004675,transmembrane receptor protein serine/threonine kinase activity; GO:1901001,negative regulation of response to salt stress; GO:0006468,protein phosphorylation; GO:0000166,…	PF00139.19:Legume lectin domain	--	--	--
CSS0005380	7	159.38	174.64	170.09	212.17	194.95	205.02	178.48	186.48	187.27	205.27	191.16	210.5	401.84	384.28	377.6	696.47	744.8	681.8	573.01	627.6	599.29	738.22	847.24	776.36	Contig1187	113985	116975	+	CSS0005380	--	K00799 glutathione S-transferase [EC:2.5.1.18] | (RefSeq) probable glutathione S-transferase (A)	ko00480: Glutathione metabolism; ko01100: Metabolic pathways	glutathione S-transferase [Camellia sinensis]	GSTX4_TOBAC RecName: Full=Probable glutathione S-transferase; EC=2.5.1.18; AltName: Full=Auxin-induced protein PCNT107;	A0A4S4DFQ8_CAMSI SubName: Full=Uncharacterized protein {ECO:0000313|EMBL:THG01558.1};	At1g17180	GO:0005737,cytoplasm; GO:0004364,glutathione transferase activity; GO:0009734,auxin-activated signaling pathway; GO:0006749,glutathione metabolic process; GO:0003674,molecular_function; GO:0003824,catalytic activity; GO:0016740,transferase activity; GO:0016765,transferase activity, transferring alkyl or aryl (other than methyl) groups; GO:0007154,cell communication; GO:0007165,signal transduction…	PF02798.20:Glutathione S-transferase, N-terminal domain	--	--	--
CSS0005390	8	10.54	11.81	10.17	8.79	8.03	9.95	6.08	7.3	7.88	6.15	6.45	6.36	8.53	10.07	11.34	7.95	9.73	8.19	6.22	6.02	4.62	2.7	1.98	2.02	Chr8	140186614	140194482	+	CSS0005390	--	K15813 beta-amyrin synthase [EC:5.4.99.39] | (RefSeq) beta-amyrin synthase isoform X1 (A)	ko00909: Sesquiterpenoid and triterpenoid biosynthesis; ko01110: Biosynthesis of secondary metabolites	dammarenediol II synthase-like [Olea europaea var. sylvestris]	DADIS_PANGI RecName: Full=Dammarenediol II synthase {ECO:0000303|PubMed:23484102, ECO:0000303|PubMed:29509695, ECO:0000303|Ref.5}; Short=Dammarenediol synthase {ECO:0000303|PubMed:23484102, ECO:0000303|PubMed:29509695, ECO:0000303|Ref.5}; Short=PgDDS {ECO:0000303|PubMed:25981048, ECO:0000303|PubMed:29509695}; EC=4.2.1.125 {ECO:0000269|PubMed:17088293, ECO:0000269|PubMed:23484102};	A0A7J7GVX6_CAMSI RecName: Full=Terpene cyclase/mutase family member {ECO:0000256|RuleBase:RU362003}; EC=5.4.99.- {ECO:0000256|RuleBase:RU362003};	At1g78950	GO:0005789,endoplasmic reticulum membrane; GO:0016021,integral component of membrane; GO:0005811,lipid droplet; GO:0042300,beta-amyrin synthase activity; GO:0000250,lanosterol synthase activity; GO:0016829,lyase activity; GO:0010038,response to metal ion; GO:0002238,response to molecule of fungal origin; GO:1902438,response to vanadate(3-); GO:0016135,saponin biosynthetic process; GO:0016104,trit…	PF13243.6:Squalene-hopene cyclase C-terminal domain	--	--	--
CSS0005436	1	0.62	0.72	1	3.26	2.69	2.32	2.06	2.62	2.01	3.5	2.76	3.59	2.02	2.15	2.36	2.92	2.42	2.71	3.02	2.73	2.79	4.21	3.07	3.34	Chr14	80396990	80399758	-	CSS0005436	--	K13420 LRR receptor-like serine/threonine-protein kinase FLS2 [EC:2.7.11.1] | (RefSeq) LRR receptor-like serine/threonine-protein kinase FLS2 (A)	ko04016: MAPK signaling pathway - plant; ko04626: Plant-pathogen interaction	PREDICTED: G-type lectin S-receptor-like serine/threonine-protein kinase LECRK3 [Vitis vinifera]	LERK3_ORYSJ RecName: Full=G-type lectin S-receptor-like serine/threonine-protein kinase LECRK3 {ECO:0000305}; Short=OsLecRK3 {ECO:0000303|PubMed:25485617}; EC=2.7.11.1 {ECO:0000305}; AltName: Full=OsRLCK135 {ECO:0000303|PubMed:19825577}; Flags: Precursor;	A0A7J7G3V7_CAMSI RecName: Full=Receptor-like serine/threonine-protein kinase {ECO:0000256|PIRNR:PIRNR000641}; EC=2.7.11.1 {ECO:0000256|PIRNR:PIRNR000641};	At5g60900	GO:0016021,integral component of membrane; GO:0005524,ATP binding; GO:0030246,carbohydrate binding; GO:0106310,protein serine kinase activity; GO:0106311,protein threonine kinase activity; GO:0006952,defense response; GO:0000166,nucleotide binding; GO:0003674,molecular_function; GO:0005488,binding; GO:0017076,purine nucleotide binding; GO:0030554,adenyl nucleotide binding; GO:0032553,ribonucleoti…	PF00069.25:Protein kinase domain	--	--	--
CSS0005488	2	1.52	1.49	1.82	11.35	2.25	0.86	8.2	2.48	1.28	1.36	1.82	1.63	3.25	2.94	1.51	4.37	1.6	2.41	3.33	14	9.24	2.02	2.13	7.17	Contig1146	101442	112247	-	CSS0005488	--	K12890 serine/arginine-rich splicing factor 1 | (RefSeq) serine/arginine-rich splicing factor SR34A (A)	ko03040: Spliceosome	Nucleotide-binding, alpha-beta plait [Cynara cardunculus var. scolymus]	SR34A_ARATH RecName: Full=Serine/arginine-rich splicing factor SR34A; Short=At-SR34A; Short=At-SRp34A; Short=AtSR34A; AltName: Full=SER/ARG-rich protein 34A;	A0A7J7H6W9_CAMSI SubName: Full=Uncharacterized protein {ECO:0000313|EMBL:KAF5947468.1};	At3g49430	GO:0005829,cytosol; GO:0016607,nuclear speck; GO:0005730,nucleolus; GO:0005681,spliceosomal complex; GO:0003729,mRNA binding; GO:0003723,RNA binding; GO:0000398,mRNA splicing, via spliceosome; GO:0008380,RNA splicing; GO:0003674,molecular_function; GO:0003676,nucleic acid binding; GO:0005488,binding; GO:0097159,organic cyclic compound binding; GO:1901363,heterocyclic compound binding; GO:0000375,…	PF00076.22:RNA recognition motif. (a.k.a. RRM, RBD, or RNP domain)	--	--	--
CSS0005489	10	12.54	13.5	12.81	13.1	11	9.54	14.3	12.77	13.94	9.51	10.82	9.8	3.98	3.7	3.64	2.32	2.39	2.57	2.79	3.93	3.56	1.37	1.46	2.25	Chr8	112401779	112412158	-	CSS0005489	--	K13430 serine/threonine-protein kinase PBS1 [EC:2.7.11.1] | (RefSeq) serine/threonine-protein kinase PBS1 (A)	ko04626: Plant-pathogen interaction	PREDICTED: protein STRUBBELIG-RECEPTOR FAMILY 8-like [Juglans regia]	SRF8_ARATH RecName: Full=Protein STRUBBELIG-RECEPTOR FAMILY 8; AltName: Full=Leucine-rich repeat receptor kinase-like protein SRF8; Flags: Precursor;	A0A4V3WMT1_CAMSI RecName: Full=Protein kinase domain-containing protein {ECO:0000259|PROSITE:PS50011};	At4g22130	GO:0016021,integral component of membrane; GO:0005886,plasma membrane; GO:0005524,ATP binding; GO:0004672,protein kinase activity; GO:0006468,protein phosphorylation; GO:0000166,nucleotide binding; GO:0003674,molecular_function; GO:0005488,binding; GO:0017076,purine nucleotide binding; GO:0030554,adenyl nucleotide binding; GO:0032553,ribonucleotide binding; GO:0032555,purine ribonucleotide bindin…	PF00069.25:Protein kinase domain	--	--	--
CSS0005538	8	10.15	5.52	9.91	17.76	9	11.11	9.92	9.32	9.7	6.42	4.14	4.77	10.79	11.09	9.62	10.37	8.69	14.44	7.48	8.61	12.03	3.26	2.67	0.85	Contig1051	214429	215186	-	CSS0005538	--	--	--	ninja-family protein AFP3 [Arachis duranensis]	AFP2_ARATH RecName: Full=Ninja-family protein AFP2; AltName: Full=ABI five-binding protein 2; Short=ABI5-binding protein 2;	A0A4S4ECZ7_CAMSI SubName: Full=Uncharacterized protein {ECO:0000313|EMBL:THG14188.1};	At1g13740	GO:0005634,nucleus; GO:0045892,negative regulation of transcription, DNA-templated; GO:0009737,response to abscisic acid; GO:0009414,response to water deprivation; GO:0007165,signal transduction; GO:0006139,nucleobase-containing compound metabolic process; GO:0006351,transcription, DNA-templated; GO:0006355,regulation of transcription, DNA-templated; GO:0006725,cellular aromatic compound metaboli…	PF16135.5:TPL-binding domain in jasmonate signalling	--	--	--
CSS0005560	4	2.48	3.6	3.01	8.28	6.45	5.77	2.98	3.74	4.37	4.14	4.13	4.11	0.54	0.35	0.6	1.24	1.2	1.29	1.77	1.02	1.4	1.97	3.21	2.08	Chr4	191864697	191866899	+	CSS0005560	--	K13459 disease resistance protein RPS2 | (RefSeq) probable disease resistance protein At4g27220 isoform X1 (A)	ko04626: Plant-pathogen interaction	probable WRKY transcription factor 70 [Hevea brasiliensis]	WRK70_ARATH RecName: Full=Probable WRKY transcription factor 70 {ECO:0000303|Ref.1}; AltName: Full=WRKY DNA-binding protein 70 {ECO:0000303|Ref.1};	A0A7J7HKX4_CAMSI RecName: Full=WRKY domain-containing protein {ECO:0000259|PROSITE:PS50811};	At3g56400	GO:0005634,nucleus; GO:0003700,DNA-binding transcription factor activity; GO:0043565,sequence-specific DNA binding; GO:0000976,transcription regulatory region sequence-specific DNA binding; GO:0009742,brassinosteroid mediated signaling pathway; GO:0071456,cellular response to hypoxia; GO:0042742,defense response to bacterium; GO:0050832,defense response to fungus; GO:0002229,defense response to o…	PF03106.15:WRKY DNA -binding domain	WRKY	TF	WRKY
CSS0005567	10	18.36	15.79	18	17.89	16.19	20.67	16.86	18.87	18.34	19.63	22.7	18.04	16.12	14.24	15.2	12.3	10.29	7.38	8.91	11.37	11.6	6.46	8.93	4.39	Chr3	16547958	16548515	+	CSS0005567	--	K13448 calcium-binding protein CML | (RefSeq) calmodulin-like protein 30 (A)	ko04626: Plant-pathogen interaction	PREDICTED: calmodulin-like protein 1 [Juglans regia]	CML30_ARATH RecName: Full=Calmodulin-like protein 30 {ECO:0000303|Ref.4};	A0A4S4DRP5_CAMSI SubName: Full=Uncharacterized protein {ECO:0000313|EMBL:THG05821.1};	At2g15680	GO:0005739,mitochondrion; GO:0005509,calcium ion binding; GO:0003674,molecular_function; GO:0005488,binding; GO:0043167,ion binding; GO:0043169,cation binding; GO:0046872,metal ion binding; GO:0005575,cellular_component; GO:0005622,intracellular anatomical structure; GO:0005737,cytoplasm; GO:0043226,organelle; GO:0043227,membrane-bounded organelle; GO:0043229,intracellular organelle; GO:0043231,i…	PF00036.32:EF hand	--	--	--
CSS0005590	6	5.8	5.17	7.11	4.09	5.25	1.64	6.86	6.94	6.71	3.2	2.16	2.34	1.99	1.9	2.97	2.35	2.1	1.85	3.46	2.52	2.99	4.71	0.62	3.71	Chr5	147891326	147892117	-	CSS0005590	--	--	--	--	--	--	--	--	--	--	--	--
CSS0005621	7	1.75	1.61	1.96	1.02	1.15	1.62	2.36	2.39	2.19	1.69	2.23	1.65	4.33	2.44	2.38	5.22	4.19	4.61	6.03	7.87	6.43	10.89	8.65	8.92	Contig133	1424417	1425969	+	CSS0005621	--	K09184 GATA-binding protein, other eukaryote | (RefSeq) GATA transcription factor 11-like (A)	--	PREDICTED: GATA transcription factor 4 [Vitis vinifera]	GATA4_ARATH RecName: Full=GATA transcription factor 4; Short=AtGATA-4;	A0A4S4DL34_CAMSI RecName: Full=GATA transcription factor {ECO:0000256|PIRNR:PIRNR016992};	At3g60530	GO:0005634,nucleus; GO:0003700,DNA-binding transcription factor activity; GO:0000976,transcription regulatory region sequence-specific DNA binding; GO:0008270,zinc ion binding; GO:0030154,cell differentiation; GO:0045893,positive regulation of transcription, DNA-templated; GO:0009416,response to light stimulus; GO:0003674,molecular_function; GO:0140110,transcription regulator activity; GO:0001067…	PF00320.27:GATA zinc finger	C2C2-GATA	TF	C2C2->C2C2-GATA
CSS0005626	2	0.98	1.17	1.68	2.37	1.74	1.87	2.77	2.22	1.67	2.82	2.73	3.79	19.46	19.17	21.97	29.5	31.5	27.4	25.52	25.36	32.31	21.51	19.65	19.17	Chr5	70009076	70023265	+	CSS0005626	--	K10891 fanconi anemia group D2 protein | (RefSeq) Fanconi anemia group D2 protein homolog (A)	--	cellulose synthase-like protein h1 [Quercus suber]	CSLH1_ORYSJ RecName: Full=Cellulose synthase-like protein H1; EC=2.4.1.-; AltName: Full=OsCslH1;	A0A7J7HCY4_CAMSI SubName: Full=Uncharacterized protein {ECO:0000313|EMBL:KAF5950081.1};	At2g32540	GO:0000139,Golgi membrane; GO:0016021,integral component of membrane; GO:0005886,plasma membrane; GO:0005802,trans-Golgi network; GO:0016760,cellulose synthase (UDP-forming) activity; GO:0051753,mannan synthase activity; GO:0071555,cell wall organization; GO:0030244,cellulose biosynthetic process; GO:0009833,plant-type primary cell wall biogenesis; GO:0003674,molecular_function; GO:0003824,cataly…	PF03552.14:Cellulose synthase	--	--	--
CSS0005639	8	3.37	2.19	2.43	3.15	2.18	2.27	2.16	2.24	2.27	1.82	2.33	2.21	3.12	3.2	1.83	1.11	1.45	1.09	2.07	1.89	1.6	0.65	1.24	0.82	Chr11	83745373	83747018	-	CSS0005639	--	--	--	PREDICTED: uncharacterized protein LOC100852917 isoform X2 [Vitis vinifera]	--	A0A4S4D2P6_CAMSI RecName: Full=RING-type domain-containing protein {ECO:0000259|PROSITE:PS50089};	At3g25030	--	PF13920.6:Zinc finger, C3HC4 type (RING finger)	--	--	--
CSS0005646	3	15.89	18.96	19.2	18.99	18.35	21.75	17.45	18.04	16.26	6.61	6.45	6.97	36.26	34.27	31.29	27.59	30.03	25.22	24.55	29.31	27.49	9.33	11.07	8.26	Chr1	191032302	191034074	-	CSS0005646	--	K09422 transcription factor MYB, plant | (RefSeq) transcription factor MYB44-like (A)	--	PREDICTED: transcription factor MYB44-like [Nelumbo nucifera]	MYB73_ARATH RecName: Full=Transcription factor MYB73 {ECO:0000303|PubMed:11597504}; AltName: Full=Myb-related protein 73 {ECO:0000303|PubMed:11597504}; Short=AtMYB73 {ECO:0000303|PubMed:11597504};	A0A7J7IAD9_CAMSI SubName: Full=Uncharacterized protein {ECO:0000313|EMBL:KAF5961364.1};	At4g37260	GO:0005634,nucleus; GO:0003700,DNA-binding transcription factor activity; GO:0000981,DNA-binding transcription factor activity, RNA polymerase II-specific; GO:0000978,RNA polymerase II cis-regulatory region sequence-specific DNA binding; GO:0000976,transcription regulatory region sequence-specific DNA binding; GO:0019760,glucosinolate metabolic process; GO:1901001,negative regulation of response …	PF00249.31:Myb-like DNA-binding domain	MYB	TF	MYB->MYB
CSS0005678	8	10.84	6.21	8.56	11.59	8.21	8.11	4.23	11.93	6.21	8.6	6.52	4.28	7.96	9.58	7.21	7.9	6.63	8.23	11.8	4.94	6.13	3.26	1.06	2.52	Chr5	65793333	65797270	+	CSS0005678	--	K18045 tyrosine-protein phosphatase SIW14 [EC:3.1.3.48] | (RefSeq) probable tyrosine-protein phosphatase At1g05000 (A)	--	hypothetical protein CDL15_Pgr023203 [Punica granatum]	DSP1_ARATH RecName: Full=Tyrosine-protein phosphatase DSP1 {ECO:0000305}; EC=3.1.3.48 {ECO:0000255|PROSITE-ProRule:PRU10044, ECO:0000269|PubMed:18433060, ECO:0000269|PubMed:21409566}; AltName: Full=Protein PLANT AND FUNGI ATYPICAL DUAL-SPECIFICITY PHOSPHATASE 1 {ECO:0000303|PubMed:21409566}; Short=AtPFA-DSP1 {ECO:0000303|PubMed:21409566}; AltName: Full=Tyrosine-protein phosphatase At1g05000 {ECO:…	A0A7J7HDF2_CAMSI RecName: Full=TYR_PHOSPHATASE_2 domain-containing protein {ECO:0000259|PROSITE:PS50056};	At1g05000	GO:0005737,cytoplasm; GO:0016791,phosphatase activity; GO:0004725,protein tyrosine phosphatase activity; GO:0003674,molecular_function; GO:0003824,catalytic activity; GO:0016787,hydrolase activity; GO:0016788,hydrolase activity, acting on ester bonds; GO:0042578,phosphoric ester hydrolase activity; GO:0004721,phosphoprotein phosphatase activity; GO:0140096,catalytic activity, acting on a protein;…	PF03162.13:Tyrosine phosphatase family	--	--	--
CSS0005698	10	0.97	1.09	0.53	1.35	0.58	1.36	0.47	1.34	0.89	0.84	1.31	0.74	1	0.59	1.24	0.34	0.23	0.28	0.76	0.27	0.56	0.09	0.29	0.2	Chr5	81593343	81598640	+	CSS0005698	--	K14780 ATP-dependent RNA helicase DHX37/DHR1 [EC:3.6.4.13] | (RefSeq) ATP-dependent RNA helicase DEAH13-like isoform X1 (A)	--	PREDICTED: uncharacterized protein LOC100241450 [Vitis vinifera]	--	A0A4S4E8J1_CAMSI SubName: Full=Uncharacterized protein {ECO:0000313|EMBL:THG11766.1};	At1g05280	GO:0016021,integral component of membrane; GO:0005575,cellular_component; GO:0016020,membrane; GO:0031224,intrinsic component of membrane; GO:0110165,cellular anatomical entity	PF04646.12:Protein of unknown function, DUF604	--	--	--
CSS0005710	8	1.36	0.71	1.35	1.18	0.7	1.34	0.64	0.51	1.26	0.74	0.67	0.68	1.49	1.28	1.05	0.46	1.25	0.77	0.84	1.47	0.8	0.75	0.16	0.32	Chr7	23097657	23100370	-	CSS0005710	--	--	--	unnamed protein product [Coffea canephora]	RSS3_ORYSJ RecName: Full=Protein RICE SALT SENSITIVE 3 {ECO:0000303|PubMed:23715469};	A0A7J7I5E5_CAMSI RecName: Full=bHLH-MYC_N domain-containing protein {ECO:0000259|Pfam:PF14215};	At5g53900	GO:0005737,cytoplasm; GO:0005634,nucleus; GO:0005575,cellular_component; GO:0005622,intracellular anatomical structure; GO:0110165,cellular anatomical entity; GO:0043226,organelle; GO:0043227,membrane-bounded organelle; GO:0043229,intracellular organelle; GO:0043231,intracellular membrane-bounded organelle	PF14215.6:bHLH-MYC and R2R3-MYB transcription factors N-terminal	--	--	--
CSS0005740	3	9.65	9.62	7.76	9.66	11.87	12.76	15.76	14.63	12.56	10.62	11.13	11.19	19.79	17.57	18.3	23.25	23.1	21.75	15.31	15.21	16.2	4.89	4.91	5.01	Chr10	156362453	156365186	-	CSS0005740	--	K25108 licheninase [EC:3.2.1.73] | (RefSeq) glucan endo-1,3-beta-glucosidase-like (A)	--	Glucan endo-1,3-beta-glucosidase, basic isoform [Morus notabilis]	E13B_PRUPE RecName: Full=Glucan endo-1,3-beta-glucosidase, basic isoform; EC=3.2.1.39; AltName: Full=(1->3)-beta-glucan endohydrolase; Short=(1->3)-beta-glucanase; AltName: Full=Beta-1,3-endoglucanase; AltName: Full=PpGns1; Flags: Precursor;	A0A4S4EEG1_CAMSI SubName: Full=Uncharacterized protein {ECO:0000313|EMBL:THG14771.1};	At3g57270	GO:0042973,glucan endo-1,3-beta-D-glucosidase activity; GO:0005975,carbohydrate metabolic process; GO:0006952,defense response; GO:0009607,response to biotic stimulus; GO:0003674,molecular_function; GO:0003824,catalytic activity; GO:0004553,hydrolase activity, hydrolyzing O-glycosyl compounds; GO:0008422,beta-glucosidase activity; GO:0015926,glucosidase activity; GO:0016787,hydrolase activity; GO…	PF00332.18:Glycosyl hydrolases family 17	--	--	--
CSS0005742	10	4.28	5.1	4.93	5.72	6.98	4.95	6.91	6.37	7.35	3.77	3.3	3.98	3.91	4.13	4.62	3.11	1.99	2.74	2.47	2.5	2.57	1.31	2.46	1.67	Chr7	36652526	36653984	+	CSS0005742	--	K08286 protein-serine/threonine kinase [EC:2.7.11.-] | (RefSeq) serine/threonine-protein kinase WAG1-like (A)	--	PREDICTED: serine/threonine-protein kinase WAG1-like [Nicotiana tomentosiformis]	WAG1_ARATH RecName: Full=Serine/threonine-protein kinase WAG1; EC=2.7.11.1; AltName: Full=Protein kinase 3; Short=AtPK3;	A0A4S4D8H7_CAMSI RecName: Full=Protein kinase domain-containing protein {ECO:0000259|PROSITE:PS50011};	At1g53700	GO:0005737,cytoplasm; GO:0005829,cytosol; GO:0005634,nucleus; GO:0005886,plasma membrane; GO:0005524,ATP binding; GO:0016301,kinase activity; GO:0106310,protein serine kinase activity; GO:0004674,protein serine/threonine kinase activity; GO:0106311,protein threonine kinase activity; GO:0009926,auxin polar transport; GO:0009734,auxin-activated signaling pathway; GO:0048825,cotyledon development; G…	PF00069.25:Protein kinase domain	--	--	--
CSS0005756	7	20.2	19.71	17.73	21.93	20.63	18.04	17.23	19.08	15.21	22.39	22.32	23.51	20.36	20.15	19.3	26.32	26.05	25.13	27.71	22.11	20.78	48.27	43.46	45.54	Chr1	4694489	4698346	+	CSS0005756	--	K07573 exosome complex component CSL4 | (RefSeq) uncharacterized LOC100263947 (A)	ko03018: RNA degradation	hypothetical protein CICLE_v10021307mg [Citrus clementina]	--	A0A7J7I3J8_CAMSI SubName: Full=Uncharacterized protein {ECO:0000313|EMBL:KAF5959315.1};	At5g37360	--	PF11282.8:Protein of unknown function (DUF3082)	--	--	--
CSS0005789	5	3.1	3.95	4.18	3.26	2.33	3	8.28	11.47	12.11	5.12	4.88	6.88	25.8	24.54	20.56	1.88	2.47	2.58	8.55	9.21	7.72	1.22	0.97	1.25	Chr2	53852383	53859350	-	CSS0005789	--	K00799 glutathione S-transferase [EC:2.5.1.18] | (RefSeq) glutathione S-transferase F11 (A)	ko00480: Glutathione metabolism; ko01100: Metabolic pathways	glutathione S-transferase F11 [Hevea brasiliensis]	GSTFC_ARATH RecName: Full=Glutathione S-transferase F12 {ECO:0000303|PubMed:12090627}; Short=AtGSTF12 {ECO:0000303|PubMed:12090627}; EC=2.5.1.18 {ECO:0000250|UniProtKB:O80852}; AltName: Full=GST class-phi member 12 {ECO:0000303|PubMed:12090627}; AltName: Full=Glutathione S-transferase 26 {ECO:0000303|PubMed:12090627}; AltName: Full=Protein TRANSPARENT TESTA 19 {ECO:0000303|PubMed:14675436};	A0A4P8P9K5_CAMSI RecName: Full=Glutathione transferase {ECO:0000256|ARBA:ARBA00012452}; EC=2.5.1.18 {ECO:0000256|ARBA:ARBA00012452}; Flags: Fragment;	At5g17220	GO:0005737,cytoplasm; GO:0005829,cytosol; GO:0005634,nucleus; GO:0009705,plant-type vacuole membrane; GO:0043169,cation binding; GO:0043295,glutathione binding; GO:0004364,glutathione transferase activity; GO:0046283,anthocyanin-containing compound metabolic process; GO:0006749,glutathione metabolic process; GO:1900384,regulation of flavonol biosynthetic process; GO:0009407,toxin catabolic proces…	PF02798.20:Glutathione S-transferase, N-terminal domain	--	--	--
CSS0005808	8	23.56	21.4	22.54	24.56	23.09	20.58	15.2	15.04	16.86	14.99	13.01	12.73	16.52	17.37	18.02	12.61	11.1	10.22	10.94	9.81	10.6	2.14	3.3	3.58	Chr13	111683140	111690916	-	CSS0005808	--	K00511 squalene monooxygenase [EC:1.14.14.17] | (RefSeq) squalene monooxygenase (A)	ko00100: Steroid biosynthesis; ko00909: Sesquiterpenoid and triterpenoid biosynthesis; ko01100: Metabolic pathways; ko01110: Biosynthesis of secondary metabolites	PREDICTED: squalene monooxygenase [Vitis vinifera]	SQE1_PANGI RecName: Full=Squalene monooxygenase SE1 {ECO:0000303|Ref.1}; EC=1.14.14.17 {ECO:0000250|UniProtKB:Q9SM02}; AltName: Full=Squalene epoxidase 1 {ECO:0000303|PubMed:19857882, ECO:0000303|PubMed:29509695, ECO:0000303|Ref.1, ECO:0000303|Ref.2}; Short=PgSQE1 {ECO:0000303|PubMed:19857882, ECO:0000303|PubMed:29509695}; Short=SE {ECO:0000303|Ref.1, ECO:0000303|Ref.2}; Short=SE1 {ECO:0000303|Pu…	A0A2R6RC62_ACTCC RecName: Full=Squalene monooxygenase {ECO:0000256|ARBA:ARBA00012312, ECO:0000256|RuleBase:RU367121}; EC=1.14.14.17 {ECO:0000256|ARBA:ARBA00012312, ECO:0000256|RuleBase:RU367121};	At1g58440	GO:0005789,endoplasmic reticulum membrane; GO:0016021,integral component of membrane; GO:0050660,flavin adenine dinucleotide binding; GO:0004506,squalene monooxygenase activity; GO:0009723,response to ethylene; GO:0042542,response to hydrogen peroxide; GO:0009753,response to jasmonic acid; GO:0010038,response to metal ion; GO:0002238,response to molecule of fungal origin; GO:0071731,response to n…	PF08491.10:Squalene epoxidase	--	--	--
CSS0005836	7	1.27	4.62	1.78	3.38	2.26	1.99	4.18	2.96	3.04	6.76	1.34	6.59	8.18	5.21	5.12	4.1	2.46	5.69	2.56	1.5	2.67	7.59	3.88	7.59	Chr4	159622154	159632646	+	CSS0005836	--	K17917 sorting nexin-1/2 | (RefSeq) sorting nexin 1 (A)	ko04144: Endocytosis	Sorting nexin 1-like protein [Nicotiana tabacum]	SNX1_ARATH RecName: Full=Sorting nexin 1; Short=AtSNX1; AltName: Full=Vacuolar protein sorting-associated protein 5 homolog;	A0A7J7HPD2_CAMSI RecName: Full=PX domain-containing protein {ECO:0000259|PROSITE:PS50195};	At5g06140	GO:0005829,cytosol; GO:0005768,endosome; GO:0010008,endosome membrane; GO:0005794,Golgi apparatus; GO:0043231,intracellular membrane-bounded organelle; GO:0016020,membrane; GO:0005771,multivesicular body; GO:0005886,plasma membrane; GO:0030904,retromer complex; GO:0035091,phosphatidylinositol binding; GO:0010252,auxin homeostasis; GO:0008333,endosome to lysosome transport; GO:0006896,Golgi to vac…	PF00787.24:PX domain	--	--	--
CSS0005847	8	1.08	0.58	0.91	1.58	0.81	0.96	1.09	0.57	1.01	0.39	0.43	0.81	1.94	1.31	0.91	0.5	0.18	0.29	0.88	0.19	0.43	0	0.05	0	Chr9	85590364	85591513	+	CSS0005847	--	K00020 3-hydroxyisobutyrate dehydrogenase [EC:1.1.1.31] | (GenBank) 6-phosphogluconate dehydrogenase-like protein (A)	ko00280: Valine, leucine and isoleucine degradation; ko01100: Metabolic pathways	PREDICTED: protein EXORDIUM [Vitis vinifera]	PHI1_TOBAC RecName: Full=Protein PHOSPHATE-INDUCED 1 {ECO:0000303|PubMed:10189698}; Flags: Precursor;	A0A4S4EDS8_CAMSI SubName: Full=Uncharacterized protein {ECO:0000313|EMBL:THG13865.1};	At4g08950	GO:0048046,apoplast; GO:0005615,extracellular space; GO:0005575,cellular_component; GO:0005576,extracellular region; GO:0110165,cellular anatomical entity	PF04674.12:Phosphate-induced protein 1 conserved region	--	--	--
CSS0005856	3	1.74	0.84	0.54	1.79	1.42	0.57	2.05	3.32	2.14	0.56	1.22	0.68	12.61	11.64	9.94	9.79	7.94	4.84	10.34	12.91	8.24	0.71	0.54	1.08	Chr10	128593304	128593791	-	CSS0005856	--	K15285 solute carrier family 35, member E3 | (RefSeq) UDP-galactose transporter 1 (A)	--	protein of unknown function DUF250 [Cynara cardunculus var. scolymus]	PT311_ARATH RecName: Full=Probable sugar phosphate/phosphate translocator At3g11320;	A0A7J0E7C0_9ERIC SubName: Full=Nucleotide-sugar transporter family protein {ECO:0000313|EMBL:GFY82300.1};	At3g11320	GO:0005783,endoplasmic reticulum; GO:0005794,Golgi apparatus; GO:0016021,integral component of membrane; GO:0015297,antiporter activity; GO:0008643,carbohydrate transport; GO:0003674,molecular_function; GO:0005215,transporter activity; GO:0015291,secondary active transmembrane transporter activity; GO:0022804,active transmembrane transporter activity; GO:0022857,transmembrane transporter activity…	PF03151.16:Triose-phosphate Transporter family	--	--	--
CSS0005879	10	35.62	26.54	33.49	30.56	32.8	28.98	32.77	32.26	31.76	22.08	25.44	23.11	18.11	21.64	15.66	14.82	9.89	12.38	8.7	18.17	12.52	4.41	8.98	8.14	Contig816	3299	3969	+	CSS0005879	--	--	--	rapid alkalinization factor [Sesamum indicum]	RALF_TOBAC RecName: Full=Rapid alkalinization factor; Short=NtRALF; Flags: Precursor;	A0A4S4EGS5_CAMSI SubName: Full=Uncharacterized protein {ECO:0000313|EMBL:THG15242.1};	At3g16570	GO:0005576,extracellular region; GO:0009506,plasmodesma; GO:0005179,hormone activity; GO:0048018,receptor ligand activity; GO:0019722,calcium-mediated signaling; GO:0010469,regulation of signaling receptor activity; GO:0003674,molecular_function; GO:0005102,signaling receptor binding; GO:0005488,binding; GO:0005515,protein binding; GO:0030545,receptor regulator activity; GO:0030546,signaling rece…	PF05498.11:Rapid ALkalinization Factor (RALF)	--	--	--
CSS0005883	10	5.16	5.8	7.02	5.76	4.06	3.58	6.14	6.51	5.41	5.72	6.14	6.46	0.88	2.05	2.13	1.4	1.09	1.65	1.3	0.76	1.03	0.84	0.49	0.51	Chr15	107742425	107749823	+	CSS0005883	--	K10406 kinesin family member C2/C3 | (RefSeq) kinesin-like protein KIN-14C isoform X1 (A)	--	kinesin-like protein KIN-14K isoform X3 [Olea europaea var. sylvestris]	KN14C_ORYSJ RecName: Full=Kinesin-like protein KIN-14C {ECO:0000305};	A0A7J7G1A8_CAMSI RecName: Full=Kinesin-like protein {ECO:0000256|RuleBase:RU000394};	At1g73860	GO:0005874,microtubule; GO:0005524,ATP binding; GO:1990939,ATP-dependent microtubule motor activity; GO:0008017,microtubule binding; GO:0007018,microtubule-based movement; GO:0000166,nucleotide binding; GO:0003674,molecular_function; GO:0005488,binding; GO:0017076,purine nucleotide binding; GO:0030554,adenyl nucleotide binding; GO:0032553,ribonucleotide binding; GO:0032555,purine ribonucleotide b…	PF00225.23:Kinesin motor domain	--	--	--
CSS0005905	6	6.61	10.86	5.99	7.96	5.66	7.6	6.86	8.19	7.79	3.81	3.19	3.27	1.47	1.49	1.18	1.55	2.3	2.16	1.46	1.81	1.31	0.98	0.85	1.12	Chr14	8886089	8887752	+	CSS0005905	--	K13425 WRKY transcription factor 22 | (RefSeq) WRKY transcription factor 22-like (A)	ko04016: MAPK signaling pathway - plant; ko04626: Plant-pathogen interaction	PREDICTED: probable WRKY transcription factor 17 [Nelumbo nucifera]	WRK11_ARATH RecName: Full=Probable WRKY transcription factor 11; AltName: Full=WRKY DNA-binding protein 11;	A0A4S4DEB0_CAMSI RecName: Full=WRKY domain-containing protein {ECO:0000259|PROSITE:PS50811};	At4g31550	GO:0005634,nucleus; GO:0005516,calmodulin binding; GO:0003700,DNA-binding transcription factor activity; GO:0000976,transcription regulatory region sequence-specific DNA binding; GO:0042742,defense response to bacterium; GO:0009682,induced systemic resistance; GO:2000022,regulation of jasmonic acid mediated signaling pathway; GO:0009617,response to bacterium; GO:0010200,response to chitin; GO:000…	PF03106.15:WRKY DNA -binding domain	WRKY	TF	WRKY
CSS0005927	3	178.34	181.65	174.26	172.21	178.16	185.5	189.31	180.34	190.44	163.13	160.82	154.36	511.86	512.65	517.81	359.08	367.33	355.21	315.61	338.48	338.15	173.98	165.55	175.02	Chr8	26614103	26617837	-	CSS0005927	--	K21102 anthocyanidin reductase [(2S)-flavan-3-ol-forming] [EC:1.3.1.112] | (RefSeq) ANR, VvANR, ban; anthocyanidin reductase (A)	--	anthocyanidin reductase [Camellia sinensis]	ANRPN_VITVI RecName: Full=Anthocyanidin reductase ((2S)-flavan-3-ol-forming) {ECO:0000250|UniProtKB:Q5FB34}; Short=VvANR {ECO:0000250|UniProtKB:Q5FB34}; EC=1.3.1.112 {ECO:0000250|UniProtKB:Q5FB34};	D5LMJ0_CAMSI SubName: Full=Anthocyanidin reductase {ECO:0000313|EMBL:ADF43751.1};	At1g61720	GO:0033729,anthocyanidin reductase activity; GO:0016616,oxidoreductase activity, acting on the CH-OH group of donors, NAD or NADP as acceptor; GO:0009813,flavonoid biosynthetic process; GO:0003674,molecular_function; GO:0003824,catalytic activity; GO:0016491,oxidoreductase activity; GO:0016627,oxidoreductase activity, acting on the CH-CH group of donors; GO:0016628,oxidoreductase activity, acting…	PF01370.21:NAD dependent epimerase/dehydratase family	--	--	--
CSS0005963	5	0.77	1.75	1.35	2.58	1.9	1.95	1.65	1.73	2.33	1.81	1.89	1.68	3.38	4.33	3.16	0.58	0.41	0.83	1.16	0.79	1.46	0.28	0.05	0.21	Chr15	92001016	92003309	+	CSS0005963	--	K20628 expansin | (RefSeq) expansin-A15 (A)	--	PREDICTED: expansin-A1 isoform X1 [Nelumbo nucifera]	EXP15_ARATH RecName: Full=Expansin-A15; Short=AtEXPA15; AltName: Full=Alpha-expansin-15; Short=At-EXP15; Short=AtEx15; AltName: Full=Ath-ExpAlpha-1.3; Flags: Precursor;	A0A4S4EWG1_CAMSI RecName: Full=Expansin {ECO:0000256|RuleBase:RU365023};	At2g03090	GO:0005618,cell wall; GO:0005576,extracellular region; GO:0016020,membrane; GO:0009664,plant-type cell wall organization; GO:0006949,syncytium formation; GO:0008150,biological_process; GO:0009987,cellular process; GO:0016043,cellular component organization; GO:0045229,external encapsulating structure organization; GO:0071554,cell wall organization or biogenesis; GO:0071555,cell wall organization;…	PF01357.21:Pollen allergen	--	--	--
CSS0005980	8	27.23	28.8	29.9	28.26	28.83	28.67	33.38	36.1	36.45	26.14	24.92	25.67	37.53	37.06	36.57	27.41	27.59	29.7	24.42	24.89	27.71	11.18	9.21	9.07	Chr9	64265320	64278699	+	CSS0005980	--	K12447 UDP-sugar pyrophosphorylase [EC:2.7.7.64] | (RefSeq) UDP-sugar pyrophosphorylase-like (A)	ko00040: Pentose and glucuronate interconversions; ko00052: Galactose metabolism; ko00053: Ascorbate and aldarate metabolism; ko00520: Amino sugar and nucleotide sugar metabolism; ko01100: Metabolic pathways; ko01110: Biosynthesis of secondary metabolites	UDP-sugar pyrophosphorylase-like [Hevea brasiliensis]	USP_CUCME RecName: Full=UDP-sugar pyrophosphorylase; EC=2.7.7.64; AltName: Full=UDP-galactose/glucose pyrophosphorylase; Short=UGGPase;	A0A7J7IB02_CAMSI SubName: Full=Uncharacterized protein {ECO:0000313|EMBL:KAF5962109.1};	At5g52560	GO:0051748,UTP-monosaccharide-1-phosphate uridylyltransferase activity; GO:0003674,molecular_function; GO:0003824,catalytic activity; GO:0016740,transferase activity; GO:0016772,transferase activity, transferring phosphorus-containing groups; GO:0016779,nucleotidyltransferase activity; GO:0070569,uridylyltransferase activity	PF01704.18:UTP--glucose-1-phosphate uridylyltransferase	--	--	--
CSS0006016	4	7.22	6.94	6.05	18.88	20.1	13.91	10.44	11.8	13.06	13.77	15.58	16.49	4.4	5.2	4.34	5.93	6.75	6.48	12.37	11.28	10.87	8.74	9.44	9.51	Chr8	81146517	81151191	-	CSS0006016	--	--	--	probable LRR receptor-like serine/threonine-protein kinase At4g36180 [Durio zibethinus]	RLP1_ARATH RecName: Full=Receptor-like protein 1 {ECO:0000303|PubMed:18434605}; Short=AtRLP1 {ECO:0000303|PubMed:18434605}; AltName: Full=Receptor of eMax {ECO:0000303|PubMed:23898033}; Flags: Precursor;	A0A4S4DCB1_CAMSI SubName: Full=Uncharacterized protein {ECO:0000313|EMBL:THG00238.1};	--	GO:0016021,integral component of membrane; GO:0005886,plasma membrane; GO:0042742,defense response to bacterium; GO:0045087,innate immune response; GO:0006950,response to stress; GO:0006952,defense response; GO:0008150,biological_process; GO:0009605,response to external stimulus; GO:0009607,response to biotic stimulus; GO:0009617,response to bacterium; GO:0043207,response to external biotic stimu…	PF12799.7:Leucine Rich repeats (2 copies)	--	--	--
CSS0006034	1	0.21	0.67	0.72	0.9	0.62	0.71	0.88	1.28	1.34	1.95	1.86	2.22	0.03	0.48	0.48	0.31	0.3	0.54	0.82	0.39	0.7	0.3	0.6	0.22	Chr8	29914960	29920018	-	CSS0006034	--	K20606 mitogen-activated protein kinase kinase kinase ANP1 [EC:2.7.11.25] | (RefSeq) receptor-like serine/threonine-protein kinase SD1-7 isoform X1 (A)	ko04016: MAPK signaling pathway - plant	PREDICTED: G-type lectin S-receptor-like serine/threonine-protein kinase At1g61370 isoform X1 [Capsicum annuum]	Y1639_ARATH RecName: Full=G-type lectin S-receptor-like serine/threonine-protein kinase At1g61390; EC=2.7.11.1; Flags: Precursor;	A0A4V3WPQ0_CAMSI RecName: Full=Receptor-like serine/threonine-protein kinase {ECO:0000256|PIRNR:PIRNR000641}; EC=2.7.11.1 {ECO:0000256|PIRNR:PIRNR000641};	At1g61390	GO:0016021,integral component of membrane; GO:0005886,plasma membrane; GO:0005524,ATP binding; GO:0005516,calmodulin binding; GO:0030246,carbohydrate binding; GO:0106310,protein serine kinase activity; GO:0004674,protein serine/threonine kinase activity; GO:0106311,protein threonine kinase activity; GO:0045087,innate immune response; GO:0006468,protein phosphorylation; GO:0048544,recognition of p…	PF07714.17:Protein tyrosine kinase	--	--	--
CSS0006054	8	7.29	9.07	6.08	8.3	13.08	9.26	7.36	10.64	11.57	10.3	10.68	8.82	11.21	11.42	12.17	8.8	6.04	13.71	9.15	8.2	7.16	3.83	6.35	5	Chr3	149930065	149931880	+	CSS0006054	--	--	--	--	--	A0A7J7HLJ8_CAMSI RecName: Full=Mitochondrial import inner membrane translocase subunit Tim21 {ECO:0000256|RuleBase:RU367142};	--	--	--	--	--	--
CSS0006058	3	8.11	9.85	7.96	10.81	9.61	10.97	10.67	8.66	12.34	8.54	8.5	7.27	30.23	28.4	24.12	20.17	19.17	22	17.44	17.96	18.02	5.84	5.93	6.41	Chr14	50248699	50260548	+	CSS0006058	--	K15919 glyoxylate/hydroxypyruvate reductase [EC:1.1.1.79 1.1.1.81] | (RefSeq) glyoxylate/hydroxypyruvate reductase HPR3-like (A)	ko00260: Glycine, serine and threonine metabolism; ko00630: Glyoxylate and dicarboxylate metabolism; ko01100: Metabolic pathways; ko01110: Biosynthesis of secondary metabolites; ko01200: Carbon metabolism	PREDICTED: glyoxylate/hydroxypyruvate reductase HPR3-like [Solanum pennellii]	HPR3_ARATH RecName: Full=Glyoxylate/hydroxypyruvate reductase HPR3; EC=1.1.1.79; EC=1.1.1.81; AltName: Full=NAD(P)H-dependent hydroxypyruvate reductase 3; Short=AtHPR3; Short=HPR 3;	A0A7J7G840_CAMSI SubName: Full=Uncharacterized protein {ECO:0000313|EMBL:KAF5935504.1};	At1g12550	GO:0005829,cytosol; GO:0008465,glycerate dehydrogenase activity; GO:0030267,glyoxylate reductase (NADP+) activity; GO:0016618,hydroxypyruvate reductase activity; GO:0051287,NAD binding; GO:0009854,oxidative photosynthetic carbon pathway; GO:0009853,photorespiration; GO:0003674,molecular_function; GO:0003824,catalytic activity; GO:0016491,oxidoreductase activity; GO:0016614,oxidoreductase activity…	PF02826.19:D-isomer specific 2-hydroxyacid dehydrogenase, NAD binding domain	--	--	--
CSS0006063	2	0.19	0.22	0.39	0.12	0.04	0.11	0.27	0.41	0.48	0.51	1.13	0.18	0.42	0.75	0.34	0.41	0.44	0.96	1.66	1.31	1.4	0.74	0.39	0.6	Chr12	131691959	131700304	+	CSS0006063	--	K14638 solute carrier family 15 (peptide/histidine transporter), member 3/4 | (RefSeq) protein NRT1/ PTR FAMILY 7.3 (A)	--	PREDICTED: protein NRT1/ PTR FAMILY 7.3 [Ricinus communis]	PTR14_ARATH RecName: Full=Protein NRT1/ PTR FAMILY 7.3; Short=AtNPF7.3; AltName: Full=Nitrate transporter 1.5;	A0A7J0H1U4_9ERIC SubName: Full=Nitrate transporter 1.5 {ECO:0000313|EMBL:GFZ17067.1};	At1g32450	GO:0016021,integral component of membrane; GO:0005886,plasma membrane; GO:0015112,nitrate transmembrane transporter activity; GO:0015386,potassium:proton antiporter activity; GO:0015293,symporter activity; GO:0010150,leaf senescence; GO:0015706,nitrate transport; GO:0055075,potassium ion homeostasis; GO:1902600,proton transmembrane transport; GO:0010167,response to nitrate; GO:0003674,molecular_f…	PF00854.21:POT family	--	--	--
CSS0006129	7	15.86	16.19	15.48	11.92	13.47	11.31	12.89	16.82	18.98	19.69	13.82	21.83	18.36	17.32	20	21.12	25.68	23.63	26.28	20.89	18.94	39.01	42.24	43.87	Chr7	18597239	18600150	-	CSS0006129	--	K13195 cold-inducible RNA-binding protein | (RefSeq) organelle RRM domain-containing protein 6, chloroplastic (A)	--	glycine-rich RNA-binding protein 4, mitochondrial isoform X1 [Arachis duranensis]	ORRM2_ARATH RecName: Full=Organelle RRM domain-containing protein 2, mitochondrial {ECO:0000303|PubMed:25800738}; Flags: Precursor;	A0A2R6PTD5_ACTCC SubName: Full=Glycine-rich RNA-binding protein {ECO:0000313|EMBL:PSR96318.1};	At5g54580	GO:0005739,mitochondrion; GO:0003729,mRNA binding; GO:0003723,RNA binding; GO:0080156,mitochondrial mRNA modification; GO:0006397,mRNA processing; GO:0003674,molecular_function; GO:0003676,nucleic acid binding; GO:0005488,binding; GO:0097159,organic cyclic compound binding; GO:1901363,heterocyclic compound binding; GO:0000959,mitochondrial RNA metabolic process; GO:0006139,nucleobase-containing c…	PF00076.22:RNA recognition motif. (a.k.a. RRM, RBD, or RNP domain)	--	--	--
CSS0006148	8	7.12	6.73	5.37	7.72	4.71	6.87	6.29	4.54	7.5	4.63	4.84	5.72	4.8	6.17	8.58	3.14	4.97	3.56	4.13	5.21	4.7	2.43	2.17	1.28	Chr4	6861668	6862488	-	CSS0006148	--	--	--	uncharacterized protein At1g76070 [Jatropha curcas]	Y1607_ARATH RecName: Full=Uncharacterized protein At1g76070;	A0A4S4ES48_CAMSI SubName: Full=Uncharacterized protein {ECO:0000313|EMBL:THG19026.1};	At1g76070	GO:0005886,plasma membrane; GO:0005575,cellular_component; GO:0016020,membrane; GO:0071944,cell periphery; GO:0110165,cellular anatomical entity	PF11711.8:Inner membrane protein import complex subunit Tim54	--	--	--
CSS0006206	10	2.99	4.01	7.79	4.97	1.03	1.33	6.69	0.94	1.09	0.75	7.06	7.44	0.61	1.15	0.73	3.08	2.5	3.48	0.85	1.91	0.43	4.33	0.69	1.22	Contig61	909187	915448	-	CSS0006206	--	K12173 BRCA1-A complex subunit BRE | (RefSeq) BRISC and BRCA1-A complex member 2 (A)	ko03440: Homologous recombination	PREDICTED: BRCA1-A complex subunit BRE [Capsicum annuum]	--	A0A2R6RML1_ACTCC RecName: Full=BRCA1-A complex subunit BRE {ECO:0000256|ARBA:ARBA00015889}; AltName: Full=BRCA1/BRCA2-containing complex subunit 45 {ECO:0000256|ARBA:ARBA00019704}; AltName: Full=BRISC and BRCA1-A complex member 2 {ECO:0000256|ARBA:ARBA00019438}; AltName: Full=Brain and reproductive organ-expressed protein {ECO:0000256|ARBA:ARBA00019504};	At5g42470	GO:0070531,BRCA1-A complex; GO:0070552,BRISC complex; GO:0005737,cytoplasm; GO:0005575,cellular_component; GO:0005622,intracellular anatomical structure; GO:0005634,nucleus; GO:0032991,protein-containing complex; GO:0043226,organelle; GO:0043227,membrane-bounded organelle; GO:0043229,intracellular organelle; GO:0043231,intracellular membrane-bounded organelle; GO:0110165,cellular anatomical entit…	PF06113.12:Brain and reproductive organ-expressed protein (BRE)	--	--	--
CSS0006244	5	8.56	9.84	11.54	8.31	10.73	7.85	8.57	6.73	7.92	10.44	7.48	8.74	14.24	13.18	13.09	9.03	12.11	8.73	9.39	8.13	7.73	6.09	6.14	4.71	Contig690	8152	14607	-	CSS0006244	--	K23538 ELMO domain-containing protein | (RefSeq) ELMO domain-containing protein C isoform X1 (A)	--	ELMO domain-containing protein C isoform X1 [Manihot esculenta]	--	A0A4S4DAJ0_CAMSI RecName: Full=Caffeoyl-CoA O-methyltransferase {ECO:0000256|ARBA:ARBA00012165}; EC=2.1.1.104 {ECO:0000256|ARBA:ARBA00012165};	At1g67400	GO:0042409,caffeoyl-CoA O-methyltransferase activity; GO:0009809,lignin biosynthetic process; GO:0032259,methylation; GO:0003674,molecular_function; GO:0003824,catalytic activity; GO:0008168,methyltransferase activity; GO:0008171,O-methyltransferase activity; GO:0008757,S-adenosylmethionine-dependent methyltransferase activity; GO:0016740,transferase activity; GO:0016741,transferase activity, tra…	PF04727.13:ELMO/CED-12 family	--	--	--
CSS0006269	8	5.39	5.49	5.12	3.89	4.75	2.05	2.48	3.67	4.2	5.93	3.44	3.29	7.29	6.22	4.33	4.23	2.59	4.4	4.36	5.96	3.86	2.13	0.89	0.5	Chr1	177348547	177349979	+	CSS0006269	--	K15397 3-ketoacyl-CoA synthase [EC:2.3.1.199] | (RefSeq) 3-ketoacyl-CoA synthase 17-like (A)	ko00062: Fatty acid elongation; ko01100: Metabolic pathways; ko01110: Biosynthesis of secondary metabolites; ko04626: Plant-pathogen interaction	PREDICTED: protein RADIALIS-like 3 [Nelumbo nucifera]	RADL3_ARATH RecName: Full=Protein RADIALIS-like 3; Short=AtRL3; Short=Protein RAD-like 3;	A0A7J7I908_CAMSI RecName: Full=SANT domain-containing protein {ECO:0000259|PROSITE:PS51293};	At4g39250	GO:0005634,nucleus; GO:0003700,DNA-binding transcription factor activity; GO:0003674,molecular_function; GO:0140110,transcription regulator activity; GO:0005575,cellular_component; GO:0005622,intracellular anatomical structure; GO:0043226,organelle; GO:0043227,membrane-bounded organelle; GO:0043229,intracellular organelle; GO:0043231,intracellular membrane-bounded organelle; GO:0110165,cellular a…	PF00249.31:Myb-like DNA-binding domain	MYB-related	TF	MYB->MYB-related
CSS0006280	7	4.61	5.59	5.06	6.18	4.97	6.34	5.48	6.1	5.82	6.08	6.8	5.44	11.38	13.34	13.52	17.67	16.84	16.65	12.23	14.89	15.44	39.01	35.37	38.1	Chr4	118930716	118934233	-	CSS0006280	--	K00224 chloroplastic oxoene reductase [EC:1.3.1.-] | (RefSeq) chloroplast envelope quinone oxidoreductase homolog (A)	ko00592: alpha-Linolenic acid metabolism; ko01110: Biosynthesis of secondary metabolites	quinone oxidoreductase [Camellia sinensis]	QORH_SPIOL RecName: Full=Quinone-oxidoreductase homolog, chloroplastic; EC=1.-.-.-; AltName: Full=ceQORH;	H6VQ90_CAMSI SubName: Full=Quinone oxidoreductase {ECO:0000313|EMBL:AFB82645.1};	At4g13010	GO:0009706,chloroplast inner membrane; GO:0016491,oxidoreductase activity; GO:0003674,molecular_function; GO:0003824,catalytic activity; GO:0005575,cellular_component; GO:0005622,intracellular anatomical structure; GO:0005737,cytoplasm; GO:0009507,chloroplast; GO:0009526,plastid envelope; GO:0009528,plastid inner membrane; GO:0009536,plastid; GO:0009941,chloroplast envelope; GO:0016020,membrane; …	PF13602.6:Zinc-binding dehydrogenase	--	--	--
CSS0006290	6	22.44	20.02	23.22	26.9	28.87	24.83	16.01	17.09	15.53	3.98	4.81	3.88	3.87	6.46	7.05	2.25	3.26	2.48	2.97	2.1	3.18	2.65	1.21	2.89	Chr9	8190895	8193305	-	CSS0006290	--	--	--	PREDICTED: uncharacterized protein LOC104090564 [Nicotiana tomentosiformis]	--	A0A2R6R0T4_ACTCC SubName: Full=Cytochrome b reductase {ECO:0000313|EMBL:PSS18229.1};	At3g05550	--	PF04588.13:Hypoxia induced protein conserved region	--	--	--
CSS0006306	9	6.53	7.52	5.37	7.1	8.59	9.29	10.46	8.8	8.14	12.96	10.38	6.5	8.83	8.21	8.4	11.5	7.08	8.35	10.11	7.09	7.83	16.74	19.6	21.71	Chr6	107513523	107514031	-	CSS0006306	--	K00083 cinnamyl-alcohol dehydrogenase [EC:1.1.1.195] | (RefSeq) probable cinnamyl alcohol dehydrogenase 6 (A)	ko00940: Phenylpropanoid biosynthesis; ko01100: Metabolic pathways; ko01110: Biosynthesis of secondary metabolites	putative cinnamyl alcohol dehydrogenase [Camellia sinensis]	CADH6_ORYSJ RecName: Full=Probable cinnamyl alcohol dehydrogenase 6 {ECO:0000305}; Short=OsCAD6 {ECO:0000303|PubMed:15452707}; EC=1.1.1.195 {ECO:0000305};	A0A4S4DSS7_CAMSI RecName: Full=ADH_N domain-containing protein {ECO:0000259|Pfam:PF08240};	At1g72680	GO:0045551,cinnamyl-alcohol dehydrogenase activity; GO:0016616,oxidoreductase activity, acting on the CH-OH group of donors, NAD or NADP as acceptor; GO:0052747,sinapyl alcohol dehydrogenase activity; GO:0008270,zinc ion binding; GO:0009809,lignin biosynthetic process; GO:0003674,molecular_function; GO:0003824,catalytic activity; GO:0016491,oxidoreductase activity; GO:0016614,oxidoreductase activ…	PF02826.19:D-isomer specific 2-hydroxyacid dehydrogenase, NAD binding domain	--	--	--
CSS0006307	10	1.51	0.95	1.55	0.8	0.83	1.59	1.37	1.76	1.19	0.9	0.73	0.62	0.73	1.08	1.05	0.36	0.56	0.41	0.69	0.74	0.43	0.15	0.09	0.19	Chr1	220005688	220008892	-	CSS0006307	--	K20887 xyloglucan glycosyltransferase 4 [EC:2.4.1.-] | (RefSeq) xyloglucan glycosyltransferase 4-like (A)	--	xyloglucan glycosyltransferase 4-like [Hevea brasiliensis]	CSLC4_ARATH RecName: Full=Xyloglucan glycosyltransferase 4 {ECO:0000303|PubMed:11027699}; EC=2.4.1.- {ECO:0000269|PubMed:17488821}; AltName: Full=Cellulose synthase-like protein C4 {ECO:0000303|PubMed:11027699}; Short=AtCslC4 {ECO:0000303|PubMed:11027699}; AltName: Full=Xyloglucan synthase 4 {ECO:0000303|PubMed:11027699};	A0A4S4EVF4_CAMSI RecName: Full=Glyco_trans_2-like domain-containing protein {ECO:0000259|Pfam:PF13632};	At3g28180	GO:0005768,endosome; GO:0005794,Golgi apparatus; GO:0000139,Golgi membrane; GO:0000138,Golgi trans cisterna; GO:0016021,integral component of membrane; GO:0005886,plasma membrane; GO:0005802,trans-Golgi network; GO:0042803,protein homodimerization activity; GO:0016757,transferase activity, transferring glycosyl groups; GO:0071555,cell wall organization; GO:0099402,plant organ development; GO:0048…	PF13632.6:Glycosyl transferase family group 2	--	--	--
CSS0006341	10	60.71	59.01	53.4	51.74	56.31	54.06	54.78	56.67	51.91	50.25	49.09	53.12	46.68	56.21	51.01	36.59	37.72	37.52	39.42	39.11	42.17	26.25	21.77	22.84	Contig255	9270	24025	+	CSS0006341	--	K24139 auxin efflux carrier family protein | (RefSeq) protein PIN-LIKES 6 (A)	--	hypothetical protein LSAT_9X39901 [Lactuca sativa]	PILS6_ARATH RecName: Full=Protein PIN-LIKES 6 {ECO:0000303|PubMed:22504182}; AltName: Full=Auxin efflux carrier-like protein 6 {ECO:0000303|PubMed:22504182};	A0A7J7GLI7_CAMSI SubName: Full=Uncharacterized protein {ECO:0000313|EMBL:KAF5941075.1};	At5g01990	GO:0005789,endoplasmic reticulum membrane; GO:0016021,integral component of membrane; GO:0009734,auxin-activated signaling pathway; GO:0009733,response to auxin; GO:0055085,transmembrane transport; GO:0007154,cell communication; GO:0007165,signal transduction; GO:0008150,biological_process; GO:0009719,response to endogenous stimulus; GO:0009725,response to hormone; GO:0009755,hormone-mediated sig…	PF03547.18:Membrane transport protein	--	--	--
CSS0006422	7	0.98	1.22	1.96	1.59	2.14	1.71	1.56	1.58	1.48	1.35	2.14	1.8	1.45	1.27	0.98	2.39	1.58	3.64	3.08	1.68	1.29	2.47	2.37	2.69	Chr1	191767253	191777221	+	CSS0006422	--	--	--	PREDICTED: PI-PLC X domain-containing protein At5g67130 [Vitis vinifera]	Y5713_ARATH RecName: Full=PI-PLC X domain-containing protein At5g67130; Flags: Precursor;	A0A4S4EP35_CAMSI RecName: Full=TFA2_Winged_2 domain-containing protein {ECO:0000259|Pfam:PF18121};	At3g19310	GO:0046658,anchored component of plasma membrane; GO:0005886,plasma membrane; GO:0009536,plastid; GO:0008081,phosphoric diester hydrolase activity; GO:0006629,lipid metabolic process; GO:0003674,molecular_function; GO:0003824,catalytic activity; GO:0016787,hydrolase activity; GO:0016788,hydrolase activity, acting on ester bonds; GO:0042578,phosphoric ester hydrolase activity; GO:0008150,biologica…	PF09478.10:Carbohydrate binding domain CBM49	--	--	--
CSS0006437	9	0.9	0.22	0.77	1.47	1.07	1.49	0.68	1.12	0.82	1.38	1.33	1.84	0.68	0.47	0.22	0.82	0.71	0.23	0.25	0.41	0.93	3.03	2.82	3.69	Chr15	17682429	17684341	+	CSS0006437	--	--	--	PREDICTED: uncharacterized protein in LEU2 3'region-like [Solanum tuberosum]	--	A0A4S4EQ21_CAMSI SubName: Full=Uncharacterized protein {ECO:0000313|EMBL:THG18848.1};	At5g56550	--	--	--	--	--
CSS0006476	8	2.68	4.04	4.43	3.61	3.83	2.65	2.92	3.91	5.5	1.39	2.12	1.75	4.34	7.11	5.34	0.9	2.17	3.55	1.81	2.91	1.37	1.62	1.55	0.66	Chr3	49715254	49716495	+	CSS0006476	--	--	--	--	--	--	--	--	--	--	--	--
CSS0006477	8	2.03	1.97	1.98	1.83	2.72	1.72	1.42	2.36	1.72	1.89	1.39	1.82	2.43	1.85	2.14	1.56	1.31	1.67	2.22	1.79	1.77	1.16	0.85	0.93	Chr3	78046285	78052849	-	CSS0006477	--	K13832 3-dehydroquinate dehydratase / shikimate dehydrogenase [EC:4.2.1.10 1.1.1.25] | (RefSeq) SDH3; bifunctional 3-dehydroquinate dehydratase/shikimate dehydrogenase, chloroplastic (A)	ko00400: Phenylalanine, tyrosine and tryptophan biosynthesis; ko01100: Metabolic pathways; ko01110: Biosynthesis of secondary metabolites; ko01230: Biosynthesis of amino acids	3-dehydroquinate dehydratase/shikimate dehydrogenase 2 [Camellia sinensis]	DHQSD_ARATH RecName: Full=Bifunctional 3-dehydroquinate dehydratase/shikimate dehydrogenase, chloroplastic; Short=DHQ-SDH protein; AltName: Full=DHQase-SORase; AltName: Full=Protein EMBRYO DEFECTIVE 3004; Includes: RecName: Full=Dehydroquinate dehydratase; Short=DHQ; EC=4.2.1.10; Includes: RecName: Full=Shikimate dehydrogenase; Short=SDH; EC=1.1.1.25; Flags: Precursor;	A0A3G3BKV3_CAMSI RecName: Full=Shikimate dehydrogenase {ECO:0000256|ARBA:ARBA00012962}; EC=1.1.1.25 {ECO:0000256|ARBA:ARBA00012962};	At3g06350	GO:0009507,chloroplast; GO:0009570,chloroplast stroma; GO:0003855,3-dehydroquinate dehydratase activity; GO:0050661,NADP binding; GO:0004764,shikimate 3-dehydrogenase (NADP+) activity; GO:0009073,aromatic amino acid family biosynthetic process; GO:0008652,cellular amino acid biosynthetic process; GO:0009423,chorismate biosynthetic process; GO:0009793,embryo development ending in seed dormancy; GO…	PF01487.15:Type I 3-dehydroquinase	--	--	--
CSS0006514	8	313.68	273.98	309.79	280.14	293.15	315.62	275.66	269.37	260.07	277.33	301.01	296.94	365.38	319.87	364.21	223.94	218.39	226.16	218.68	227.25	233.39	99.4	88.93	81.29	Chr14	113388116	113388862	-	CSS0006514	--	K11855 ubiquitin carboxyl-terminal hydrolase 36/42 [EC:3.4.19.12] | (RefSeq) ubiquitin carboxyl-terminal hydrolase 36 (A)	--	PREDICTED: 36.4 kDa proline-rich protein-like [Populus euphratica]	PRF1_SOLLC RecName: Full=36.4 kDa proline-rich protein;	A0A4S4EQ26_CAMSI RecName: Full=AAI domain-containing protein {ECO:0000259|SMART:SM00499};	At2g10940	--	PF14547.6:Hydrophobic seed protein	--	--	--
CSS0006526	6	5.08	5.25	2.34	7.79	3.8	1.92	2.1	5.26	3.09	1.48	2.79	1.57	2.16	1.16	1.87	1.74	1.1	1.48	1.76	1.66	2.31	1.7	1.5	1.63	Chr2	81016953	81017896	-	CSS0006526	--	--	--	calmodulin-binding protein 60 A-like isoform X1 [Manihot esculenta]	--	A0A4S4DL38_CAMSI SubName: Full=Uncharacterized protein {ECO:0000313|EMBL:THG02756.1};	--	GO:0005516,calmodulin binding; GO:0003674,molecular_function; GO:0005488,binding; GO:0005515,protein binding	--	--	--	--
CSS0006553	8	0.17	0.16	0.09	0.07	0.27	0.22	0.24	0.18	0.07	0.16	0.14	0.29	0.28	0.32	0.15	0.17	0.23	0.14	0.14	0.09	0.09	0.04	0.1	0.03	Chr6	147806965	147811697	+	CSS0006553	--	K01188 beta-glucosidase [EC:3.2.1.21] | (RefSeq) beta-glucosidase 12 (A)	ko00460: Cyanoamino acid metabolism; ko00500: Starch and sucrose metabolism; ko00940: Phenylpropanoid biosynthesis; ko01100: Metabolic pathways; ko01110: Biosynthesis of secondary metabolites	Leucine-rich repeat-containing protein [Cynara cardunculus var. scolymus]	PGIP1_ARATH RecName: Full=Polygalacturonase inhibitor 1; AltName: Full=Polygalacturonase-inhibiting protein 1; Short=PGIP-1; Flags: Precursor;	A0A7J7H2F1_CAMSI RecName: Full=LRRNT_2 domain-containing protein {ECO:0000259|Pfam:PF08263};	At5g06860	GO:0005618,cell wall; GO:0005576,extracellular region; GO:0005794,Golgi apparatus; GO:0016020,membrane; GO:0009505,plant-type cell wall; GO:0009506,plasmodesma; GO:0099503,secretory vesicle; GO:0090353,polygalacturonase inhibitor activity; GO:0003674,molecular_function; GO:0004857,enzyme inhibitor activity; GO:0030234,enzyme regulator activity; GO:0098772,molecular function regulator; GO:0005575,…	PF13855.6:Leucine rich repeat	--	--	--
CSS0006572	6	30.73	29.79	27.48	20.05	16.99	16.8	18.01	18.17	21.99	12.56	10.55	11.66	6.25	7.28	7.27	3.88	6.83	3.45	6.37	5.51	6.34	2.82	4.2	4.06	Chr2	22018880	22020225	+	CSS0006572	--	K13448 calcium-binding protein CML | (RefSeq) probable calcium-binding protein CML18 (A)	ko04626: Plant-pathogen interaction	PREDICTED: probable calcium-binding protein CML18 [Ipomoea nil]	CML18_ORYSJ RecName: Full=Probable calcium-binding protein CML18; AltName: Full=Calmodulin-like protein 18;	A0A4S4EFV5_CAMSI SubName: Full=Uncharacterized protein {ECO:0000313|EMBL:THG14882.1};	At1g18210	GO:0005509,calcium ion binding; GO:0003674,molecular_function; GO:0005488,binding; GO:0043167,ion binding; GO:0043169,cation binding; GO:0046872,metal ion binding	PF00036.32:EF hand	--	--	--
CSS0006580	10	3.5	2.62	3.38	3.03	3.1	3.24	3.35	2.52	2.89	2.62	3.46	2.18	2.42	2.28	2.66	0.81	1.34	1.71	1.88	1.88	1.28	0.82	0.61	0.87	Contig549	805456	811126	+	CSS0006580	--	K02184 formin 2 | (RefSeq) uncharacterized protein LOC112294431 (A)	--	PREDICTED: formin-like protein 1 [Vitis vinifera]	FH1_ARATH RecName: Full=Formin-like protein 1; Short=AtFH1; Short=AtFORMIN-8; Flags: Precursor;	A0A4S4D8X2_CAMSI RecName: Full=Formin-like protein {ECO:0000256|RuleBase:RU361260};	At3g25500	GO:0005618,cell wall; GO:0016021,integral component of membrane; GO:0016020,membrane; GO:0005886,plasma membrane; GO:0003779,actin binding; GO:0051015,actin filament binding; GO:0030036,actin cytoskeleton organization; GO:0045010,actin nucleation; GO:0051016,barbed-end actin filament capping; GO:0003674,molecular_function; GO:0005488,binding; GO:0005515,protein binding; GO:0008092,cytoskeletal pr…	PF02181.23:Formin Homology 2 Domain	--	--	--
CSS0006602	5	1.06	1.49	0.57	1.6	2.07	2.03	2.75	2.16	1.59	0.91	0.83	1.1	4.07	2.27	4.15	1.4	1.35	0.79	1.47	1.09	1.16	0.55	0.89	0.71	Chr10	37411018	37412196	-	CSS0006602	--	--	--	uncharacterized protein LOC105642039 [Jatropha curcas]	--	A0A7J7GLH8_CAMSI SubName: Full=Uncharacterized protein {ECO:0000313|EMBL:KAF5940264.1};	At1g68440	--	--	--	--	--
CSS0006607	8	4.66	4.21	4.1	2.86	3.3	2.55	3.69	3.49	3.87	2.79	3.14	2.9	3.98	4.29	4.7	2.55	2.72	2.41	3.19	3.78	4	2.36	1.76	2.01	Chr10	89736992	89747737	-	CSS0006607	--	K08286 protein-serine/threonine kinase [EC:2.7.11.-] | (RefSeq) serine/threonine-protein kinase KIPK (A)	--	Serine/threonine protein kinase [Trema orientalis]	KIPK1_ARATH RecName: Full=Serine/threonine-protein kinase KIPK1 {ECO:0000305}; EC=2.7.11.1 {ECO:0000255|PROSITE-ProRule:PRU00159}; AltName: Full=KCBP-interacting protein kinase {ECO:0000303|PubMed:10788494};	A0A7J7H0L4_CAMSI RecName: Full=Protein kinase domain-containing protein {ECO:0000259|PROSITE:PS50011};	At3g52890	GO:0005737,cytoplasm; GO:0005634,nucleus; GO:0005886,plasma membrane; GO:0005524,ATP binding; GO:0016301,kinase activity; GO:0004672,protein kinase activity; GO:0019901,protein kinase binding; GO:0106310,protein serine kinase activity; GO:0004674,protein serine/threonine kinase activity; GO:0106311,protein threonine kinase activity; GO:0006468,protein phosphorylation; GO:0000166,nucleotide bindin…	PF00069.25:Protein kinase domain	--	--	--
CSS0006613	10	2.86	3.35	2.59	2.53	2.22	2.43	2.41	1.64	2.36	1.4	1.42	1.44	1.06	0.74	1.75	0.09	0.37	0.63	0.73	0.47	0.41	0.23	0.18	0.29	Chr11	59075549	59089437	-	CSS0006613	--	K13457 disease resistance protein RPM1 | (RefSeq) disease resistance protein RPM1-like (A)	ko04626: Plant-pathogen interaction	PREDICTED: uncharacterized protein LOC109133891, partial [Beta vulgaris subsp. vulgaris]	RRPO_OENBE RecName: Full=RNA-directed DNA polymerase homolog; EC=2.7.7.48; AltName: Full=Reverse transcriptase homolog;	A0A3S3Q189_9MAGN SubName: Full=Protein NYNRIN-like protein {ECO:0000313|EMBL:RWR76766.1};	At1g20390	GO:0005739,mitochondrion; GO:0003968,RNA-directed 5'-3' RNA polymerase activity; GO:0003964,RNA-directed DNA polymerase activity; GO:0003674,molecular_function; GO:0003824,catalytic activity; GO:0016740,transferase activity; GO:0016772,transferase activity, transferring phosphorus-containing groups; GO:0016779,nucleotidyltransferase activity; GO:0034062,5'-3' RNA polymerase activity; GO:0097747,R…	PF00078.27:Reverse transcriptase (RNA-dependent DNA polymerase)	--	--	--
CSS0006630	7	2.35	2.59	2.9	2.37	3.67	3.11	2.97	3.39	2.07	5.02	5.79	5.06	5.59	5.39	6.35	9.61	11.55	10.63	8.85	7.57	7.17	17.62	13.69	15.06	Chr4	146515017	146521944	-	CSS0006630	--	K14652 3,4-dihydroxy 2-butanone 4-phosphate synthase / GTP cyclohydrolase II [EC:4.1.99.12 3.5.4.25] | (RefSeq) monofunctional riboflavin biosynthesis protein RIBA 3, chloroplastic (A)	ko00740: Riboflavin metabolism; ko00790: Folate biosynthesis; ko01100: Metabolic pathways; ko01110: Biosynthesis of secondary metabolites; ko01240: Biosynthesis of cofactors	PREDICTED: monofunctional riboflavin biosynthesis protein RIBA 3, chloroplastic isoform X1 [Ziziphus jujuba]	RIBA3_ARATH RecName: Full=Monofunctional riboflavin biosynthesis protein RIBA 3, chloroplastic; Includes: RecName: Full=Inactive 3,4-dihydroxy-2-butanone 4-phosphate synthase; Short=DHBP synthase; Includes: RecName: Full=GTP cyclohydrolase-2; EC=3.5.4.25; AltName: Full=GTP cyclohydrolase II; Flags: Precursor;	A0A4S4DTQ0_CAMSI RecName: Full=GTP cyclohydrolase II {ECO:0000256|ARBA:ARBA00015588}; EC=3.5.4.25 {ECO:0000256|ARBA:ARBA00012762}; AltName: Full=GTP cyclohydrolase-2 {ECO:0000256|ARBA:ARBA00016543};	At5g59750	GO:0009507,chloroplast; GO:0008686,3,4-dihydroxy-2-butanone-4-phosphate synthase activity; GO:0005525,GTP binding; GO:0003935,GTP cyclohydrolase II activity; GO:0046872,metal ion binding; GO:0009231,riboflavin biosynthetic process; GO:0003674,molecular_function; GO:0003824,catalytic activity; GO:0016829,lyase activity; GO:0016830,carbon-carbon lyase activity; GO:0000166,nucleotide binding; GO:000…	PF00926.19:3,4-dihydroxy-2-butanone 4-phosphate synthase	--	--	--
CSS0006633	4	0.82	0.95	0.8	0.67	0.74	0.62	1.18	1.42	1.43	1.3	1.28	1.21	0.49	0.29	0.63	0.28	0.59	0.47	1.15	1.97	1.99	0.23	0.52	0.2	Chr14	45099660	45111771	-	CSS0006633	--	K11855 ubiquitin carboxyl-terminal hydrolase 36/42 [EC:3.4.19.12] | (RefSeq) ubiquitin carboxyl-terminal hydrolase 36 (A)	--	PREDICTED: cation/H(+) antiporter 15 [Vitis vinifera]	CHX15_ARATH RecName: Full=Cation/H(+) antiporter 15; AltName: Full=Protein CATION/H+ EXCHANGER 15; Short=AtCHX15;	A0A5J4ZU25_9ASTE RecName: Full=Na_H_Exchanger domain-containing protein {ECO:0000259|Pfam:PF00999};	At2g13620	GO:0012505,endomembrane system; GO:0016021,integral component of membrane; GO:0015299,solute:proton antiporter activity; GO:0006813,potassium ion transport; GO:0006885,regulation of pH; GO:0003674,molecular_function; GO:0005215,transporter activity; GO:0008324,cation transmembrane transporter activity; GO:0015075,ion transmembrane transporter activity; GO:0015078,proton transmembrane transporter …	PF00999.21:Sodium/hydrogen exchanger family	--	--	--
CSS0006657	7	0.1	0.38	0	0	0	0.41	0	0.83	0	0.2	0.1	0.1	0.73	0.33	0.83	0.91	0.99	0.95	0.69	2.05	0.69	3.18	2.16	3.02	Chr2	120841763	120844990	-	CSS0006657	--	K14313 nuclear pore complex protein Nup53 | (RefSeq) CASP-like protein 3A1 (A)	ko03013: RNA transport	PREDICTED: CASP-like protein 3A1 [Vitis vinifera]	CSPLD_VITVI RecName: Full=CASP-like protein 3A1; Short=VvCASPL3A1;	A0A4S4E001_CAMSI RecName: Full=CASP-like protein {ECO:0000256|RuleBase:RU361233};	At3g16300	GO:0016021,integral component of membrane; GO:0005886,plasma membrane; GO:0051539,4 iron, 4 sulfur cluster binding; GO:0003674,molecular_function; GO:0005488,binding; GO:0051536,iron-sulfur cluster binding; GO:0051540,metal cluster binding; GO:0005575,cellular_component; GO:0016020,membrane; GO:0031224,intrinsic component of membrane; GO:0110165,cellular anatomical entity; GO:0071944,cell periphe…	PF04535.12:Domain of unknown function (DUF588)	--	--	--
CSS0006685	9	1.07	0.89	0.57	0.31	1	1.21	0.31	0.76	1.21	0.3	1.57	2.74	0	0.8	0.46	0.5	0.64	2.17	2.18	0.17	0.87	5.1	1.86	3.43	Chr2	62544914	62545530	+	CSS0006685	--	K03509 DNA polymerase eta [EC:2.7.7.7] | (RefSeq) DNA polymerase eta (A)	--	PREDICTED: DNA polymerase eta isoform X1 [Vitis vinifera]	POLH_ARATH RecName: Full=DNA polymerase eta; EC=2.7.7.7 {ECO:0000269|PubMed:16857217, ECO:0000269|PubMed:18366182}; AltName: Full=Radiation-sensitive protein 30; Short=AtRAD30; AltName: Full=Y-family DNA polymerase H; Short=AtPOLH;	A0A7J7H0L3_CAMSI RecName: Full=CDP-diacylglycerol synthase {ECO:0000256|ARBA:ARBA00013296}; EC=2.7.7.41 {ECO:0000256|ARBA:ARBA00012487}; AltName: Full=Phosphatidate cytidylyltransferase, mitochondrial {ECO:0000256|ARBA:ARBA00018337};	At5g44740	GO:0005634,nucleus; GO:0005657,replication fork; GO:0035861,site of double-strand break; GO:0003684,damaged DNA binding; GO:0003887,DNA-directed DNA polymerase activity; GO:0046872,metal ion binding; GO:0006260,DNA replication; GO:0042276,error-prone translesion synthesis; GO:0009314,response to radiation; GO:0010224,response to UV-B; GO:0009650,UV protection; GO:0003674,molecular_function; GO:00…	PF00817.20:impB/mucB/samB family	--	--	--
CSS0006692	3	2.6	2.16	2.32	1.91	1.38	2.28	2.4	2.04	1.8	2.04	1.39	1.85	5.02	3.49	4.58	3.36	3.57	3.58	2.78	3.51	2.57	2.22	1.78	2.06	Chr6	107243674	107260102	-	CSS0006692	--	K22324 aliphatic glucosinolate S-oxygenase [EC:1.14.13.237] | (RefSeq) FMO_GS-OX5; flavin-monooxygenase glucosinolate S-oxygenase 5 (A)	--	PREDICTED: flavin-containing monooxygenase FMO GS-OX5-like isoform X1 [Nicotiana tomentosiformis]	GSOX5_ARATH RecName: Full=Flavin-containing monooxygenase FMO GS-OX5; EC=1.14.13.237 {ECO:0000269|PubMed:18799661}; AltName: Full=Flavin-monooxygenase glucosinolate S-oxygenase 5;	A0A4S4D2X6_CAMSI RecName: Full=Flavin-containing monooxygenase {ECO:0000256|RuleBase:RU361177}; EC=1.-.-.- {ECO:0000256|RuleBase:RU361177};	At1g63370	GO:0080107,8-methylthiopropyl glucosinolate S-oxygenase activity; GO:0050660,flavin adenine dinucleotide binding; GO:0004497,monooxygenase activity; GO:0004499,N,N-dimethylaniline monooxygenase activity; GO:0050661,NADP binding; GO:0048444,floral organ morphogenesis; GO:0019761,glucosinolate biosynthetic process; GO:0046885,regulation of hormone biosynthetic process; GO:0046620,regulation of orga…	PF00743.19:Flavin-binding monooxygenase-like	--	--	--
CSS0006707	9	3.21	2.47	2.63	2.44	4.54	4.14	3.95	2.98	2.67	2.61	2.73	2.47	2.46	2.1	1.86	3.47	3.94	2.26	3.16	3.49	3.68	4.05	3.95	4.71	Chr6	67557895	67592152	-	CSS0006707	--	K20222 importin-5 | (RefSeq) importin-5-like isoform X1 (A)	--	PREDICTED: vesicle-associated protein 2-2-like [Gossypium hirsutum]	VAP22_ARATH RecName: Full=Vesicle-associated protein 2-2; AltName: Full=Plant VAP homolog 22; Short=AtPVA22; AltName: Full=VAMP-associated protein 2-2; AltName: Full=Vesicle-associated protein 27-2;	A0A4S4D9M8_CAMSI RecName: Full=MSP domain-containing protein {ECO:0000259|PROSITE:PS50202};	At1g08820	GO:0005789,endoplasmic reticulum membrane; GO:0005576,extracellular region; GO:0016021,integral component of membrane; GO:0005886,plasma membrane; GO:0090158,endoplasmic reticulum membrane organization; GO:0061817,endoplasmic reticulum-plasma membrane tethering; GO:0046907,intracellular transport; GO:0016032,viral process; GO:0006996,organelle organization; GO:0007029,endoplasmic reticulum organi…	PF00635.26:MSP (Major sperm protein) domain	--	--	--
CSS0006717	5	2.95	3.51	4.91	3.53	3.91	2.49	2.9	15.37	8.37	10.15	2.09	4.36	6.31	16.54	4.25	2.14	2.96	3.62	3.54	3.88	3.66	1.99	2.69	2.84	Contig424	704128	709514	-	CSS0006717	--	K20222 importin-5 | (RefSeq) importin-5-like isoform X1 (A)	--	PREDICTED: vesicle-associated protein 1-1-like [Erythranthe guttata]	VAP12_ARATH RecName: Full=Vesicle-associated protein 1-2; AltName: Full=Plant VAP homolog 12; Short=AtPVA12; AltName: Full=VAMP-associated protein 1-2; Contains: RecName: Full=Vesicle-associated protein 1-2, N-terminally processed;	A0A7J7HL02_CAMSI RecName: Full=MSP domain-containing protein {ECO:0000259|PROSITE:PS50202};	At2g45140	GO:0005829,cytosol; GO:0005783,endoplasmic reticulum; GO:0005789,endoplasmic reticulum membrane; GO:0016021,integral component of membrane; GO:0005634,nucleus; GO:0005886,plasma membrane; GO:0090158,endoplasmic reticulum membrane organization; GO:0061817,endoplasmic reticulum-plasma membrane tethering; GO:0006605,protein targeting; GO:0006996,organelle organization; GO:0007029,endoplasmic reticul…	PF00635.26:MSP (Major sperm protein) domain	--	--	--
CSS0006743	6	52.39	54.29	54.21	56.32	60.37	50.78	33.15	33	31.35	22.75	18.04	20.08	20.77	21.06	18.47	28	23.02	26.39	23.91	19.84	23.88	38.35	38.99	38.91	Chr12	149971476	149985205	-	CSS0006743	--	K08232 monodehydroascorbate reductase (NADH) [EC:1.6.5.4] | (RefSeq) monodehydroascorbate reductase, chloroplastic/mitochondrial (A)	ko00053: Ascorbate and aldarate metabolism; ko01100: Metabolic pathways	hypothetical protein CICLE_v10019842mg [Citrus clementina]	MDAR_ARATH RecName: Full=Monodehydroascorbate reductase, chloroplastic/mitochondrial {ECO:0000303|PubMed:16146528}; EC=1.6.5.4 {ECO:0000269|PubMed:26339024}; AltName: Full=Monodehydroascorbate reductase 5, mitochondrial {ECO:0000303|PubMed:16146528}; Short=AtMDAR5 {ECO:0000303|PubMed:16146528}; AltName: Full=Monodehydroascorbate reductase 6, chloroplastic {ECO:0000303|PubMed:16146528}; Short=AtMD…	A0A4S4F2G3_CAMSI SubName: Full=Uncharacterized protein {ECO:0000313|EMBL:THG23095.1};	At1g63940	GO:0009507,chloroplast; GO:0009570,chloroplast stroma; GO:0005739,mitochondrion; GO:0005634,nucleus; GO:0010319,stromule; GO:0005524,ATP binding; GO:0050660,flavin adenine dinucleotide binding; GO:0016656,monodehydroascorbate reductase (NADH) activity; GO:0046686,response to cadmium ion; GO:0009409,response to cold; GO:0000166,nucleotide binding; GO:0003674,molecular_function; GO:0005488,binding;…	PF07992.14:Pyridine nucleotide-disulphide oxidoreductase	--	--	--
CSS0006746	5	1.43	0.81	0.59	0.98	0.17	1.57	0.48	0.63	1.25	0.31	0.89	0	4.12	3.81	4.1	1.04	0.17	0.64	0.17	1.55	0.45	1.24	0.3	0.34	Chr1	170782518	170783495	+	CSS0006746	--	K10752 histone-binding protein RBBP4 | (RefSeq) LOW QUALITY PROTEIN: WD-40 repeat-containing protein MSI3 (A)	--	heavy metal-associated isoprenylated plant protein 26 [Quercus suber]	HIP27_ARATH RecName: Full=Heavy metal-associated isoprenylated plant protein 27 {ECO:0000303|PubMed:21072340, ECO:0000303|PubMed:23368984}; Short=AtHIP27 {ECO:0000303|PubMed:23368984}; Short=AtHIPP27 {ECO:0000303|PubMed:21072340, ECO:0000303|PubMed:23368984}; Flags: Precursor;	A0A7J7I797_CAMSI RecName: Full=HMA domain-containing protein {ECO:0000259|Pfam:PF00403};	At4g38580	GO:0005886,plasma membrane; GO:0046872,metal ion binding; GO:0003674,molecular_function; GO:0005488,binding; GO:0043167,ion binding; GO:0043169,cation binding; GO:0005575,cellular_component; GO:0016020,membrane; GO:0071944,cell periphery; GO:0110165,cellular anatomical entity	PF00403.26:Heavy-metal-associated domain	--	--	--
CSS0006750	8	3.78	3.05	3.12	3.68	3.92	3.51	2.78	3.26	3.42	3.44	3.44	3.28	3.64	3.86	3.47	2.97	2.15	2.39	2.28	2.03	2.28	1.07	1.07	1.26	Chr4	34969944	34983552	+	CSS0006750	--	K11262 acetyl-CoA carboxylase / biotin carboxylase 1 [EC:6.4.1.2 6.3.4.14 2.1.3.15] | (RefSeq) acetyl-CoA carboxylase 1 (A)	ko00061: Fatty acid biosynthesis; ko00254: Aflatoxin biosynthesis; ko00620: Pyruvate metabolism; ko00640: Propanoate metabolism; ko01100: Metabolic pathways; ko01110: Biosynthesis of secondary metabolites; ko01212: Fatty acid metabolism	Carboxyl transferase [Corchorus capsularis]	ACC1_ARATH RecName: Full=Acetyl-CoA carboxylase 1; Short=AtACC1; EC=6.4.1.2 {ECO:0000269|PubMed:9008389}; AltName: Full=Protein EMBRYO DEFECTIVE 22; AltName: Full=Protein GURKE; AltName: Full=Protein PASTICCINO 3; Includes: RecName: Full=Biotin carboxylase; EC=6.3.4.14;	A0A5B7ACG7_DAVIN RecName: Full=Acetyl-CoA carboxylase {ECO:0000256|ARBA:ARBA00013058}; EC=6.4.1.2 {ECO:0000256|ARBA:ARBA00013058};	At1g36160	GO:0005829,cytosol; GO:0005634,nucleus; GO:0005886,plasma membrane; GO:0003989,acetyl-CoA carboxylase activity; GO:0005524,ATP binding; GO:0004075,biotin carboxylase activity; GO:0046872,metal ion binding; GO:0009793,embryo development ending in seed dormancy; GO:0030497,fatty acid elongation; GO:2001295,malonyl-CoA biosynthetic process; GO:0009933,meristem structural organization; GO:0010072,pri…	PF08326.12:Acetyl-CoA carboxylase, central region	--	--	--
CSS0006762	8	1.47	2.58	1.91	1.13	0.85	0.61	1.57	1.14	1.53	1.5	1.33	1.65	2.13	1.41	2.19	0.71	1.85	1.16	1.48	2.35	0.89	0.56	0.8	0.92	Chr8	85998215	86014298	-	CSS0006762	--	--	--	PREDICTED: uncharacterized protein LOC107859106 [Capsicum annuum]	--	A0A4S4ET41_CAMSI SubName: Full=Uncharacterized protein {ECO:0000313|EMBL:THG19386.1};	At1g29980	--	PF04862.12:Protein of unknown function (DUF642)	--	--	--
CSS0006792	8	8.35	9.9	8.3	7.27	9.65	8.6	7.32	8.8	7.28	6.7	8.58	8.72	6.46	7.63	6.85	9.3	6.61	6.66	6.69	7.61	6.42	4	3.08	2.34	Chr6	41348556	41353380	-	CSS0006792	--	K22546 juvenile hormone-III synthase [EC:2.1.1.325] | (RefSeq) S-adenosyl-L-methionine-dependent methyltransferases superfamily protein (A)	--	PREDICTED: probable S-adenosylmethionine-dependent methyltransferase At5g37990 [Vitis vinifera]	LAMT_CATRO RecName: Full=Loganic acid O-methyltransferase {ECO:0000303|PubMed:24104568, ECO:0000303|PubMed:29399933}; Short=CrLAMT {ECO:0000303|PubMed:24104568, ECO:0000303|PubMed:29399933}; EC=2.1.1.50 {ECO:0000269|PubMed:18326827, ECO:0000269|PubMed:24104568, ECO:0000269|PubMed:29399933};	A0A4S4DS97_CAMSI SubName: Full=Uncharacterized protein {ECO:0000313|EMBL:THG06058.1};	At1g68040	GO:0030749,loganate O-methyltransferase activity; GO:0046872,metal ion binding; GO:0035834,indole alkaloid metabolic process; GO:0032259,methylation; GO:0003674,molecular_function; GO:0003824,catalytic activity; GO:0008168,methyltransferase activity; GO:0008757,S-adenosylmethionine-dependent methyltransferase activity; GO:0016740,transferase activity; GO:0016741,transferase activity, transferring…	PF03492.15:SAM dependent carboxyl methyltransferase	--	--	--
CSS0006794	8	110.91	109.56	103.88	87.66	77.45	88.52	84.2	92.46	84.63	125.29	116.49	128.51	143.31	127.24	129.04	60.61	50.69	53.2	48.04	59.72	55.03	12.18	11.21	11.97	Chr11	62068430	62070604	+	CSS0006794	--	K09873 aquaporin TIP | (RefSeq) probable aquaporin TIP1-2 (A)	--	aquaporin protein 6 [Camellia sinensis]	TIP12_ORYSJ RecName: Full=Probable aquaporin TIP1-2; AltName: Full=Tonoplast intrinsic protein 1-2; Short=OsTIP1;2;	A0A4S4DCT5_CAMSI SubName: Full=Uncharacterized protein {ECO:0000313|EMBL:THG00428.1};	At4g01470	GO:0016021,integral component of membrane; GO:0005774,vacuolar membrane; GO:0015250,water channel activity; GO:0003674,molecular_function; GO:0005215,transporter activity; GO:0005372,water transmembrane transporter activity; GO:0015267,channel activity; GO:0015318,inorganic molecular entity transmembrane transporter activity; GO:0022803,passive transmembrane transporter activity; GO:0022857,trans…	PF00230.20:Major intrinsic protein	--	--	--
CSS0006814	7	25.3	24.66	27.47	35.62	33.68	32.17	40.51	41.26	40.87	55.18	58.07	56.54	61.46	61.45	65.19	70.43	66.41	61.9	59.28	57.56	56.98	62.31	68.22	63.47	Chr1	187717091	187718257	+	CSS0006814	--	--	--	PREDICTED: LOB domain-containing protein 37 [Ricinus communis]	LBD38_ARATH RecName: Full=LOB domain-containing protein 38; AltName: Full=ASYMMETRIC LEAVES 2-like protein 40; Short=AS2-like protein 40;	A0A4S4D171_CAMSI RecName: Full=LOB domain-containing protein {ECO:0000259|PROSITE:PS50891};	At3g49940	GO:0010468,regulation of gene expression; GO:0008150,biological_process; GO:0008152,metabolic process; GO:0010467,gene expression; GO:0019222,regulation of metabolic process; GO:0043170,macromolecule metabolic process; GO:0050789,regulation of biological process; GO:0060255,regulation of macromolecule metabolic process; GO:0065007,biological regulation; GO:0071704,organic substance metabolic proc…	PF03195.14:Lateral organ boundaries (LOB) domain	LOB	TF	LOB
CSS0006841	10	2.73	2.47	3.04	3.12	3.34	3.31	3.21	2.74	2.93	2.98	2.67	3.34	2.58	2.27	2.18	1.68	1.55	1.83	1.96	1.23	1.76	1.06	0.79	1.44	Chr1	137692483	137699347	+	CSS0006841	--	K17609 nucleoredoxin [EC:1.8.1.8] | (RefSeq) hypothetical protein (A)	--	Tyrosine-protein kinase [Trema orientalis]	PUB50_ARATH RecName: Full=Putative U-box domain-containing protein 50; EC=2.3.2.27; AltName: Full=Plant U-box protein 50; AltName: Full=RING-type E3 ubiquitin transferase PUB50 {ECO:0000305};	A0A7J7I7U1_CAMSI RecName: Full=Protein kinase domain-containing protein {ECO:0000259|PROSITE:PS50011};	At5g65500	GO:0005524,ATP binding; GO:0004672,protein kinase activity; GO:0004842,ubiquitin-protein transferase activity; GO:0000166,nucleotide binding; GO:0003674,molecular_function; GO:0005488,binding; GO:0017076,purine nucleotide binding; GO:0030554,adenyl nucleotide binding; GO:0032553,ribonucleotide binding; GO:0032555,purine ribonucleotide binding; GO:0032559,adenyl ribonucleotide binding; GO:0035639,…	PF07714.17:Protein tyrosine kinase	--	--	--
CSS0006843	10	18.34	18.45	18.23	16.69	19.97	17.77	23.6	19.98	22.46	20.97	21.06	18.32	17.64	20.95	19.14	13.4	10.59	12.35	14.83	12.31	13.63	8.9	7.81	7.37	Chr6	36937501	36943191	-	CSS0006843	--	K13947 auxin efflux carrier family protein | (RefSeq) auxin efflux carrier component 3 (A)	--	auxin efflux carrier protein [Mangifera indica]	PIN3_ARATH RecName: Full=Auxin efflux carrier component 3 {ECO:0000303|PubMed:11845211}; Short=AtPIN3 {ECO:0000303|PubMed:11845211};	A0A4S4EYA7_CAMSI RecName: Full=Auxin efflux carrier component {ECO:0000256|RuleBase:RU362108};	At1g70940	GO:0009986,cell surface; GO:0005783,endoplasmic reticulum; GO:0016021,integral component of membrane; GO:0016328,lateral plasma membrane; GO:0005739,mitochondrion; GO:0005886,plasma membrane; GO:0012506,vesicle membrane; GO:0010329,auxin efflux transmembrane transporter activity; GO:0010315,auxin efflux; GO:0010252,auxin homeostasis; GO:0009926,auxin polar transport; GO:0009734,auxin-activated si…	PF03547.18:Membrane transport protein	--	--	--
CSS0006911	9	0.49	0.05	0.15	0.16	0.03	0.12	0.21	0.25	0.06	0.57	0.1	0.4	0.02	0.14	0.11	0.09	0.19	0.23	0.33	0.13	0.07	0.36	0.33	0.23	Chr15	833733	852009	+	CSS0006911	--	K04498 E1A/CREB-binding protein [EC:2.3.1.48] | (RefSeq) histone acetyltransferase HAC1 (A)	--	PREDICTED: histone acetyltransferase HAC1 [Vitis vinifera]	HAC1_ARATH RecName: Full=Histone acetyltransferase HAC1; EC=2.3.1.48 {ECO:0000269|PubMed:11160878};	A0A7J7FUG4_CAMSI RecName: Full=Histone acetyltransferase {ECO:0000256|ARBA:ARBA00013184}; EC=2.3.1.48 {ECO:0000256|ARBA:ARBA00013184};	At1g79000	GO:0000123,histone acetyltransferase complex; GO:0005667,transcription regulator complex; GO:0031490,chromatin DNA binding; GO:0004402,histone acetyltransferase activity; GO:0001085,RNA polymerase II transcription factor binding; GO:0003713,transcription coactivator activity; GO:0008270,zinc ion binding; GO:0016573,histone acetylation; GO:0045944,positive regulation of transcription by RNA polyme…	PF08214.11:Histone acetylation protein	TAZ	TR	TAZ
CSS0006927	3	23.74	21.68	21.59	22.62	19.55	19.17	24.33	21.92	20.07	18.1	13.88	15.63	33.62	35.12	35.07	28.85	29.38	24.89	29.9	26.36	31.91	15.86	15.42	16.69	Chr14	91628871	91634360	+	CSS0006927	--	K13699 abhydrolase domain-containing protein 5 [EC:2.3.1.51] | (RefSeq) 1-acylglycerol-3-phosphate O-acyltransferase (A)	--	strigolactone esterase d14 [Quercus suber]	RMS3_PEA RecName: Full=Strigolactone esterase RMS3 {ECO:0000305}; EC=3.1.-.- {ECO:0000305}; AltName: Full=Protein DWARF 14 homolog {ECO:0000305}; Short=PsD14 {ECO:0000303|PubMed:27479744}; AltName: Full=Protein RAMOSUS 3 {ECO:0000303|PubMed:27479744};	A0A4S4ESM6_CAMSI RecName: Full=AB hydrolase-1 domain-containing protein {ECO:0000259|Pfam:PF00561};	At3g24420	GO:0005737,cytoplasm; GO:0005634,nucleus; GO:0016787,hydrolase activity; GO:0010223,secondary shoot formation; GO:1901601,strigolactone biosynthetic process; GO:0003674,molecular_function; GO:0003824,catalytic activity; GO:0001763,morphogenesis of a branching structure; GO:0007275,multicellular organism development; GO:0008150,biological_process; GO:0009653,anatomical structure morphogenesis; GO:…	PF00561.20:alpha/beta hydrolase fold	--	--	--
CSS0006935	7	1.62	2.45	1.81	3.92	2.93	3.27	4.66	5.72	4.44	2.95	1.98	2	5.81	3	4.66	6.26	4.74	2.72	4.39	1.97	2.61	8.2	2.93	3.27	Contig620	76498	78233	-	CSS0006935	--	K21630 GATA-type zinc finger protein 1 | (RefSeq) GATA transcription factor 5-like isoform X1 (A)	--	PREDICTED: GATA transcription factor 1-like [Solanum pennellii]	GATA1_ARATH RecName: Full=GATA transcription factor 1; Short=AtGATA-1;	A0A4S4DE61_CAMSI RecName: Full=GATA-type domain-containing protein {ECO:0000259|PROSITE:PS50114};	At3g24050	GO:0005634,nucleus; GO:0003700,DNA-binding transcription factor activity; GO:0000976,transcription regulatory region sequence-specific DNA binding; GO:0008270,zinc ion binding; GO:0030154,cell differentiation; GO:0007623,circadian rhythm; GO:0003674,molecular_function; GO:0140110,transcription regulator activity; GO:0001067,regulatory region nucleic acid binding; GO:0003676,nucleic acid binding; …	PF00320.27:GATA zinc finger	C2C2-GATA	TF	C2C2->C2C2-GATA
CSS0006946	7	0.74	1.03	1.22	1.52	1.43	1.07	0.69	1.13	0.79	1.48	1.48	1.28	1.31	1.19	1.24	1.73	1.56	1.04	1.06	2.47	1.19	2.17	2.88	2.61	Chr12	48666416	48677814	+	CSS0006946	--	--	--	UBN2_3 domain-containing protein [Cephalotus follicularis]	--	A0A7J7HGB4_CAMSI RecName: Full=Reverse transcriptase Ty1/copia-type domain-containing protein {ECO:0000259|Pfam:PF07727};	--	--	--	--	--	--
CSS0006971	10	10.34	11.06	10.91	13.41	13.94	13.04	12.88	13.4	13.63	10.89	13.17	10.96	8.02	7.91	6.63	5.43	5.68	3.47	5.13	4.72	5.18	2.86	1.94	2.55	Chr11	81095757	81097493	-	CSS0006971	--	K20714 serine/threonine-protein kinase OXI1 [EC:2.7.11.1] | (RefSeq) serine/threonine-protein kinase OXI1-like (A)	ko04016: MAPK signaling pathway - plant	serine/threonine-protein kinase OXI1-like [Olea europaea var. sylvestris]	OXI1_ARATH RecName: Full=Serine/threonine-protein kinase OXI1; EC=2.7.11.1; AltName: Full=AGC serine/threonine-protein kinase subfamily 2 member 1 {ECO:0000303|PubMed:13678909}; AltName: Full=Protein OXIDATIVE SIGNAL-INDUCIBLE 1 {ECO:0000303|PubMed:14985766};	A0A7J7FSF6_CAMSI RecName: Full=Protein kinase domain-containing protein {ECO:0000259|PROSITE:PS50011};	At3g25250	GO:0005737,cytoplasm; GO:0005634,nucleus; GO:0005886,plasma membrane; GO:0005524,ATP binding; GO:0016301,kinase activity; GO:0004672,protein kinase activity; GO:0019901,protein kinase binding; GO:0106310,protein serine kinase activity; GO:0004674,protein serine/threonine kinase activity; GO:0106311,protein threonine kinase activity; GO:0071456,cellular response to hypoxia; GO:0006952,defense resp…	PF00069.25:Protein kinase domain	--	--	--
CSS0006983	6	3.38	2.9	3.57	2.79	1.66	2.01	2.13	1.91	2.26	1.06	1.27	0.89	0.27	0.7	0.72	0.54	0.58	0.43	0.46	0.81	0.52	0.37	0.3	0.24	Chr7	11875842	11885896	-	CSS0006983	--	K01126 glycerophosphoryl diester phosphodiesterase [EC:3.1.4.46] | (RefSeq) hypothetical protein (A)	ko00564: Glycerophospholipid metabolism	glycerophosphodiester phosphodiesterase GDPDL3 [Sesamum indicum]	GPDL4_ARATH RecName: Full=Glycerophosphodiester phosphodiesterase GDPDL4 {ECO:0000305}; EC=3.1.4.46 {ECO:0000250|UniProtKB:Q7Y208}; AltName: Full=Glycerophosphodiester phosphodiesterase-like 4 {ECO:0000303|PubMed:21323773}; Short=ATGDPDL4 {ECO:0000303|PubMed:21323773}; AltName: Full=Glycerophosphodiesterase-like 1 {ECO:0000303|PubMed:18718934}; AltName: Full=Protein SHV3-LIKE 1 {ECO:0000303|PubMe…	A0A7J7H7K1_CAMSI RecName: Full=Glycerophosphodiester phosphodiesterase {ECO:0000256|ARBA:ARBA00012247}; EC=3.1.4.46 {ECO:0000256|ARBA:ARBA00012247};	At5g55480	GO:0031225,anchored component of membrane; GO:0046658,anchored component of plasma membrane; GO:0016021,integral component of membrane; GO:0005886,plasma membrane; GO:0009506,plasmodesma; GO:0009536,plastid; GO:0099503,secretory vesicle; GO:0008889,glycerophosphodiester phosphodiesterase activity; GO:0071555,cell wall organization; GO:0006071,glycerol metabolic process; GO:0006629,lipid metabolic…	PF03009.17:Glycerophosphoryl diester phosphodiesterase family	--	--	--
CSS0007025	10	10.14	9.84	10.68	10.31	9.15	10.41	9.49	9.31	10.52	6.54	6.9	8.53	2.68	2.38	3	2.73	1.26	1.5	1.56	0.93	1.08	0.39	1.01	0.49	Contig1039	552973	560582	+	CSS0007025	--	--	--	PREDICTED: BAG family molecular chaperone regulator 3 [Vitis vinifera]	BAG2_ARATH RecName: Full=BAG family molecular chaperone regulator 2; AltName: Full=Bcl-2-associated athanogene 2;	A0A4S4DBM1_CAMSI RecName: Full=Ubiquitin-like domain-containing protein {ECO:0000259|PROSITE:PS50053};	At5g07220	GO:0005737,cytoplasm; GO:0000774,adenyl-nucleotide exchange factor activity; GO:0051087,chaperone binding; GO:0031072,heat shock protein binding; GO:0050821,protein stabilization; GO:0000166,nucleotide binding; GO:0003674,molecular_function; GO:0005488,binding; GO:0017076,purine nucleotide binding; GO:0030234,enzyme regulator activity; GO:0030554,adenyl nucleotide binding; GO:0036094,small molecu…	PF02179.16:BAG domain	--	--	--
CSS0007044	10	4.53	5.54	4.97	5.37	4.84	5.79	6.02	5.74	5.3	4.47	4.13	5.19	2.96	2.88	3.38	2.9	2.08	1.65	2	2.09	2.38	1.88	1.39	1.21	Chr6	35919703	35921034	-	CSS0007044	--	K01807 ribose 5-phosphate isomerase A [EC:5.3.1.6] | (RefSeq) probable ribose-5-phosphate isomerase 2 (A)	ko00030: Pentose phosphate pathway; ko00710: Carbon fixation in photosynthetic organisms; ko01100: Metabolic pathways; ko01110: Biosynthesis of secondary metabolites; ko01200: Carbon metabolism; ko01230: Biosynthesis of amino acids	Ribose 5-phosphate isomerase, type A [Trema orientalis]	RPI2_ARATH RecName: Full=Probable ribose-5-phosphate isomerase 2; EC=5.3.1.6; AltName: Full=Phosphoriboisomerase 2;	A0A7J7GYW8_CAMSI RecName: Full=Ribose-5-phosphate isomerase {ECO:0000256|ARBA:ARBA00011959}; EC=5.3.1.6 {ECO:0000256|ARBA:ARBA00011959};	At2g01290	GO:0005737,cytoplasm; GO:0004751,ribose-5-phosphate isomerase activity; GO:0008219,cell death; GO:0009052,pentose-phosphate shunt, non-oxidative branch; GO:0010228,vegetative to reproductive phase transition of meristem; GO:0003674,molecular_function; GO:0003824,catalytic activity; GO:0016853,isomerase activity; GO:0016860,intramolecular oxidoreductase activity; GO:0016861,intramolecular oxidored…	PF06026.14:Ribose 5-phosphate isomerase A (phosphoriboisomerase A)	--	--	--
CSS0007050	7	11.94	10.89	11.63	19.13	17.68	20.74	29.03	29.35	30.07	19.05	19.92	21.25	43.53	41.81	35.69	39.07	34.88	39.48	48.87	43.78	49.73	58.07	52.07	55.96	Chr4	44921311	44923321	-	CSS0007050	--	--	--	--	--	A0A4V3WQ10_CAMSI SubName: Full=Uncharacterized protein {ECO:0000313|EMBL:THG18487.1};	--	--	--	--	--	--
CSS0007078	4	1.43	1.81	2.33	2.01	2.24	1.76	5.48	7.01	7.38	3.87	2.08	3.69	1.87	1.67	2.57	2.23	4.03	2.61	2.84	5.8	3.12	1.4	1.5	1.9	Chr3	26515809	26516545	-	CSS0007078	--	K13449 pathogenesis-related protein 1 | (RefSeq) pathogenesis-related leaf protein 6 (A)	ko04016: MAPK signaling pathway - plant; ko04075: Plant hormone signal transduction; ko04626: Plant-pathogen interaction	PREDICTED: pathogenesis-related leaf protein 6 [Vitis vinifera]	PRB1_TOBAC RecName: Full=Basic form of pathogenesis-related protein 1; Short=PRP 1; Flags: Precursor;	A0A7J7HG34_CAMSI RecName: Full=SCP domain-containing protein {ECO:0000259|SMART:SM00198};	At1g50060	GO:0005615,extracellular space; GO:0006952,defense response; GO:0009607,response to biotic stimulus; GO:0006950,response to stress; GO:0008150,biological_process; GO:0050896,response to stimulus; GO:0005575,cellular_component; GO:0005576,extracellular region; GO:0110165,cellular anatomical entity	PF00188.26:Cysteine-rich secretory protein family	--	--	--
CSS0007120	7	0.82	0.64	0.64	1.05	0.37	0.95	0.34	0.48	0.61	1.85	0.76	0.64	1.71	2.57	1.77	6.63	4.75	4.29	4.73	3.71	4.6	6.64	8.2	7.44	Contig950	18898	20135	+	CSS0007120	--	--	--	PREDICTED: uncharacterized protein LOC100263462 [Vitis vinifera]	--	A0A7J7HGZ1_CAMSI SubName: Full=Uncharacterized protein {ECO:0000313|EMBL:KAF5951855.1};	--	--	PF14309.6:Domain of unknown function (DUF4378)	--	--	--
CSS0007161	8	1.65	2.22	2.76	1.24	2.29	1.76	3.56	2.12	2.14	1.72	2.17	2.1	0.96	3.39	1.3	1.73	2.78	1.03	1.5	2.07	1.12	0.65	1.01	0.71	Chr13	97490741	97495857	+	CSS0007161	--	K01184 polygalacturonase [EC:3.2.1.15] | (RefSeq) polygalacturonase At1g48100 (A)	ko00040: Pentose and glucuronate interconversions; ko01100: Metabolic pathways	PREDICTED: probable polygalacturonase isoform X2 [Juglans regia]	PGLR_VITVI RecName: Full=Probable polygalacturonase; Short=PG {ECO:0000250|UniProtKB:Q7M1E7}; EC=3.2.1.15; AltName: Full=Pectinase {ECO:0000250|UniProtKB:Q7M1E7};	A0A7J7GBJ9_CAMSI SubName: Full=Uncharacterized protein {ECO:0000313|EMBL:KAF5937311.1};	At3g16850	GO:0016021,integral component of membrane; GO:0004650,polygalacturonase activity; GO:0005975,carbohydrate metabolic process; GO:0003674,molecular_function; GO:0003824,catalytic activity; GO:0004553,hydrolase activity, hydrolyzing O-glycosyl compounds; GO:0016787,hydrolase activity; GO:0016798,hydrolase activity, acting on glycosyl bonds; GO:0008150,biological_process; GO:0008152,metabolic process…	PF00295.17:Glycosyl hydrolases family 28	--	--	--
CSS0007179	10	14.67	12.3	10.47	14.83	12.88	11.42	14.91	15.06	17.86	13.59	14.2	10.46	12.15	11.12	13.67	7.61	10.38	8	6.79	6.72	8.47	2.81	3.97	4.03	Chr2	8016806	8018595	+	CSS0007179	--	K24684 AN1-type zinc finger protein 1 | (RefSeq) AN1-type zinc finger protein 1-like (A)	--	PREDICTED: zinc finger AN1 domain-containing stress-associated protein 12-like [Juglans regia]	SAP12_ARATH RecName: Full=Zinc finger AN1 domain-containing stress-associated protein 12; Short=AtSAP12;	A0A4S4DJV4_CAMSI SubName: Full=Uncharacterized protein {ECO:0000313|EMBL:THG03125.1};	At3g28210	GO:0008270,zinc ion binding; GO:0009737,response to abscisic acid; GO:0010200,response to chitin; GO:0003674,molecular_function; GO:0005488,binding; GO:0043167,ion binding; GO:0043169,cation binding; GO:0046872,metal ion binding; GO:0046914,transition metal ion binding; GO:0008150,biological_process; GO:0009719,response to endogenous stimulus; GO:0009725,response to hormone; GO:0010033,response t…	PF01428.16:AN1-like Zinc finger	--	--	--
CSS0007188	10	150.93	141.12	147.95	154.56	164.05	169.58	170.2	163.72	168.64	151.12	153.18	154.9	120.52	125.68	122.5	81.25	83.84	79.73	90.61	89.91	97.92	40.4	39.44	42.65	Chr9	86465563	86469984	+	CSS0007188	--	K01626 3-deoxy-7-phosphoheptulonate synthase [EC:2.5.1.54] | (RefSeq) phospho-2-dehydro-3-deoxyheptonate aldolase 1, chloroplastic (A)	ko00400: Phenylalanine, tyrosine and tryptophan biosynthesis; ko01100: Metabolic pathways; ko01110: Biosynthesis of secondary metabolites; ko01230: Biosynthesis of amino acids	phospho-2-dehydro-3-deoxyheptonate aldolase 1, chloroplastic [Sesamum indicum]	AROG1_PETHY RecName: Full=Phospho-2-dehydro-3-deoxyheptonate aldolase 1, chloroplastic {ECO:0000305}; EC=2.5.1.54 {ECO:0000250|UniProtKB:O53512}; AltName: Full=3-deoxy-D-arabino-heptulosonate 7-phosphate synthase 1 {ECO:0000303|PubMed:23275577, ECO:0000303|PubMed:24815009}; Short=DAHP synthase 1 {ECO:0000305}; Short=PhDAHP1 {ECO:0000303|PubMed:24815009}; AltName: Full=Phospho-2-keto-3-deoxyhepton…	A0A7J7GT07_CAMSI RecName: Full=Phospho-2-dehydro-3-deoxyheptonate aldolase {ECO:0000256|RuleBase:RU363071}; EC=2.5.1.54 {ECO:0000256|RuleBase:RU363071};	At1g22410	GO:0009507,chloroplast; GO:0003849,3-deoxy-7-phosphoheptulonate synthase activity; GO:0046872,metal ion binding; GO:0009073,aromatic amino acid family biosynthetic process; GO:0008652,cellular amino acid biosynthetic process; GO:0009423,chorismate biosynthetic process; GO:0010597,green leaf volatile biosynthetic process; GO:0003674,molecular_function; GO:0003824,catalytic activity; GO:0016740,tra…	PF01474.16:Class-II DAHP synthetase family	--	--	--
CSS0007196	4	2.17	1.85	2.03	5.3	4.03	3	2.79	3.35	2.36	2.93	3.49	2.4	2.28	1.47	2.48	1.72	1.6	1.98	2.15	1.77	1.34	2.87	2.49	2.55	Chr10	41019779	41021123	-	CSS0007196	--	K01180 endo-1,3(4)-beta-glucanase [EC:3.2.1.6] | (RefSeq) uncharacterized protein LOC111487562 (A)	--	LEAF RUST 10 DISEASE-RESISTANCE LOCUS RECEPTOR-LIKE PROTEIN KINASE-like 1.1 isoform X1 [Olea europaea var. sylvestris]	LRL11_ARATH RecName: Full=LEAF RUST 10 DISEASE-RESISTANCE LOCUS RECEPTOR-LIKE PROTEIN KINASE-like 1.1 {ECO:0000303|PubMed:12805585}; EC=2.7.11.1; AltName: Full=Probable receptor-like serine/threonine-protein kinase LRK10L-1.1 {ECO:0000305}; Flags: Precursor;	A0A4S4D129_CAMSI RecName: Full=Protein kinase domain-containing protein {ECO:0000259|PROSITE:PS50011};	At1g25390	GO:0016021,integral component of membrane; GO:0005886,plasma membrane; GO:0005524,ATP binding; GO:0016301,kinase activity; GO:0030247,polysaccharide binding; GO:0106310,protein serine kinase activity; GO:0106311,protein threonine kinase activity; GO:0016310,phosphorylation; GO:0000166,nucleotide binding; GO:0003674,molecular_function; GO:0005488,binding; GO:0017076,purine nucleotide binding; GO:0…	PF00069.25:Protein kinase domain	--	--	--
CSS0007208	7	1.38	2.77	2.58	2.18	2.09	1.68	1.71	2.22	1.99	1.95	1.49	2.4	3.19	3.1	3.06	3.47	3.36	2.47	8.51	4.04	3.42	69.65	2.89	55.53	Chr7	152101523	152105055	-	CSS0007208	--	K04564 superoxide dismutase, Fe-Mn family [EC:1.15.1.1] | (RefSeq) MnSOD; superoxide dismutase [Mn], mitochondrial-like (A)	ko04146: Peroxisome	manganese superoxide dismutase [Camellia sinensis]	SODM_PRUPE RecName: Full=Superoxide dismutase [Mn], mitochondrial; EC=1.15.1.1; Flags: Precursor;	Q6DV41_CAMSI RecName: Full=Superoxide dismutase {ECO:0000256|ARBA:ARBA00012682, ECO:0000256|RuleBase:RU000414}; EC=1.15.1.1 {ECO:0000256|ARBA:ARBA00012682, ECO:0000256|RuleBase:RU000414};	At3g10920	GO:0005759,mitochondrial matrix; GO:0005507,copper ion binding; GO:0004784,superoxide dismutase activity; GO:0042742,defense response to bacterium; GO:0009793,embryo development ending in seed dormancy; GO:0019430,removal of superoxide radicals; GO:0010043,response to zinc ion; GO:0003674,molecular_function; GO:0005488,binding; GO:0043167,ion binding; GO:0043169,cation binding; GO:0046872,metal i…	PF00081.22:Iron/manganese superoxide dismutases, alpha-hairpin domain	--	--	--
CSS0007218	10	11.93	7.15	17.91	9.17	6.42	8.56	9.13	9.44	8.72	6.32	7.18	11.5	2.96	2.38	3.15	1.47	1.11	0.51	1.44	1.38	0.88	0.66	0.16	0.45	Chr14	24679968	24685685	+	CSS0007218	--	K19882 O-palmitoleoyl-L-serine hydrolase [EC:3.1.1.98] | (RefSeq) pectin acetylesterase 8 (A)	--	PAE [Litchi chinensis]	PAE8_ARATH RecName: Full=Pectin acetylesterase 8 {ECO:0000303|PubMed:25115560}; EC=3.1.1.- {ECO:0000305}; Flags: Precursor;	A0A2R6PD55_ACTCC RecName: Full=Pectin acetylesterase {ECO:0000256|RuleBase:RU363114}; EC=3.1.1.- {ECO:0000256|RuleBase:RU363114};	At5g45280	GO:0005576,extracellular region; GO:0009505,plant-type cell wall; GO:0052793,pectin acetylesterase activity; GO:0071555,cell wall organization; GO:0003674,molecular_function; GO:0003824,catalytic activity; GO:0016787,hydrolase activity; GO:0016788,hydrolase activity, acting on ester bonds; GO:0052689,carboxylic ester hydrolase activity; GO:0008150,biological_process; GO:0009987,cellular process; …	PF03283.13:Pectinacetylesterase	--	--	--
CSS0007233	8	4.14	3.69	4.27	2.61	3.02	4.23	3.67	1.81	4.59	3.3	2.57	2.39	2.98	2.66	4.7	3.72	3.22	3.83	3.11	3.32	3.45	1.35	1.09	1.71	Chr3	176112371	176114554	+	CSS0007233	--	K11883 RNA-binding protein NOB1 | (RefSeq) RNA-binding protein NOB1 isoform X1 (A)	ko03008: Ribosome biogenesis in eukaryotes	PREDICTED: FK506-binding protein 4-like [Erythranthe guttata]	HIP39_ARATH RecName: Full=Heavy metal-associated isoprenylated plant protein 39 {ECO:0000303|PubMed:21072340, ECO:0000303|PubMed:23368984}; Short=AtHIP39 {ECO:0000303|PubMed:21072340, ECO:0000303|PubMed:23368984}; Flags: Precursor;	A0A4S4EUP3_CAMSI SubName: Full=Uncharacterized protein {ECO:0000313|EMBL:THG20649.1};	At1g01490	GO:0046872,metal ion binding; GO:0003674,molecular_function; GO:0005488,binding; GO:0043167,ion binding; GO:0043169,cation binding	PF00403.26:Heavy-metal-associated domain	--	--	--
CSS0007273	6	3.66	4.82	4.38	2.41	3.87	3.5	3.35	4.09	4.09	2.12	2.57	1.97	2.01	1.91	1.85	3.25	1.77	3.32	2.21	2.55	1.95	0.26	0.7	0.44	Chr11	61797869	61806173	-	CSS0007273	--	K23179 flavone synthase II [EC:1.14.19.76] | (RefSeq) licodione synthase-like (A)	ko00941: Flavonoid biosynthesis; ko00943: Isoflavonoid biosynthesis; ko01100: Metabolic pathways; ko01110: Biosynthesis of secondary metabolites	flavone synthase II [Camellia sinensis]	C93B2_GERHY RecName: Full=Cytochrome P450 93B2 {ECO:0000303|PubMed:10652133}; EC=1.14.19.76 {ECO:0000269|PubMed:10652133}; AltName: Full=Flavone synthase II {ECO:0000303|PubMed:10652133}; Short=FNSII {ECO:0000303|PubMed:10652133};	B5U452_CAMSI SubName: Full=Flavone synthase II {ECO:0000313|EMBL:ACH99109.1};	At5g06900	GO:0016021,integral component of membrane; GO:0020037,heme binding; GO:0005506,iron ion binding; GO:0004497,monooxygenase activity; GO:0016717,oxidoreductase activity, acting on paired donors, with oxidation of a pair of donors resulting in the reduction of molecular oxygen to two molecules of water; GO:0051553,flavone biosynthetic process; GO:0003674,molecular_function; GO:0005488,binding; GO:00…	PF00067.22:Cytochrome P450	--	--	--
CSS0007276	7	0.67	0.89	0.38	0.77	1.34	1.44	0.53	0.93	0.59	1.94	0.97	2.53	1.6	2.02	1.63	2.84	2.24	1.43	2.29	2.43	1.77	3.14	3.46	3.02	Chr4	109047504	109057093	+	CSS0007276	--	--	--	hypothetical protein CDL12_15061 [Handroanthus impetiginosus]	--	A0A4S4EA03_CAMSI RecName: Full=Sulfotransferase {ECO:0000256|RuleBase:RU361155}; EC=2.8.2.- {ECO:0000256|RuleBase:RU361155};	At3g50620	GO:0005737,cytoplasm; GO:0016021,integral component of membrane; GO:0008146,sulfotransferase activity; GO:0003674,molecular_function; GO:0003824,catalytic activity; GO:0016740,transferase activity; GO:0016782,transferase activity, transferring sulfur-containing groups; GO:0005575,cellular_component; GO:0005622,intracellular anatomical structure; GO:0110165,cellular anatomical entity; GO:0016020,m…	--	--	--	--
CSS0007277	9	0.17	0.22	0.03	0.27	1.09	0.49	0.47	0.59	0.95	0.7	0.62	0.81	0.07	0.1	0.26	0.72	0.66	0.4	1.06	1.22	0.82	3.09	2.33	2.48	Chr4	67888493	67890903	+	CSS0007277	--	K24544 cytochrome P450 family 714 subfamily C | (RefSeq) cytochrome P450 714C2 (A)	--	Cytochrome P450 isoform 1 [Theobroma cacao]	C14C2_ORYSJ RecName: Full=Cytochrome P450 714C2; EC=1.14.-.-;	A0A4S4DW70_CAMSI SubName: Full=Uncharacterized protein {ECO:0000313|EMBL:THG07602.1};	At5g24900	GO:0016021,integral component of membrane; GO:0020037,heme binding; GO:0005506,iron ion binding; GO:0004497,monooxygenase activity; GO:0016705,oxidoreductase activity, acting on paired donors, with incorporation or reduction of molecular oxygen; GO:0003674,molecular_function; GO:0005488,binding; GO:0046906,tetrapyrrole binding; GO:0097159,organic cyclic compound binding; GO:1901363,heterocyclic c…	PF00067.22:Cytochrome P450	--	--	--
CSS0007304	9	5.91	6.57	6.23	7.72	9.1	7.19	6.88	8.39	8.45	6.67	7.98	7.28	4.17	6.4	4.91	3.89	5.21	6.53	5.53	8.95	8.85	11.58	10.55	12.16	Contig30	135587	147178	+	CSS0007304	--	K14510 serine/threonine-protein kinase CTR1 [EC:2.7.11.1] | (GenBank) MAP kinase kinase kinase-like protein (A)	ko04016: MAPK signaling pathway - plant; ko04075: Plant hormone signal transduction	Protein kinase domain [Macleaya cordata]	ILK1_ARATH RecName: Full=Integrin-linked protein kinase 1 {ECO:0000303|PubMed:27208244}; EC=2.7.11.1 {ECO:0000269|PubMed:27208244}; AltName: Full=Ankyrin protein kinase 1 {ECO:0000303|PubMed:12650621};	A0A5J5ABV8_9ASTE SubName: Full=Uncharacterized protein {ECO:0000313|EMBL:KAA8527226.1};	At3g59830	GO:0009898,cytoplasmic side of plasma membrane; GO:0005783,endoplasmic reticulum; GO:0005789,endoplasmic reticulum membrane; GO:0005524,ATP binding; GO:0004672,protein kinase activity; GO:0106310,protein serine kinase activity; GO:0004674,protein serine/threonine kinase activity; GO:0004712,protein serine/threonine/tyrosine kinase activity; GO:0106311,protein threonine kinase activity; GO:0045087…	PF07714.17:Protein tyrosine kinase	--	--	--
CSS0007322	9	56.3	46.2	47.2	32.85	28.42	30.36	36.19	42.79	44.15	54.53	54.89	63.99	32.31	27.33	30.57	33.06	35.22	32.85	59.83	59.63	61.63	61.39	69.97	59.88	Chr11	50736111	50740916	-	CSS0007322	--	K04565 superoxide dismutase, Cu-Zn family [EC:1.15.1.1] | (RefSeq) superoxide dismutase [Cu-Zn], chloroplastic (A)	ko04146: Peroxisome	copper/zinc-superoxide dismutase 1b [Camellia sinensis]	SODCP_PETHY RecName: Full=Superoxide dismutase [Cu-Zn], chloroplastic; EC=1.15.1.1; Flags: Precursor;	A0A7J7FRZ8_CAMSI RecName: Full=Superoxide dismutase [Cu-Zn] {ECO:0000256|RuleBase:RU000393}; EC=1.15.1.1 {ECO:0000256|RuleBase:RU000393};	At2g28190	GO:0009507,chloroplast; GO:0046872,metal ion binding; GO:0004784,superoxide dismutase activity; GO:0003674,molecular_function; GO:0005488,binding; GO:0043167,ion binding; GO:0043169,cation binding; GO:0003824,catalytic activity; GO:0016209,antioxidant activity; GO:0016491,oxidoreductase activity; GO:0016721,oxidoreductase activity, acting on superoxide radicals as acceptor; GO:0005575,cellular_co…	PF00080.20:Copper/zinc superoxide dismutase (SODC)	--	--	--
CSS0007340	10	14.07	14.22	12.37	10.07	11.3	10.76	11.49	12.04	10.87	10.66	7.07	6.41	9.47	7.27	9.3	6.5	4.5	5.7	6.19	5.68	5.66	3.43	3.24	3.38	Chr1	20492906	20495885	+	CSS0007340	--	K09184 GATA-binding protein, other eukaryote | (RefSeq) GATA transcription factor 8 (A)	--	unnamed protein product [Coffea canephora]	GATA8_ARATH RecName: Full=GATA transcription factor 8;	A0A7J7I3E7_CAMSI RecName: Full=GATA transcription factor {ECO:0000256|PIRNR:PIRNR016992};	At3g54810	GO:0005634,nucleus; GO:0003700,DNA-binding transcription factor activity; GO:0000976,transcription regulatory region sequence-specific DNA binding; GO:0008270,zinc ion binding; GO:0030154,cell differentiation; GO:0007623,circadian rhythm; GO:0045893,positive regulation of transcription, DNA-templated; GO:0009845,seed germination; GO:0003674,molecular_function; GO:0140110,transcription regulator a…	PF00320.27:GATA zinc finger	C2C2-GATA	TF	C2C2->C2C2-GATA
CSS0007373	4	1.46	1.26	1.36	2.54	2.83	2.8	2.37	2.46	2.52	2.46	2.57	2.33	1.66	1.4	1.57	1.72	1.02	2.21	2.76	2.11	1.73	2.18	2.16	2.9	Chr7	48471162	48473426	-	CSS0007373	--	K03327 multidrug resistance protein, MATE family | (RefSeq) hypothetical protein (A)	--	PREDICTED: G-type lectin S-receptor-like serine/threonine-protein kinase At4g27290 isoform X1 [Vitis vinifera]	Y4729_ARATH RecName: Full=G-type lectin S-receptor-like serine/threonine-protein kinase At4g27290; EC=2.7.11.1; Flags: Precursor;	A0A4S4EUD2_CAMSI RecName: Full=Receptor-like serine/threonine-protein kinase {ECO:0000256|PIRNR:PIRNR000641}; EC=2.7.11.1 {ECO:0000256|PIRNR:PIRNR000641};	At4g27290	GO:0005886,plasma membrane; GO:0005524,ATP binding; GO:0005516,calmodulin binding; GO:0030246,carbohydrate binding; GO:0106310,protein serine kinase activity; GO:0004674,protein serine/threonine kinase activity; GO:0106311,protein threonine kinase activity; GO:0006468,protein phosphorylation; GO:0048544,recognition of pollen; GO:0000166,nucleotide binding; GO:0003674,molecular_function; GO:000548…	PF01453.24:D-mannose binding lectin	--	--	--
CSS0007400	9	15.27	15.3	17.07	16.32	43.56	20.21	13.65	16.32	13.04	16.34	19.26	16.58	18.56	13.34	11.04	16.02	21.18	17.64	12.87	19	13.83	29.92	31.8	33.63	Contig186	270421	273591	-	CSS0007400	--	K08901 photosystem II oxygen-evolving enhancer protein 3 | (RefSeq) hypothetical protein (A)	ko00195: Photosynthesis	hypothetical protein CISIN_1g026780mg [Citrus sinensis]	PSBQ_SPIOL RecName: Full=Oxygen-evolving enhancer protein 3, chloroplastic; Short=OEE3; AltName: Full=16 kDa subunit of oxygen evolving system of photosystem II; AltName: Full=OEC 16 kDa subunit; Flags: Precursor;	A0A4V3WK35_CAMSI SubName: Full=Uncharacterized protein {ECO:0000313|EMBL:THF99296.1};	At4g05180	GO:0009535,chloroplast thylakoid membrane; GO:0019898,extrinsic component of membrane; GO:0009654,photosystem II oxygen evolving complex; GO:0005509,calcium ion binding; GO:0015979,photosynthesis; GO:0003674,molecular_function; GO:0005488,binding; GO:0043167,ion binding; GO:0043169,cation binding; GO:0046872,metal ion binding; GO:0008150,biological_process; GO:0008152,metabolic process; GO:000998…	PF05757.11:Oxygen evolving enhancer protein 3 (PsbQ)	--	--	--
CSS0007448	8	62.18	72.22	56.49	69.45	51.58	71.98	95.89	88.48	92.43	59.97	67.36	67.32	135.47	127.66	84.92	84.8	77.66	83.59	79.41	75.33	75.11	16.7	18.31	18	Chr15	15259113	15260903	-	CSS0007448	--	K13248 pyridoxal phosphate phosphatase PHOSPHO2 [EC:3.1.3.74] | (RefSeq) inorganic pyrophosphatase 2 (A)	ko00750: Vitamin B6 metabolism; ko01100: Metabolic pathways; ko01240: Biosynthesis of cofactors	unnamed protein product [Coffea canephora]	PPSP2_ARATH RecName: Full=Inorganic pyrophosphatase 2; Short=AtPPsPase2; Short=PPi phosphatase 2; Short=Pyrophosphate-specific phosphatase 2; EC=3.6.1.1;	A0A4V3WJG7_CAMSI SubName: Full=Uncharacterized protein {ECO:0000313|EMBL:THF96916.1};	At1g17710	GO:0004427,inorganic diphosphatase activity; GO:0046872,metal ion binding; GO:0016791,phosphatase activity; GO:0052731,phosphocholine phosphatase activity; GO:0052732,phosphoethanolamine phosphatase activity; GO:0051262,protein tetramerization; GO:0003674,molecular_function; GO:0003824,catalytic activity; GO:0016462,pyrophosphatase activity; GO:0016787,hydrolase activity; GO:0016817,hydrolase act…	PF06888.12:Putative Phosphatase	--	--	--
CSS0007520	5	0.81	0.25	0.21	0.36	0.38	0.91	0	0.34	0.23	1	0.43	0.33	5.3	0.72	8.24	0.25	2.06	0.47	0.63	1.25	0.22	0.45	0.32	0.49	Contig37	48	2104	-	CSS0007520	--	K15235 josephin [EC:3.4.19.12] | (RefSeq) josephin-like protein isoform X1 (A)	--	PREDICTED: josephin-like protein isoform X1 [Nicotiana attenuata]	JOSL_ARATH RecName: Full=Josephin-like protein; EC=3.4.19.12;	A0A4S4F093_CAMSI RecName: Full=Ubiquitinyl hydrolase 1 {ECO:0000256|ARBA:ARBA00012759}; EC=3.4.19.12 {ECO:0000256|ARBA:ARBA00012759};	At2g29640	GO:0000166,nucleotide binding; GO:0004843,thiol-dependent ubiquitin-specific protease activity; GO:0016579,protein deubiquitination; GO:0003674,molecular_function; GO:0005488,binding; GO:0036094,small molecule binding; GO:0097159,organic cyclic compound binding; GO:1901265,nucleoside phosphate binding; GO:1901363,heterocyclic compound binding; GO:0003824,catalytic activity; GO:0008233,peptidase a…	PF02099.17:Josephin	--	--	--
CSS0007541	6	238.57	225.99	230.37	227.31	242.64	224.99	151.2	142.56	144.65	64.97	69.04	66.43	75.53	73.54	74.69	93.53	95.83	93.46	88.27	81.96	99.94	75.25	82.85	74.27	Chr14	62248218	62251461	-	CSS0007541	--	K00033 6-phosphogluconate dehydrogenase [EC:1.1.1.44 1.1.1.343] | (RefSeq) 6-phosphogluconate dehydrogenase, decarboxylating 2, chloroplastic (A)	ko00030: Pentose phosphate pathway; ko00480: Glutathione metabolism; ko01100: Metabolic pathways; ko01110: Biosynthesis of secondary metabolites; ko01200: Carbon metabolism	6-phosphogluconate dehydrogenase, decarboxylating 2, chloroplastic [Carica papaya]	6PGD3_ARATH RecName: Full=6-phosphogluconate dehydrogenase, decarboxylating 3, chloroplastic {ECO:0000305}; EC=1.1.1.44 {ECO:0000250|UniProtKB:Q9FWA3};	A0A7J7H5T2_CAMSI RecName: Full=6-phosphogluconate dehydrogenase, decarboxylating {ECO:0000256|PIRNR:PIRNR000109, ECO:0000256|RuleBase:RU000485}; EC=1.1.1.44 {ECO:0000256|PIRNR:PIRNR000109, ECO:0000256|RuleBase:RU000485};	At5g41670	GO:0009507,chloroplast; GO:0009570,chloroplast stroma; GO:0005829,cytosol; GO:0005739,mitochondrion; GO:0009506,plasmodesma; GO:0009536,plastid; GO:0099503,secretory vesicle; GO:0050661,NADP binding; GO:0008114,phosphogluconate 2-dehydrogenase activity; GO:0004616,phosphogluconate dehydrogenase (decarboxylating) activity; GO:0046177,D-gluconate catabolic process; GO:0009051,pentose-phosphate shun…	PF00393.19:6-phosphogluconate dehydrogenase, C-terminal domain	--	--	--
CSS0007582	8	5.62	5.54	6.36	7.6	7.18	8.25	5.72	6.65	6.35	5.51	4.16	5.96	6.73	6.61	6.87	6.54	5.87	4.67	5.48	5.48	6.28	2.64	3.37	1.79	Chr10	163756140	163758254	+	CSS0007582	--	K00430 peroxidase [EC:1.11.1.7] | (RefSeq) peroxidase A2 (A)	ko00940: Phenylpropanoid biosynthesis; ko01100: Metabolic pathways; ko01110: Biosynthesis of secondary metabolites	peroxidase A2 [Prunus persica]	PER15_IPOBA RecName: Full=Peroxidase 15 {ECO:0000303|PubMed:17936696}; Short=Prx15 {ECO:0000303|PubMed:17936696}; EC=1.11.1.7; AltName: Full=Anionic peroxidase {ECO:0000303|PubMed:17936696}; Flags: Precursor;	A0A4S4ETG8_CAMSI RecName: Full=Peroxidase {ECO:0000256|ARBA:ARBA00012313, ECO:0000256|RuleBase:RU362060}; EC=1.11.1.7 {ECO:0000256|ARBA:ARBA00012313, ECO:0000256|RuleBase:RU362060};	At5g06720	GO:0005576,extracellular region; GO:0020037,heme binding; GO:0046872,metal ion binding; GO:0004601,peroxidase activity; GO:0042744,hydrogen peroxide catabolic process; GO:0006979,response to oxidative stress; GO:0003674,molecular_function; GO:0005488,binding; GO:0046906,tetrapyrrole binding; GO:0097159,organic cyclic compound binding; GO:1901363,heterocyclic compound binding; GO:0043167,ion bindi…	PF00141.23:Peroxidase	--	--	--
CSS0007627	7	1.78	1.21	0.96	1.33	1	1.44	2.23	1.5	1.28	2.34	1.56	1.52	2.05	2.7	2.04	2.23	2.95	2.4	3.08	1.64	3.07	5.08	3.39	5.24	Chr4	170379957	170382934	+	CSS0007627	--	K15407 queuine tRNA-ribosyltransferase accessory subunit | (RefSeq) hypothetical protein (A)	--	hypothetical protein VITISV_005071 [Vitis vinifera]	--	A0A7J7I0E3_CAMSI RecName: Full=RING-CH-type domain-containing protein {ECO:0000259|PROSITE:PS51292};	At5g03180	--	PF12906.7:RING-variant domain	--	--	--
CSS0007668	10	2.36	2.59	2.02	2.31	2.49	1.76	2.38	2.12	2.03	1.91	3.54	1.54	2.02	1.19	1.51	1.12	0.56	1.08	0.67	1.32	0.94	0.56	0.36	0.41	Chr11	72020397	72022789	+	CSS0007668	--	--	--	PREDICTED: protein CHUP1, chloroplastic [Vitis vinifera]	CHUP1_ARATH RecName: Full=Protein CHUP1, chloroplastic; AltName: Full=Protein CHLOROPLAST UNUSUAL POSITIONING 1;	A0A4S4CXU7_CAMSI SubName: Full=Uncharacterized protein {ECO:0000313|EMBL:THF94508.1};	At1g07120	GO:0009507,chloroplast; GO:0009707,chloroplast outer membrane; GO:0005829,cytosol; GO:0009658,chloroplast organization; GO:0009902,chloroplast relocation; GO:0006996,organelle organization; GO:0008150,biological_process; GO:0009657,plastid organization; GO:0009987,cellular process; GO:0016043,cellular component organization; GO:0071840,cellular component organization or biogenesis; GO:0019750,chl…	PF02183.18:Homeobox associated leucine zipper	--	--	--
CSS0007705	7	3.83	6.21	6.08	7.48	8.09	3.4	2.32	3.56	4.16	5.42	5.83	3.61	11.63	10.53	6.98	31.86	36.46	30.63	29.86	28.02	36.93	147.96	158.68	140.48	Contig687	109147	113737	-	CSS0007705	--	--	--	unnamed protein product [Coffea canephora]	--	A0A7J7I337_CAMSI SubName: Full=Uncharacterized protein {ECO:0000313|EMBL:KAF5959430.1};	At5g59080	--	--	--	--	--
CSS0007714	10	333.96	327.26	328.41	325.86	340.72	350.06	316.45	314.86	322.31	375.15	382.79	388.05	236.91	229.92	219.41	96.84	92.41	91.68	92.88	108.21	108.9	10.96	10.52	11.26	Contig954	19562	21217	-	CSS0007714	--	K00660 chalcone synthase [EC:2.3.1.74] | (RefSeq) chalcone synthase 1 (A)	ko00941: Flavonoid biosynthesis; ko01100: Metabolic pathways; ko01110: Biosynthesis of secondary metabolites; ko04712: Circadian rhythm - plant	RecName: Full=Chalcone synthase 1; AltName: Full=Naringenin-chalcone synthase 1 BAA05640.1 chalcone synthase [Camellia sinensis]	CHS1_CAMSI RecName: Full=Chalcone synthase 1; EC=2.3.1.74; AltName: Full=Naringenin-chalcone synthase 1;	M4VMV7_CAMSI SubName: Full=Chalcone synthase {ECO:0000313|EMBL:AGI02992.1};	At5g13930	GO:0016210,naringenin-chalcone synthase activity; GO:0009813,flavonoid biosynthetic process; GO:0003674,molecular_function; GO:0003824,catalytic activity; GO:0016740,transferase activity; GO:0016746,transferase activity, transferring acyl groups; GO:0016747,transferase activity, transferring acyl groups other than amino-acyl groups; GO:0008150,biological_process; GO:0008152,metabolic process; GO:…	PF00195.19:Chalcone and stilbene synthases, N-terminal domain	--	--	--
CSS0007734	6	10.27	7.05	7.81	3.89	1.47	1.33	2.73	2.69	2.93	5.21	2.01	1.27	0.81	0.28	1.07	0	0	2.73	4.15	0.29	0.51	0.53	0.51	0.86	Chr1	40563503	40563745	+	CSS0007734	--	K02469 DNA gyrase subunit A [EC:5.6.2.2] | (RefSeq) DNA gyrase subunit A, chloroplastic/mitochondrial-like (A)	--	hypothetical protein VITISV_032357 [Vitis vinifera]	--	A0A5C7IX40_9ROSI SubName: Full=Uncharacterized protein {ECO:0000313|EMBL:TXG73102.1};	At4g03840	GO:0003676,nucleic acid binding; GO:0015074,DNA integration; GO:0003674,molecular_function; GO:0005488,binding; GO:0097159,organic cyclic compound binding; GO:1901363,heterocyclic compound binding; GO:0006139,nucleobase-containing compound metabolic process; GO:0006259,DNA metabolic process; GO:0006725,cellular aromatic compound metabolic process; GO:0006807,nitrogen compound metabolic process; G…	--	--	--	--
CSS0007745	10	166.96	174.88	181.52	168.52	150.48	157.22	158.88	161.13	168.4	185.77	187.83	192.98	67.46	66.64	64.2	34.29	39.76	34.69	31.31	34.74	32.4	7.49	5.96	6.52	Chr9	59548673	59560708	-	CSS0007745	--	K05278 flavonol synthase [EC:1.14.20.6] | (RefSeq) FLS; flavonol synthase (A)	ko00941: Flavonoid biosynthesis; ko01100: Metabolic pathways; ko01110: Biosynthesis of secondary metabolites	flavonol synthase [Camellia sinensis]	FLS_EUSER RecName: Full=Flavonol synthase/flavanone 3-hydroxylase; Short=FLS; EC=1.14.11.9 {ECO:0000250|UniProtKB:Q7XZQ6}; EC=1.14.20.6 {ECO:0000250|UniProtKB:Q7XZQ6};	A0A286QXZ3_CAMSI SubName: Full=Flavonol synthase {ECO:0000313|EMBL:ASU87437.1};	At5g08640	GO:0005737,cytoplasm; GO:0045431,flavonol synthase activity; GO:0031418,L-ascorbic acid binding; GO:0046872,metal ion binding; GO:0045486,naringenin 3-dioxygenase activity; GO:0003674,molecular_function; GO:0003824,catalytic activity; GO:0016491,oxidoreductase activity; GO:0016705,oxidoreductase activity, acting on paired donors, with incorporation or reduction of molecular oxygen; GO:0016706,2-o…	PF14226.6:non-haem dioxygenase in morphine synthesis N-terminal	--	--	--
CSS0007751	6	5.53	4.29	2.23	1.59	10.55	1.47	1.99	1.77	1.72	1.96	2.95	3.31	3.1	2.8	4.05	2.71	1.97	2.58	3.05	2	2.66	3.39	2.48	2.76	Chr2	13949950	13958786	+	CSS0007751	--	K17732 mitochondrial-processing peptidase subunit beta [EC:3.4.24.64] | (RefSeq) probable mitochondrial-processing peptidase subunit beta, mitochondrial (A)	--	hypothetical protein VITISV_006460 [Vitis vinifera]	MPPB_ARATH RecName: Full=Probable mitochondrial-processing peptidase subunit beta, mitochondrial; EC=3.4.24.64 {ECO:0000250|UniProtKB:P10507}; AltName: Full=Beta-MPP; AltName: Full=Complex III subunit I; AltName: Full=Core protein I; AltName: Full=Cytochrome b-c1 complex subunit 1, mitochondrial; AltName: Full=Ubiquinol-cytochrome c oxidoreductase core protein 1; Flags: Precursor;	A0A7J7I1S2_CAMSI SubName: Full=Uncharacterized protein {ECO:0000313|EMBL:KAF5958715.1}; Flags: Fragment;	At3g02090	GO:0005618,cell wall; GO:0009507,chloroplast; GO:0005829,cytosol; GO:0005743,mitochondrial inner membrane; GO:0005758,mitochondrial intermembrane space; GO:0005759,mitochondrial matrix; GO:0005741,mitochondrial outer membrane; GO:0005750,mitochondrial respiratory chain complex III; GO:0005739,mitochondrion; GO:0005730,nucleolus; GO:0005774,vacuolar membrane; GO:0004222,metalloendopeptidase activi…	PF00675.20:Insulinase (Peptidase family M16)	--	--	--
CSS0007763	7	17.24	19.7	19.18	18.11	20.35	20.64	17.85	18.87	16.07	20.93	24.97	18.98	17.33	20.4	17.59	22.4	21.27	25.43	23.89	20.71	23.44	48.4	43.78	49.99	Chr1	165543535	165553221	-	CSS0007763	--	K15363 fanconi-associated nuclease 1 [EC:3.1.21.- 3.1.4.1] | (RefSeq) fanconi-associated nuclease 1 homolog (A)	--	PREDICTED: probable metal-nicotianamine transporter YSL7 [Solanum tuberosum]	YSL7_ARATH RecName: Full=Probable metal-nicotianamine transporter YSL7; AltName: Full=Protein YELLOW STRIPE LIKE 7; Short=AtYSL7;	A0A7J7I8V7_CAMSI SubName: Full=Uncharacterized protein {ECO:0000313|EMBL:KAF5960824.1};	At1g65730	GO:0016021,integral component of membrane; GO:0016020,membrane; GO:0005886,plasma membrane; GO:0055085,transmembrane transport; GO:0006810,transport; GO:0008150,biological_process; GO:0009987,cellular process; GO:0051179,localization; GO:0051234,establishment of localization; GO:0005575,cellular_component; GO:0031224,intrinsic component of membrane; GO:0110165,cellular anatomical entity; GO:00719…	PF03169.15:OPT oligopeptide transporter protein	--	--	--
CSS0007818	8	15.67	14.72	13.1	15.26	13.63	10.88	13.87	13.76	12.49	15.59	15.62	15.07	16.71	19.63	20.47	10.26	10.26	8.88	10.69	9.42	7.45	3.75	3.8	3.69	Chr15	94814800	94817455	+	CSS0007818	--	K13435 serine/threonine-protein kinase Pto | (RefSeq) Pto; serine/threonine protein kinase Pto (A)	ko04626: Plant-pathogen interaction	probable receptor-like protein kinase At5g61350 [Olea europaea var. sylvestris]	Y5613_ARATH RecName: Full=Probable receptor-like protein kinase At5g61350; EC=2.7.11.-; Flags: Precursor;	A0A7J7FZY6_CAMSI RecName: Full=Protein kinase domain-containing protein {ECO:0000259|PROSITE:PS50011};	At5g61350	GO:0016021,integral component of membrane; GO:0009705,plant-type vacuole membrane; GO:0005886,plasma membrane; GO:0009506,plasmodesma; GO:0005524,ATP binding; GO:0004672,protein kinase activity; GO:0004674,protein serine/threonine kinase activity; GO:0097275,cellular ammonium homeostasis; GO:0046777,protein autophosphorylation; GO:0051924,regulation of calcium ion transport; GO:0080147,root hair …	PF07714.17:Protein tyrosine kinase	--	--	--
CSS0007834	4	0.97	0.65	1.04	2.3	2.85	1.62	1.73	1.49	1.62	1.37	2.23	2.39	0.45	0.62	0.3	0.81	0.39	1.06	1.23	1.14	1.2	1.83	1.75	2.07	Chr9	74887035	74890828	-	CSS0007834	--	K13415 protein brassinosteroid insensitive 1 [EC:2.7.10.1 2.7.11.1] | (RefSeq) systemin receptor SR160-like (A)	ko04075: Plant hormone signal transduction	mdis1-interacting receptor like kinase 2 [Quercus suber]	MIK2_ARATH RecName: Full=MDIS1-interacting receptor like kinase 2 {ECO:0000303|PubMed:26863186}; Short=AtMIK2 {ECO:0000303|PubMed:26863186}; AltName: Full=Probable LRR receptor-like serine/threonine-protein kinase At4g08850; EC=2.7.11.1 {ECO:0000305}; Flags: Precursor;	A0A4S4ESW6_CAMSI SubName: Full=Uncharacterized protein {ECO:0000313|EMBL:THG19958.1};	At4g08850	GO:0016021,integral component of membrane; GO:0005886,plasma membrane; GO:0009506,plasmodesma; GO:0090406,pollen tube; GO:0005524,ATP binding; GO:0106310,protein serine kinase activity; GO:0106311,protein threonine kinase activity; GO:0009755,hormone-mediated signaling pathway; GO:0010183,pollen tube guidance; GO:0000166,nucleotide binding; GO:0003674,molecular_function; GO:0005488,binding; GO:00…	PF00069.25:Protein kinase domain	--	--	--
CSS0007835	7	3.65	4.84	3.79	2.89	5.46	6.28	4.31	2.7	3.19	6.63	7.38	7.16	6.15	7.18	4.25	7.83	10.1	7.91	6.63	10.3	8.1	14.3	14.45	12.78	Chr13	67825283	67825912	+	CSS0007835	--	--	--	PREDICTED: zinc finger protein ZAT5 [Vitis vinifera]	ZAT5_ARATH RecName: Full=Zinc finger protein ZAT5;	A0A4V3WIY9_CAMSI SubName: Full=Uncharacterized protein {ECO:0000313|EMBL:THF94926.1};	At2g28200	GO:0005634,nucleus; GO:0003700,DNA-binding transcription factor activity; GO:0046872,metal ion binding; GO:0000976,transcription regulatory region sequence-specific DNA binding; GO:0006355,regulation of transcription, DNA-templated; GO:0003674,molecular_function; GO:0140110,transcription regulator activity; GO:0005488,binding; GO:0043167,ion binding; GO:0043169,cation binding; GO:0001067,regulato…	PF13912.6:C2H2-type zinc finger	C2H2	TF	C2H2
CSS0007873	3	27.24	25.59	25.24	45.71	39.59	50.09	110.86	104.33	88.39	42.84	43.74	47.45	348.25	313.46	309.22	288.68	290	289.89	295.37	291.58	326.17	178.72	177.34	164.16	Chr14	53045428	53046497	+	CSS0007873	--	K12173 BRCA1-A complex subunit BRE | (RefSeq) BRISC and BRCA1-A complex member 2 (A)	ko03440: Homologous recombination	Thaumatin-like protein [Camellia sinensis]	ALL13_OLEEU RecName: Full=Thaumatin-like protein; AltName: Full=Endo-(1,3)-beta-glucanase {ECO:0000305|PubMed:27017426}; EC=3.2.1.- {ECO:0000305|PubMed:27017426}; AltName: Allergen=Ole e 13; Flags: Precursor;	A2T1L9_CAMSI SubName: Full=Thaumatin-like protein {ECO:0000313|EMBL:ABE01396.1};	At4g11650	GO:0005576,extracellular region; GO:0016787,hydrolase activity; GO:0006952,defense response; GO:0009607,response to biotic stimulus; GO:0003674,molecular_function; GO:0003824,catalytic activity; GO:0006950,response to stress; GO:0008150,biological_process; GO:0050896,response to stimulus; GO:0005575,cellular_component; GO:0110165,cellular anatomical entity	PF00314.17:Thaumatin family	--	--	--
CSS0007875	2	5.82	4.94	5.14	5.9	8.1	5.97	5.4	5.11	4.53	2.95	4.71	2.81	2.14	2.87	3.57	6.34	6.13	5.03	7.47	7.98	7.25	3.6	2.65	3.67	Chr11	96022451	96035117	+	CSS0007875	--	K15382 solute carrier family 50 (sugar transporter) | (RefSeq) bidirectional sugar transporter SWEET14 (A)	--	PREDICTED: bidirectional sugar transporter SWEET14 [Vitis vinifera]	SWT14_ORYSI RecName: Full=Bidirectional sugar transporter SWEET14; Short=OsSWEET14;	A0A2R4QKE2_CAMSI RecName: Full=Bidirectional sugar transporter SWEET {ECO:0000256|RuleBase:RU910715};	At2g39060	GO:0005887,integral component of plasma membrane; GO:0008515,sucrose transmembrane transporter activity; GO:0051119,sugar transmembrane transporter activity; GO:0003674,molecular_function; GO:0005215,transporter activity; GO:0008509,anion transmembrane transporter activity; GO:0015075,ion transmembrane transporter activity; GO:0015144,carbohydrate transmembrane transporter activity; GO:0015154,di…	PF03083.16:Sugar efflux transporter for intercellular exchange	--	--	--
CSS0007929	8	2.4	1.85	2.27	1.87	1.65	1.68	1.48	1.54	0.92	1.61	1.37	1.46	1.2	2.02	2.31	1.14	1.55	0.9	1.23	1.18	1.1	0.42	0.69	1.24	Chr4	144561353	144563048	-	CSS0007929	--	--	--	PREDICTED: fasciclin-like arabinogalactan protein 4 [Vitis vinifera]	FLA4_ARATH RecName: Full=Fasciclin-like arabinogalactan protein 4; AltName: Full=Protein SALT OVERLY SENSITIVE 5; Flags: Precursor;	A0A4S4EK73_CAMSI SubName: Full=Uncharacterized protein {ECO:0000313|EMBL:THG16494.1};	At3g46550	GO:0031225,anchored component of membrane; GO:0046658,anchored component of plasma membrane; GO:0009897,external side of plasma membrane; GO:0005886,plasma membrane; GO:0030247,polysaccharide binding; GO:0009738,abscisic acid-activated signaling pathway; GO:0007155,cell adhesion; GO:0010192,mucilage biosynthetic process; GO:0048354,mucilage biosynthetic process involved in seed coat development; …	PF02469.22:Fasciclin domain	--	--	--
CSS0007930	8	690.21	711.08	728.73	688.4	631.34	648.41	622.45	673.17	667.88	480.62	473.49	519.35	603.02	571.59	615.48	579.5	583.21	572.02	547.29	614.76	569.06	244.61	265.99	262.48	Chr11	59483945	59487506	-	CSS0007930	--	K00434 L-ascorbate peroxidase [EC:1.11.1.11] | (RefSeq) L-ascorbate peroxidase 1, cytosolic (A)	ko00053: Ascorbate and aldarate metabolism; ko00480: Glutathione metabolism; ko01100: Metabolic pathways	ascorbate peroxidase [Camellia sinensis]	APX1_PEA RecName: Full=L-ascorbate peroxidase, cytosolic; Short=AP; EC=1.11.1.11; AltName: Full=PsAPx01;	B2CSI2_CAMSI SubName: Full=Ascorbate peroxidase {ECO:0000313|EMBL:ACB45429.3};	At1g07890	GO:0005737,cytoplasm; GO:0020037,heme binding; GO:0016688,L-ascorbate peroxidase activity; GO:0046872,metal ion binding; GO:0042744,hydrogen peroxide catabolic process; GO:0006979,response to oxidative stress; GO:0003674,molecular_function; GO:0005488,binding; GO:0046906,tetrapyrrole binding; GO:0097159,organic cyclic compound binding; GO:1901363,heterocyclic compound binding; GO:0003824,catalyti…	PF00141.23:Peroxidase	--	--	--
CSS0007940	8	4.61	2.71	2.94	1.75	2.26	1.65	1.15	2.31	1.86	1.91	3.03	0.93	2.01	4.26	5.78	1.31	1.27	0.84	1.05	1.71	2.35	0.21	0.61	0.2	Chr12	111938837	111945357	+	CSS0007940	--	K00029 malate dehydrogenase (oxaloacetate-decarboxylating)(NADP+) [EC:1.1.1.40] | (RefSeq) NADP-dependent malic enzyme-like (A)	ko00620: Pyruvate metabolism; ko00710: Carbon fixation in photosynthetic organisms; ko01100: Metabolic pathways; ko01200: Carbon metabolism	Malic oxidoreductase [Trema orientalis]	MAOX_PHAVU RecName: Full=NADP-dependent malic enzyme; Short=NADP-ME; EC=1.1.1.40;	A0A4S4DDK9_CAMSI RecName: Full=Malic enzyme {ECO:0000256|RuleBase:RU003426};	At5g25880	GO:0005737,cytoplasm; GO:0004471,malate dehydrogenase (decarboxylating) (NAD+) activity; GO:0004473,malate dehydrogenase (decarboxylating) (NADP+) activity; GO:0046872,metal ion binding; GO:0051287,NAD binding; GO:0008948,oxaloacetate decarboxylase activity; GO:0003674,molecular_function; GO:0003824,catalytic activity; GO:0004470,malic enzyme activity; GO:0016491,oxidoreductase activity; GO:00166…	PF03949.15:Malic enzyme, NAD binding domain	--	--	--
CSS0007952	10	2.82	3.54	3.56	4.29	2.57	3.77	3.44	3.98	3.25	4.14	2.03	2.71	2.41	1.72	1.29	1.28	0.8	0.54	0.32	0.57	0.84	0.23	0.44	0.06	Chr12	149398263	149400720	-	CSS0007952	--	K03539 ribonuclease P/MRP protein subunit RPP1 [EC:3.1.26.5] | (RefSeq) uncharacterized protein LOC102701320 (A)	ko03008: Ribosome biogenesis in eukaryotes; ko03013: RNA transport	hypothetical protein POPTR_0003s13050g [Populus trichocarpa]	CO3_ORYSJ RecName: Full=Zinc finger protein CO3 {ECO:0000305}; AltName: Full=Protein CONSTANS-like CO3; Short=OsCO3 {ECO:0000303|PubMed:18449564};	A0A7J7GGQ4_CAMSI RecName: Full=CCT domain-containing protein {ECO:0000259|PROSITE:PS51017};	At1g63820	GO:0005634,nucleus; GO:0003677,DNA binding; GO:0008270,zinc ion binding; GO:0009908,flower development; GO:0048577,negative regulation of short-day photoperiodism, flowering; GO:0009909,regulation of flower development; GO:0003674,molecular_function; GO:0003676,nucleic acid binding; GO:0005488,binding; GO:0097159,organic cyclic compound binding; GO:1901363,heterocyclic compound binding; GO:004316…	PF06203.14:CCT motif	Others	TR	Others
CSS0007955	10	9.44	10.42	9.95	17.01	11.35	13.5	13.38	17.57	15.92	11.87	11.73	12.74	10.81	8.85	10.6	5.96	6.63	6.51	3.6	8.76	6.22	1.88	1.79	2.77	Chr8	132077573	132078052	+	CSS0007955	--	K13433 pathogenesis-related genes transcriptional activator PTI5 | (RefSeq) pathogenesis-related genes transcriptional activator PTI5-like (A)	ko04626: Plant-pathogen interaction	PREDICTED: pathogenesis-related genes transcriptional activator PTI5-like [Nicotiana sylvestris]	PTI5_SOLLC RecName: Full=Pathogenesis-related genes transcriptional activator PTI5; AltName: Full=PTO-interacting protein 5;	A0A4S4D8A1_CAMSI RecName: Full=AP2/ERF domain-containing protein {ECO:0000259|PROSITE:PS51032};	At4g17500	GO:0005634,nucleus; GO:0003677,DNA binding; GO:0003700,DNA-binding transcription factor activity; GO:0006952,defense response; GO:0003674,molecular_function; GO:0003676,nucleic acid binding; GO:0005488,binding; GO:0097159,organic cyclic compound binding; GO:1901363,heterocyclic compound binding; GO:0140110,transcription regulator activity; GO:0006950,response to stress; GO:0008150,biological_proc…	PF00847.20:AP2 domain	AP2/ERF-ERF	TF	AP2/ERF->AP2/ERF-ERF
CSS0007959	2	0.37	0.95	0.65	0.46	0.71	0.57	0.78	1.67	0.57	0.28	0.57	0.65	0.41	0.64	0.24	0.45	0.95	4.64	0.63	0.58	0.43	0.48	0.5	0.52	Chr14	57964491	57968235	-	CSS0007959	--	K01951 GMP synthase (glutamine-hydrolysing) [EC:6.3.5.2] | (RefSeq) GMP synthase [glutamine-hydrolyzing]-like (A)	ko00230: Purine metabolism; ko01100: Metabolic pathways	PREDICTED: GMP synthase [glutamine-hydrolyzing]	--	A0A4S4E0Z9_CAMSI RecName: Full=Glutamine amidotransferase {ECO:0000256|ARBA:ARBA00016820}; EC=6.3.5.2 {ECO:0000256|ARBA:ARBA00012746};	At1g63660	GO:0005524,ATP binding; GO:0003922,GMP synthase (glutamine-hydrolyzing) activity; GO:0016462,pyrophosphatase activity; GO:0006541,glutamine metabolic process; GO:0000166,nucleotide binding; GO:0003674,molecular_function; GO:0005488,binding; GO:0017076,purine nucleotide binding; GO:0030554,adenyl nucleotide binding; GO:0032553,ribonucleotide binding; GO:0032555,purine ribonucleotide binding; GO:00…	PF00958.22:GMP synthase C terminal domain	--	--	--
CSS0008008	3	7.43	6.48	8.8	7.64	8.3	10.8	11.29	11.07	11.46	7.09	6.15	4.48	31.17	24.14	23.75	18.2	21.73	18.68	13.75	15.24	14.73	2.87	5.32	3.21	Chr6	108286992	108289941	-	CSS0008008	--	K06653 CDK inhibitor PHO81 | (RefSeq) ankyrin repeat protein nuc-2-like (A)	--	SPX domain-containing protein 3 [Camellia oleifera]	SPX3_ARATH RecName: Full=SPX domain-containing protein 3; AltName: Full=Protein SPX DOMAIN GENE 3; Short=AtSPX3;	A0A4S4EZK5_CAMSI RecName: Full=SPX domain-containing protein {ECO:0000259|PROSITE:PS51382};	At2g45130	GO:0016036,cellular response to phosphate starvation; GO:0080040,positive regulation of cellular response to phosphate starvation; GO:0006950,response to stress; GO:0007154,cell communication; GO:0008150,biological_process; GO:0009267,cellular response to starvation; GO:0009605,response to external stimulus; GO:0009987,cellular process; GO:0009991,response to extracellular stimulus; GO:0031667,re…	PF03105.19:SPX domain	--	--	--
CSS0008017	6	2.7	2.88	3.15	2.89	2.99	2	2.46	2.35	1.85	1.41	1.5	1.16	2.14	2.54	2.05	2.49	2.69	1.82	2.59	2.4	1.78	0.99	0.7	0.96	Contig149	427870	430682	+	CSS0008017	--	--	--	hypothetical protein POPTR_0016s00270g [Populus trichocarpa]	--	A0A4S4DF68_CAMSI SubName: Full=Uncharacterized protein {ECO:0000313|EMBL:THG01348.1};	--	--	--	--	--	--
CSS0008026	10	59.37	55.46	56.21	45.19	39.51	40.82	48.02	45.91	44.76	43.75	40.47	38.67	26.93	23.28	27.28	18.26	14.79	17.31	17.87	17.36	15.44	11.48	12.31	14.38	Contig754	168552	173516	-	CSS0008026	--	K23164 reticulon-4-interacting protein 1, mitochondrial | (RefSeq) reticulon-4-interacting protein 1, mitochondrial (A)	--	PREDICTED: reticulon-4-interacting protein 1, mitochondrial [Ziziphus jujuba]	AOR_ARATH RecName: Full=NADPH-dependent alkenal/one oxidoreductase, chloroplastic {ECO:0000303|PubMed:21169366}; Short=AtAOR {ECO:0000303|PubMed:21169366}; EC=1.3.1.- {ECO:0000269|PubMed:21169366}; Flags: Precursor;	A0A7J7H6Q6_CAMSI RecName: Full=PKS_ER domain-containing protein {ECO:0000259|SMART:SM00829};	At3g15090	GO:0048046,apoplast; GO:0009507,chloroplast; GO:0009941,chloroplast envelope; GO:0009570,chloroplast stroma; GO:0005634,nucleus; GO:0010319,stromule; GO:0009579,thylakoid; GO:0035798,2-alkenal reductase (NADP+) activity; GO:0035671,enone reductase activity; GO:0008270,zinc ion binding; GO:0009409,response to cold; GO:0003674,molecular_function; GO:0003824,catalytic activity; GO:0016491,oxidoreduc…	PF13602.6:Zinc-binding dehydrogenase	--	--	--
CSS0008048	7	0.26	0.15	0.54	0.75	0.6	0.77	0.98	0.96	1.47	0.6	0.95	1.4	0.91	1.96	1.43	1.51	1.13	1.14	2.06	2.64	1.76	3.15	2.64	2.17	Chr8	99122917	99127166	-	CSS0008048	--	K15813 beta-amyrin synthase [EC:5.4.99.39] | (RefSeq) beta-amyrin synthase isoform X1 (A)	ko00909: Sesquiterpenoid and triterpenoid biosynthesis; ko01110: Biosynthesis of secondary metabolites	dammarenediol II synthase-like [Sesamum indicum]	DADIS_PANGI RecName: Full=Dammarenediol II synthase {ECO:0000303|PubMed:23484102, ECO:0000303|PubMed:29509695, ECO:0000303|Ref.5}; Short=Dammarenediol synthase {ECO:0000303|PubMed:23484102, ECO:0000303|PubMed:29509695, ECO:0000303|Ref.5}; Short=PgDDS {ECO:0000303|PubMed:25981048, ECO:0000303|PubMed:29509695}; EC=4.2.1.125 {ECO:0000269|PubMed:17088293, ECO:0000269|PubMed:23484102};	A0A7J7GZN1_CAMSI RecName: Full=Terpene cyclase/mutase family member {ECO:0000256|RuleBase:RU362003}; EC=5.4.99.- {ECO:0000256|RuleBase:RU362003};	At1g78950	GO:0005789,endoplasmic reticulum membrane; GO:0016021,integral component of membrane; GO:0005811,lipid droplet; GO:0042300,beta-amyrin synthase activity; GO:0000250,lanosterol synthase activity; GO:0016829,lyase activity; GO:0010038,response to metal ion; GO:0002238,response to molecule of fungal origin; GO:1902438,response to vanadate(3-); GO:0016135,saponin biosynthetic process; GO:0016104,trit…	PF13249.6:Squalene-hopene cyclase N-terminal domain	--	--	--
CSS0008053	6	79.99	89.2	84.9	40.2	26.22	38.62	47.48	44.95	40.7	45.94	34.29	40.27	21.89	21.02	21.75	17.09	16.73	19.6	20.19	17.67	15.79	16.89	18.87	15.7	Chr11	107442311	107443518	+	CSS0008053	--	--	--	PREDICTED: stomatal closure-related actin-binding protein 1-like isoform X1 [Juglans regia]	SCAB1_ARATH RecName: Full=Stomatal closure-related actin-binding protein 1 {ECO:0000303|PubMed:21719691};	A0A4S4EPT8_CAMSI RecName: Full=SCAB-PH domain-containing protein {ECO:0000259|Pfam:PF17684};	At2g26770	GO:0005737,cytoplasm; GO:0005856,cytoskeleton; GO:0003779,actin binding; GO:0007015,actin filament organization; GO:0010119,regulation of stomatal movement; GO:0003674,molecular_function; GO:0005488,binding; GO:0005515,protein binding; GO:0008092,cytoskeletal protein binding; GO:0006996,organelle organization; GO:0007010,cytoskeleton organization; GO:0008150,biological_process; GO:0009987,cellula…	PF17684.1:PH domain of plant-specific actin-binding protein	--	--	--
CSS0008080	8	0.81	1.93	0.83	0.91	0.89	1.31	0.82	2.13	1.68	0.43	0.62	0.76	1.55	2.23	1.54	1.21	0.54	1.64	1.7	0.8	1.33	0.72	0.07	0.24	Chr1	174287884	174290593	+	CSS0008080	--	K08234 glyoxylase I family protein | (RefSeq) uncharacterized protein LOC103951892 (A)	--	PREDICTED: uncharacterized protein LOC104422744 [Eucalyptus grandis]	--	A0A7J7I8R4_CAMSI RecName: Full=VOC domain-containing protein {ECO:0000259|PROSITE:PS51819};	At1g15380	--	PF00903.25:Glyoxalase/Bleomycin resistance protein/Dioxygenase superfamily	--	--	--
CSS0008083	3	18.66	18.9	18.02	25.04	24.13	24.71	10.71	16.62	14.59	23.36	23.12	22.52	120.14	132.04	133.57	132.83	121.35	114.06	57.68	58.1	56.07	83.92	88.73	83.54	Chr4	15637922	15643980	+	CSS0008083	--	K23678 solute carrier family 66 (lysosomal lysine-arginine transporter), member 1 | (RefSeq) probable vacuolar amino acid transporter YPQ1 (A)	--	hypothetical protein CRG98_013413 [Punica granatum]	--	A0A7J7HS22_CAMSI SubName: Full=Uncharacterized protein {ECO:0000313|EMBL:KAF5955663.1};	At4g36850	--	PF04193.14:PQ loop repeat	--	--	--
CSS0008086	10	19.99	21.94	23.16	25.6	22.17	20.84	27.44	27.25	27.71	20.05	16.28	19.41	20.56	18.64	17.48	9.56	9.7	10.17	11.12	13.09	12.61	4.28	3	3.85	Chr4	40699315	40702355	-	CSS0008086	--	K09286 EREBP-like factor | (RefSeq) LOW QUALITY PROTEIN: ethylene-responsive transcription factor RAP2-6 (A)	--	unnamed protein product, partial [Vitis vinifera]	EF110_ARATH RecName: Full=Ethylene-responsive transcription factor ERF110;	A0A4S4EW51_CAMSI RecName: Full=AP2/ERF domain-containing protein {ECO:0000259|PROSITE:PS51032};	At5g50080	GO:0005634,nucleus; GO:0003677,DNA binding; GO:0003700,DNA-binding transcription factor activity; GO:0009873,ethylene-activated signaling pathway; GO:0045893,positive regulation of transcription, DNA-templated; GO:0048510,regulation of timing of transition from vegetative to reproductive phase; GO:0003674,molecular_function; GO:0003676,nucleic acid binding; GO:0005488,binding; GO:0097159,organic …	PF00847.20:AP2 domain	AP2/ERF-ERF	TF	AP2/ERF->AP2/ERF-ERF
CSS0008110	4	7.03	5.67	6.56	21.28	76.8	6.94	59.14	146.55	8.29	8.67	8.56	13.42	51.99	4.49	8.74	8.73	15.23	14.04	12.44	7.85	10	7.66	6.96	9.17	Chr4	157066579	157067982	+	CSS0008110	--	K10704 ubiquitin-conjugating enzyme E2 variant | (RefSeq) ubiquitin-conjugating enzyme E2 variant 1D (A)	--	ubiquitin-conjugating enzyme E2 variant 1D [Sesamum indicum]	UEV1C_ARATH RecName: Full=Ubiquitin-conjugating enzyme E2 variant 1C; Short=Ubc enzyme variant 1C; AltName: Full=Protein MMS ZWEI HOMOLOG 3;	A0A7J7HMP6_CAMSI RecName: Full=UBC core domain-containing protein {ECO:0000259|PROSITE:PS50127};	At2g36060	GO:0005829,cytosol; GO:0005783,endoplasmic reticulum; GO:0005634,nucleus; GO:0031372,UBC13-MMS2 complex; GO:1902916,positive regulation of protein polyubiquitination; GO:0006301,postreplication repair; GO:0070534,protein K63-linked ubiquitination; GO:0000209,protein polyubiquitination; GO:0006464,cellular protein modification process; GO:0006807,nitrogen compound metabolic process; GO:0008150,bio…	PF00179.26:Ubiquitin-conjugating enzyme	--	--	--
CSS0008144	7	7.46	8.93	8.35	10.57	10.39	13.13	13.2	13.13	12.02	23.17	22.86	21.61	22.02	22.02	20.49	23.23	21.58	23.28	20.27	20.69	21.46	28.67	28.83	27.59	Chr4	128016337	128025217	+	CSS0008144	--	--	--	root phototropism protein 2 isoform X1 [Olea europaea var. sylvestris]	RPT2_ARATH RecName: Full=Root phototropism protein 2; AltName: Full=BTB/POZ domain-containing protein RPT2;	A0A7J7HPG0_CAMSI SubName: Full=Uncharacterized protein {ECO:0000313|EMBL:KAF5954549.1};	At2g30510	GO:0005737,cytoplasm; GO:0005634,nucleus; GO:0005777,peroxisome; GO:0009638,phototropism; GO:0016567,protein ubiquitination; GO:0007165,signal transduction; GO:0008150,biological_process; GO:0009314,response to radiation; GO:0009416,response to light stimulus; GO:0009605,response to external stimulus; GO:0009606,tropism; GO:0009628,response to abiotic stimulus; GO:0009637,response to blue light; …	PF03000.14:NPH3 family	--	--	--
CSS0008162	9	12.77	11.11	10.89	16.87	13.14	8.28	10.67	7.27	7.92	8.79	8.5	12.7	2.92	7.23	7.25	14.3	14.22	10.7	8.01	15.45	7.26	16.8	12.64	13.23	Chr1	45046799	45046978	+	CSS0008162	--	K02963 small subunit ribosomal protein S18 | (RefSeq) rps18, CapaCp043; ribosomal protein S18 (A)	ko03010: Ribosome	hypothetical protein PhapfoPp052 [Phalaenopsis aphrodite subsp. formosana]	RR18_CALFG RecName: Full=30S ribosomal protein S18, chloroplastic {ECO:0000255|HAMAP-Rule:MF_00270};	Q3BAL7_PHAAO SubName: Full=Uncharacterized protein rps12 {ECO:0000313|EMBL:AAW82559.1};	AtCh045	GO:0009507,chloroplast; GO:0005840,ribosome; GO:0019843,rRNA binding; GO:0003735,structural constituent of ribosome; GO:0006412,translation; GO:0003674,molecular_function; GO:0003676,nucleic acid binding; GO:0003723,RNA binding; GO:0005488,binding; GO:0097159,organic cyclic compound binding; GO:1901363,heterocyclic compound binding; GO:0005198,structural molecule activity; GO:0006518,peptide meta…	--	--	--	--
CSS0008177	10	41.66	42.64	42.2	44.35	49.49	48.51	52.21	51.64	49.36	39.88	40.06	40.78	17.09	19.54	16.85	10.85	9.89	10.75	12.54	12.31	12.68	5.38	7.63	7.56	Chr5	57288116	57291257	+	CSS0008177	--	--	--	PREDICTED: cytochrome b561 and DOMON domain-containing protein At5g35735 [Vitis vinifera]	B561P_ARATH RecName: Full=Cytochrome b561 and DOMON domain-containing protein At5g35735; AltName: Full=Protein b561A.tha16; Flags: Precursor;	A0A7J7HB12_CAMSI RecName: Full=Cytochrome b561 and DOMON domain-containing protein {ECO:0000256|PIRNR:PIRNR037471};	At5g47530	GO:0016021,integral component of membrane; GO:0005886,plasma membrane; GO:0046872,metal ion binding; GO:0071456,cellular response to hypoxia; GO:0003674,molecular_function; GO:0005488,binding; GO:0043167,ion binding; GO:0043169,cation binding; GO:0001666,response to hypoxia; GO:0006950,response to stress; GO:0008150,biological_process; GO:0009628,response to abiotic stimulus; GO:0009987,cellular …	PF04526.13:Protein of unknown function (DUF568)	--	--	--
CSS0008291	3	18.47	16.01	22.09	16.67	13.78	21.73	18.82	19.2	18.46	19.73	18.48	17.43	43.28	43.53	39.49	35.15	31.5	35.86	41.08	36.59	33.95	18.46	14.04	19.17	Chr2	50173802	50177860	-	CSS0008291	--	K24139 auxin efflux carrier family protein | (RefSeq) protein PIN-LIKES 7-like (A)	--	auxin transport carrier [Camellia sinensis]	PILS5_ARATH RecName: Full=Protein PIN-LIKES 5 {ECO:0000303|PubMed:22504182}; AltName: Full=Auxin efflux carrier-like protein 5 {ECO:0000303|PubMed:22504182};	A0A7J7I173_CAMSI SubName: Full=Uncharacterized protein {ECO:0000313|EMBL:KAF5958144.1};	At2g17500	GO:0005789,endoplasmic reticulum membrane; GO:0016021,integral component of membrane; GO:0010329,auxin efflux transmembrane transporter activity; GO:0010252,auxin homeostasis; GO:0009734,auxin-activated signaling pathway; GO:0010311,lateral root formation; GO:0040009,regulation of growth rate; GO:0009733,response to auxin; GO:0003674,molecular_function; GO:0005215,transporter activity; GO:0022857…	PF03547.18:Membrane transport protein	--	--	--
CSS0008300	6	1.69	2.52	1.42	2.55	1.19	0.98	1.3	1.48	1.63	1.28	0.56	0.75	1.06	1.04	1.55	1.12	1.19	1.24	1.31	1.12	1.32	0.68	0.96	0.92	Chr2	30390128	30396182	+	CSS0008300	--	K24175 MFS transporter, MFS domain-containing protein family, molybdate-anion transporter | (RefSeq) molybdate-anion transporter-like (A)	--	PREDICTED: molybdate-anion transporter [Nicotiana attenuata]	--	A0A7J7I1A8_CAMSI SubName: Full=Uncharacterized protein {ECO:0000313|EMBL:KAF5958311.1};	At1g64650	--	PF05631.14:Sugar-tranasporters, 12 TM	--	--	--
CSS0008317	3	4.64	5.24	4.47	4.6	4.41	4.92	4.14	4.46	4.26	3.65	4.67	4.45	6.63	7.31	6.99	6.01	5.18	6.13	5.3	4.45	5.83	2.75	2.84	3.77	Chr2	80445367	80453157	+	CSS0008317	--	K14611 solute carrier family 23 (nucleobase transporter), member 1 | (RefSeq) nucleobase-ascorbate transporter 6 (A)	--	nucleobase-ascorbate transporter 6 [Sesamum indicum]	NAT6_ARATH RecName: Full=Nucleobase-ascorbate transporter 6; Short=AtNAT6;	A0A7J7HXS0_CAMSI SubName: Full=Uncharacterized protein {ECO:0000313|EMBL:KAF5957439.1};	At5g62890	GO:0005618,cell wall; GO:0005783,endoplasmic reticulum; GO:0016021,integral component of membrane; GO:0009506,plasmodesma; GO:0005773,vacuole; GO:0022857,transmembrane transporter activity; GO:0003674,molecular_function; GO:0005215,transporter activity; GO:0005575,cellular_component; GO:0030312,external encapsulating structure; GO:0071944,cell periphery; GO:0110165,cellular anatomical entity; GO:…	PF00860.20:Permease family	--	--	--
CSS0008344	4	3.35	2.51	3.64	5.25	7.02	5.1	6.04	6.84	6.56	5.99	5.12	6	4.62	6.25	5.13	4.19	3.94	3.95	4.94	5.01	6.09	4.79	5.04	4.69	Chr1	163448995	163458833	-	CSS0008344	--	K23050 phenylcoumaran benzylic ether reductase [EC:1.3.1.-] | (RefSeq) isoeugenol synthase 1 (A)	--	isoeugenol synthase 1 [Jatropha curcas]	IGS1_PETHY RecName: Full=Isoeugenol synthase 1 {ECO:0000303|PubMed:16782809, ECO:0000303|PubMed:18208524}; Short=PhIGS1 {ECO:0000303|PubMed:18208524}; EC=1.1.1.319 {ECO:0000269|PubMed:16782809, ECO:0000269|PubMed:17241449};	A0A4S4E0K6_CAMSI RecName: Full=NmrA domain-containing protein {ECO:0000259|Pfam:PF05368};	At1g75280	GO:0000166,nucleotide binding; GO:0016491,oxidoreductase activity; GO:0007623,circadian rhythm; GO:0009699,phenylpropanoid biosynthetic process; GO:0003674,molecular_function; GO:0005488,binding; GO:0036094,small molecule binding; GO:0097159,organic cyclic compound binding; GO:1901265,nucleoside phosphate binding; GO:1901363,heterocyclic compound binding; GO:0003824,catalytic activity; GO:0008150…	PF05368.13:NmrA-like family	--	--	--
CSS0008384	7	6.22	8.05	3.5	8.07	6.24	5.53	7.3	6.03	4.43	10.65	10.03	7.44	16.38	20.12	15.44	32.98	29.17	27.06	23.63	30.26	24.13	43.19	37.82	39.89	Chr3	140718711	140721202	+	CSS0008384	--	K21482 benzoate O-methyltransferase [EC:2.1.1.273] | (RefSeq) benzoate carboxyl methyltransferase (A)	--	salicylic acid carboxyl methltransferase [Camellia sinensis]	BSMT2_PETHY RecName: Full=S-adenosyl-L-methionine:benzoic acid/salicylic acid carboxyl methyltransferase 2 {ECO:0000303|PubMed:14630969}; Short=PhBSMT2 {ECO:0000303|PubMed:14630969}; EC=2.1.1.273 {ECO:0000269|PubMed:14630969}; EC=2.1.1.274 {ECO:0000269|PubMed:14630969};	A0A7J7HKY4_CAMSI SubName: Full=Uncharacterized protein {ECO:0000313|EMBL:KAF5952654.1};	At5g66430	GO:0046872,metal ion binding; GO:0008168,methyltransferase activity; GO:0080150,S-adenosyl-L-methionine:benzoic acid carboxyl methyl transferase activity; GO:0019438,aromatic compound biosynthetic process; GO:0032259,methylation; GO:0009723,response to ethylene; GO:0003674,molecular_function; GO:0005488,binding; GO:0043167,ion binding; GO:0043169,cation binding; GO:0003824,catalytic activity; GO:…	PF03492.15:SAM dependent carboxyl methyltransferase	--	--	--
CSS0008441	9	1.8	0.2	0.63	2.17	1.32	1.99	0.5	0.58	1.86	3.42	1.17	0.89	1.75	0.19	0.85	1.57	2.79	1.91	1.33	1.71	1.66	2.55	2.1	3.11	Contig994	12876	18001	-	CSS0008441	--	K09142 methyltransferase [EC:2.1.1.-] | (RefSeq) putative methyltransferase C9orf114 (A)	--	hypothetical protein VITISV_012192 [Vitis vinifera]	--	A0A4S4D4E1_CAMSI SubName: Full=Uncharacterized protein {ECO:0000313|EMBL:THF97098.1};	At5g19300	GO:0005524,ATP binding; GO:0042393,histone binding; GO:0070615,nucleosome-dependent ATPase activity; GO:0000166,nucleotide binding; GO:0003674,molecular_function; GO:0005488,binding; GO:0017076,purine nucleotide binding; GO:0030554,adenyl nucleotide binding; GO:0032553,ribonucleotide binding; GO:0032555,purine ribonucleotide binding; GO:0032559,adenyl ribonucleotide binding; GO:0035639,purine rib…	PF02598.17:Putative RNA methyltransferase	--	--	--
CSS0008505	7	2.32	2.71	3.45	2.63	2.07	2.9	2.96	2.97	2.38	4.43	4.81	3.88	3.6	3.16	3.39	5.06	3.99	4.46	4.73	4.84	3.41	9.05	6.75	8.19	Chr4	141890378	141898260	-	CSS0008505	--	K03781 catalase [EC:1.11.1.6] | (RefSeq) catalase isozyme 1-like (A)	ko00380: Tryptophan metabolism; ko00630: Glyoxylate and dicarboxylate metabolism; ko01100: Metabolic pathways; ko01110: Biosynthesis of secondary metabolites; ko01200: Carbon metabolism; ko04016: MAPK signaling pathway - plant; ko04146: Peroxisome	PREDICTED: catalase isozyme 1-like [Gossypium hirsutum]	CATA1_GOSHI RecName: Full=Catalase isozyme 1; EC=1.11.1.6;	A0A7J7I0Y6_CAMSI RecName: Full=Catalase {ECO:0000256|ARBA:ARBA00012314, ECO:0000256|RuleBase:RU000498}; EC=1.11.1.6 {ECO:0000256|ARBA:ARBA00012314, ECO:0000256|RuleBase:RU000498};	At4g35090	GO:0005737,cytoplasm; GO:0009514,glyoxysome; GO:0005634,nucleus; GO:0005777,peroxisome; GO:0005886,plasma membrane; GO:0004096,catalase activity; GO:0020037,heme binding; GO:0046872,metal ion binding; GO:0042744,hydrogen peroxide catabolic process; GO:0042542,response to hydrogen peroxide; GO:0009845,seed germination; GO:0003674,molecular_function; GO:0003824,catalytic activity; GO:0004601,peroxi…	PF00199.19:Catalase	--	--	--
CSS0008561	10	490.74	486.71	475.9	371.71	419.56	432.04	467.27	442.07	439.5	387.26	402.93	394.57	69.39	64.28	67.27	48.97	50.99	50.35	55.72	65.64	62.35	27.93	26.21	25.76	Chr5	193525238	193527410	+	CSS0008561	--	K00789 S-adenosylmethionine synthetase [EC:2.5.1.6] | (RefSeq) S-adenosylmethionine synthase 2 (A)	ko00270: Cysteine and methionine metabolism; ko01100: Metabolic pathways; ko01110: Biosynthesis of secondary metabolites; ko01230: Biosynthesis of amino acids; ko01240: Biosynthesis of cofactors	s-adenosylmethionine synthase [Quercus suber]	METK5_VITVI RecName: Full=S-adenosylmethionine synthase 5; Short=AdoMet synthase 5; EC=2.5.1.6 {ECO:0000250|UniProtKB:Q96551}; AltName: Full=Methionine adenosyltransferase 5; Short=MAT 5;	A0A649UDJ5_CAMSI RecName: Full=S-adenosylmethionine synthase {ECO:0000256|RuleBase:RU000541}; EC=2.5.1.6 {ECO:0000256|RuleBase:RU000541};	At1g02500	GO:0005737,cytoplasm; GO:0005524,ATP binding; GO:0046872,metal ion binding; GO:0004478,methionine adenosyltransferase activity; GO:0006730,one-carbon metabolic process; GO:0006556,S-adenosylmethionine biosynthetic process; GO:0000166,nucleotide binding; GO:0003674,molecular_function; GO:0005488,binding; GO:0017076,purine nucleotide binding; GO:0030554,adenyl nucleotide binding; GO:0032553,ribonuc…	PF02773.16:S-adenosylmethionine synthetase, C-terminal domain	--	--	--
CSS0008578	8	26.89	28.16	28.16	28.7	30.38	30.45	27.68	30.01	28.27	24.23	21.27	22.56	29.48	24.33	25.36	21.92	23.17	23.81	20.04	24.42	22	11.59	13.81	13.37	Chr12	100766448	100770875	+	CSS0008578	--	--	--	SPX domain-containing protein 2 [Camellia oleifera]	SPX2_ARATH RecName: Full=SPX domain-containing protein 2 {ECO:0000303|PubMed:18315545}; AltName: Full=Protein SPX DOMAIN GENE 2 {ECO:0000303|PubMed:18315545}; Short=AtSPX2 {ECO:0000303|PubMed:18315545};	A0A193CCR2_9ERIC SubName: Full=SPX domain-containing protein 2 {ECO:0000313|EMBL:ANN22416.1};	At2g26660	GO:0005634,nucleus; GO:0071456,cellular response to hypoxia; GO:0016036,cellular response to phosphate starvation; GO:0001666,response to hypoxia; GO:0006950,response to stress; GO:0008150,biological_process; GO:0009628,response to abiotic stimulus; GO:0009987,cellular process; GO:0033554,cellular response to stress; GO:0036293,response to decreased oxygen levels; GO:0036294,cellular response to …	PF03105.19:SPX domain	--	--	--
CSS0008618	4	2.62	1.37	1.91	3.37	4.47	8.41	5.21	2.69	2.75	1.42	1.68	2.39	0.82	1.28	1.39	1.7	0.78	1	0.99	1.25	2.25	0.56	1.46	1.05	Chr6	115803742	115822204	+	CSS0008618	--	K23538 ELMO domain-containing protein | (RefSeq) ELMO domain-containing protein C-like isoform X1 (A)	--	PREDICTED: ELMO domain-containing protein C-like isoform X1 [Nicotiana tomentosiformis]	--	A0A7J7H456_CAMSI RecName: Full=ELMO domain-containing protein {ECO:0000259|PROSITE:PS51335};	At3g60260	--	PF04727.13:ELMO/CED-12 family	--	--	--
CSS0008624	7	5.63	7.11	5.01	9.89	10.13	7.89	7.85	6.89	7.29	10.03	12.45	10.71	13.5	15.56	11.36	19.19	19.37	17.13	20.33	21.56	17.56	33.01	35.18	34.61	Chr6	54653549	54655172	-	CSS0008624	--	--	--	PREDICTED: putative protein TPRXL [Vitis vinifera]	--	A0A4S4D0U3_CAMSI SubName: Full=Uncharacterized protein {ECO:0000313|EMBL:THF95822.1};	At5g25280	--	--	--	--	--
CSS0008651	10	91.79	94.22	96.11	75.64	70.94	64.18	92.19	93.32	102.25	83.68	74.96	77.08	32.7	42.65	38.79	21.72	18.77	18.94	24.17	22.44	23.11	14.58	15.76	17.8	Chr6	48044196	48047960	+	CSS0008651	--	K19366 spartin | (RefSeq) protein EARLY-RESPONSIVE TO DEHYDRATION 7, chloroplastic (A)	ko04144: Endocytosis	PREDICTED: senescence/dehydration-associated protein At4g35985, chloroplastic [Vitis vinifera]	SDEH4_ARATH RecName: Full=Senescence/dehydration-associated protein At4g35985, chloroplastic {ECO:0000305}; Flags: Precursor;	A0A4S4EG69_CAMSI RecName: Full=Senescence domain-containing protein {ECO:0000259|Pfam:PF06911};	At3g21600	GO:0009507,chloroplast; GO:0005886,plasma membrane; GO:0009409,response to cold; GO:0002239,response to oomycetes; GO:0009651,response to salt stress; GO:0006950,response to stress; GO:0008150,biological_process; GO:0009266,response to temperature stimulus; GO:0009628,response to abiotic stimulus; GO:0050896,response to stimulus; GO:0009605,response to external stimulus; GO:0009607,response to bi…	PF06911.12:Senescence-associated protein	--	--	--
CSS0008661	8	12.5	12.88	10.08	7.64	9.1	10.18	10.41	8.59	10.08	9.47	10.35	8.3	16.77	10.24	9.96	11.02	9.92	7.23	9.14	10.23	8.56	4.96	5.02	6.24	Chr2	4623322	4623983	-	CSS0008661	--	--	--	hypothetical protein CDL12_24034 [Handroanthus impetiginosus]	--	A0A5B7ARU9_DAVIN SubName: Full=Uncharacterized protein {ECO:0000313|EMBL:MPA59269.1}; Flags: Fragment;	At5g14410	--	--	--	--	--
CSS0008732	1	1.87	1.78	1.75	1.47	3.46	2.29	2.25	2.49	2.38	4.18	4.91	3.91	5.4	2.75	3.9	3.4	2.54	3.03	3.23	3.39	3.09	5.12	3.18	2.95	Chr5	64453155	64471064	+	CSS0008732	--	K04459 dual specificity MAP kinase phosphatase [EC:3.1.3.16 3.1.3.48] | (RefSeq) protein-tyrosine-phosphatase IBR5 (A)	--	protein-tyrosine-phosphatase IBR5 [Cajanus cajan]	IBR5_ARATH RecName: Full=Protein-tyrosine-phosphatase IBR5; EC=3.1.3.48; AltName: Full=Protein INDOLE-3-BUTYRIC ACID RESPONSE 5; Short=Protein IBA RESPONSE 5; AltName: Full=SKP1-interacting partner 33;	A0A2R6QT86_ACTCC SubName: Full=Protein-tyrosine-phosphatase {ECO:0000313|EMBL:PSS14348.1};	At2g04550	GO:0005634,nucleus; GO:0033549,MAP kinase phosphatase activity; GO:0004725,protein tyrosine phosphatase activity; GO:0008138,protein tyrosine/serine/threonine phosphatase activity; GO:0009738,abscisic acid-activated signaling pathway; GO:0009734,auxin-activated signaling pathway; GO:0035556,intracellular signal transduction; GO:0043407,negative regulation of MAP kinase activity; GO:0046620,regula…	PF00782.20:Dual specificity phosphatase, catalytic domain	--	--	--
CSS0008756	7	0.46	0.54	0.52	0.47	0.5	0.91	1.02	1.56	0.64	1.24	2.06	2.34	0.92	1.06	0.64	2.21	1.55	0.47	0.91	1.1	1.05	3.61	3.54	4.03	Chr6	46330044	46331577	+	CSS0008756	--	--	--	unnamed protein product, partial [Vitis vinifera]	--	A0A4S4EB57_CAMSI SubName: Full=Uncharacterized protein {ECO:0000313|EMBL:THG13418.1};	At5g56550	--	--	--	--	--
CSS0008836	8	38.12	40.51	40.67	36.09	37.75	32.92	40.86	34.99	37.12	29.92	32.17	29.97	40.84	47.06	45.98	40.68	43.59	41.77	35.57	32.85	35.93	14.39	11.52	12	Chr9	155067001	155074166	+	CSS0008836	--	K01176 alpha-amylase [EC:3.2.1.1] | (RefSeq) probable alpha-amylase 2 (A)	ko00500: Starch and sucrose metabolism; ko01100: Metabolic pathways; ko01110: Biosynthesis of secondary metabolites	alpha-amylase 2 [Camellia sinensis]	AMY2_ARATH RecName: Full=Probable alpha-amylase 2; Short=AtAMY2; EC=3.2.1.1 {ECO:0000250|UniProtKB:P00693}; AltName: Full=1,4-alpha-D-glucan glucanohydrolase;	A0A0K0PVH7_CAMSI RecName: Full=Alpha-amylase {ECO:0000256|PIRNR:PIRNR001028, ECO:0000256|RuleBase:RU361134}; EC=3.2.1.1 {ECO:0000256|PIRNR:PIRNR001028, ECO:0000256|RuleBase:RU361134}; AltName: Full=1,4-alpha-D-glucan glucanohydrolase {ECO:0000256|PIRNR:PIRNR001028};	At1g76130	GO:0005829,cytosol; GO:0005576,extracellular region; GO:0004556,alpha-amylase activity; GO:0103025,alpha-amylase activity (releasing maltohexaose); GO:0005509,calcium ion binding; GO:0005975,carbohydrate metabolic process; GO:0003674,molecular_function; GO:0003824,catalytic activity; GO:0004553,hydrolase activity, hydrolyzing O-glycosyl compounds; GO:0016160,amylase activity; GO:0016787,hydrolase…	PF07821.12:Alpha-amylase C-terminal beta-sheet domain	--	--	--
CSS0008899	9	0.41	0.53	0.46	1.01	0.98	1.05	1.15	1.46	1.93	1.34	1.1	1.69	1.02	1.53	0.57	0.49	1.46	1.07	1.39	1.64	1.43	5.04	5.93	5.97	Chr10	18371704	18376746	-	CSS0008899	--	K00128 aldehyde dehydrogenase (NAD+) [EC:1.2.1.3] | (RefSeq) aldehyde dehydrogenase family 2 member B7, mitochondrial-like (A)	ko00010: Glycolysis / Gluconeogenesis; ko00053: Ascorbate and aldarate metabolism; ko00071: Fatty acid degradation; ko00280: Valine, leucine and isoleucine degradation; ko00310: Lysine degradation; ko00330: Arginine and proline metabolism; ko00340: Histidine metabolism; ko00380: Tryptophan metabolism; ko00410: beta-Alanine metabolism; ko00561: Glycerolipid metabolism; ko00620: Pyruvate metabolism…	PREDICTED: aldehyde dehydrogenase family 2 member B7, mitochondrial-like [Nelumbo nucifera]	BALDH_ANTMA RecName: Full=Benzaldehyde dehydrogenase, mitochondrial {ECO:0000303|PubMed:19292760}; EC=1.2.1.28 {ECO:0000269|PubMed:19292760}; AltName: Full=2-phenylacetaldehyde dehydrogenase {ECO:0000305}; EC=1.2.1.39 {ECO:0000269|PubMed:19292760}; AltName: Full=Acetaldehyde dehydrogenase {ECO:0000305}; EC=1.2.1.3 {ECO:0000269|PubMed:19292760}; Flags: Precursor;	A0A7J7GLA5_CAMSI RecName: Full=Aldedh domain-containing protein {ECO:0000259|Pfam:PF00171};	At1g23800	GO:0005739,mitochondrion; GO:0008774,acetaldehyde dehydrogenase (acetylating) activity; GO:0004029,aldehyde dehydrogenase (NAD+) activity; GO:0018479,benzaldehyde dehydrogenase (NAD+) activity; GO:0043878,glyceraldehyde-3-phosphate dehydrogenase (NAD+) (non-phosphorylating) activity; GO:0008957,phenylacetaldehyde dehydrogenase activity; GO:0007623,circadian rhythm; GO:0010597,green leaf volatile …	PF00171.22:Aldehyde dehydrogenase family	--	--	--
CSS0008915	10	96.61	107.63	105.3	114.35	74.89	104.06	114.43	136.9	145.62	97.03	88.54	97.42	69.41	50.13	65.79	29.36	34.58	25.39	36.32	42.31	36.44	15.95	13.75	13.95	Chr10	125276818	125280592	+	CSS0008915	--	--	--	subtilisin inhibitor-like [Hevea brasiliensis]	ICI1_PHAAN RecName: Full=Subtilisin inhibitor 1; AltName: Full=ASI-I; AltName: Full=Subtilisin inhibitor I; Contains: RecName: Full=Subtilisin inhibitor 2; AltName: Full=ASI-II; AltName: Full=Subtilisin inhibitor II;	A0A2R6R889_ACTCC SubName: Full=Subtilisin inhibitor like {ECO:0000313|EMBL:PSS23775.1};	--	GO:0004867,serine-type endopeptidase inhibitor activity; GO:0009611,response to wounding; GO:0003674,molecular_function; GO:0004857,enzyme inhibitor activity; GO:0004866,endopeptidase inhibitor activity; GO:0030234,enzyme regulator activity; GO:0030414,peptidase inhibitor activity; GO:0061134,peptidase regulator activity; GO:0061135,endopeptidase regulator activity; GO:0098772,molecular function …	PF00280.18:Potato inhibitor I family	--	--	--
CSS0009031	8	2.38	2.28	2.47	1.29	1.46	1.81	1.43	2.58	1.58	1.09	1.95	2.34	1.68	2.51	2.55	1.23	0.99	1.3	0.72	0.94	1.39	0.59	0.98	1.17	Chr13	114444858	114455090	+	CSS0009031	--	--	--	PREDICTED: oligopeptide transporter 4 [Nicotiana tomentosiformis]	OPT4_ARATH RecName: Full=Oligopeptide transporter 4; Short=AtOPT4;	A0A7J7G9Z5_CAMSI SubName: Full=Uncharacterized protein {ECO:0000313|EMBL:KAF5936761.1};	At5g64410	GO:0005887,integral component of plasma membrane; GO:0016020,membrane; GO:0035673,oligopeptide transmembrane transporter activity; GO:0015031,protein transport; GO:0080167,response to karrikin; GO:0003674,molecular_function; GO:0005215,transporter activity; GO:0008509,anion transmembrane transporter activity; GO:0015075,ion transmembrane transporter activity; GO:0022857,transmembrane transporter …	PF03169.15:OPT oligopeptide transporter protein	--	--	--
CSS0009063	3	0.43	0.59	0.76	0.74	2	0.14	1.02	0.14	0.76	0.14	0.13	0.09	2.6	3.06	2.01	0.73	0.96	1.32	1.22	1.46	1.55	0.28	0.14	0.05	Chr6	27542004	27549768	-	CSS0009063	--	K13081 leucoanthocyanidin reductase [EC:1.17.1.3] | (RefSeq) leucoanthocyanidin reductase-like (A)	ko00941: Flavonoid biosynthesis; ko01110: Biosynthesis of secondary metabolites	leucoanthocyanidin reductase [Camellia sinensis]	LAR_DESUN RecName: Full=Leucoanthocyanidin reductase; Short=Leucocyanidin reductase; EC=1.17.1.3;	W6EL68_CAMSI SubName: Full=Leucoanthocyanidin reductase {ECO:0000313|EMBL:AHJ11241.1};	At1g75280	GO:0033788,leucoanthocyanidin reductase activity; GO:0010023,proanthocyanidin biosynthetic process; GO:0003674,molecular_function; GO:0003824,catalytic activity; GO:0016491,oxidoreductase activity; GO:0016725,oxidoreductase activity, acting on CH or CH2 groups; GO:0016726,oxidoreductase activity, acting on CH or CH2 groups, NAD or NADP as acceptor; GO:0006725,cellular aromatic compound metabolic …	PF05368.13:NmrA-like family	--	--	--
CSS0009072	9	3.46	1.87	2.34	3.83	1.48	3.48	4.03	4.12	3.21	1.76	1.83	2.68	1.69	2.83	1.75	3.4	3.07	2.61	2.38	1.84	1.99	3.72	4.76	4.34	Chr8	37284207	37289281	+	CSS0009072	--	--	--	Protein of unknown function DUF1218 [Cynara cardunculus var. scolymus]	--	A0A7J7GU83_CAMSI SubName: Full=Uncharacterized protein {ECO:0000313|EMBL:KAF5943765.1};	At1g52910	--	PF06749.12:Protein of unknown function (DUF1218)	--	--	--
CSS0009095	10	24.49	26.03	28.27	28.73	31.28	34.7	27.72	28.73	29.57	29.37	27.61	29.21	16.67	15.25	17.64	9.59	11.59	10.44	9.07	12.79	11.17	5.75	6.92	6.26	Chr5	114755712	114773497	-	CSS0009095	--	K23877 xyloglucan O-acetyltransferase | (RefSeq) protein ALTERED XYLOGLUCAN 4 (A)	--	Trichome birefringence-like family [Parasponia andersonii]	TBL39_ARATH RecName: Full=Protein trichome birefringence-like 39;	A0A4S4EZF9_CAMSI RecName: Full=PMR5N domain-containing protein {ECO:0000259|Pfam:PF14416};	At2g42570	GO:0005794,Golgi apparatus; GO:0016021,integral component of membrane; GO:0009506,plasmodesma; GO:0005773,vacuole; GO:0016413,O-acetyltransferase activity; GO:0003674,molecular_function; GO:0003824,catalytic activity; GO:0008374,O-acyltransferase activity; GO:0016407,acetyltransferase activity; GO:0016740,transferase activity; GO:0016746,transferase activity, transferring acyl groups; GO:0016747,…	PF13839.6:GDSL/SGNH-like Acyl-Esterase family found in Pmr5 and Cas1p	--	--	--
CSS0009110	7	3.47	3.99	3.4	6.44	5.11	5.5	5.87	6	5.83	7.81	6.19	8	7.12	10.3	8.47	8.65	7.8	7.88	11.4	10.21	9.97	12.02	10.69	12.37	Chr10	136751752	136755400	-	CSS0009110	--	K13428 LRR receptor-like serine/threonine-protein kinase EFR [EC:2.7.11.1] | (RefSeq) hypothetical protein (A)	ko04626: Plant-pathogen interaction	PREDICTED: putative receptor-like protein kinase At3g47110 [Vitis vinifera]	Y3475_ARATH RecName: Full=Probable LRR receptor-like serine/threonine-protein kinase At3g47570; EC=2.7.11.1; Flags: Precursor;	A0A4S4EX82_CAMSI RecName: Full=Protein kinase domain-containing protein {ECO:0000259|PROSITE:PS50011};	At3g47090	GO:0016021,integral component of membrane; GO:0005886,plasma membrane; GO:0005524,ATP binding; GO:0106310,protein serine kinase activity; GO:0106311,protein threonine kinase activity; GO:0000166,nucleotide binding; GO:0003674,molecular_function; GO:0005488,binding; GO:0017076,purine nucleotide binding; GO:0030554,adenyl nucleotide binding; GO:0032553,ribonucleotide binding; GO:0032555,purine ribo…	PF00069.25:Protein kinase domain	--	--	--
CSS0009128	7	3.59	3.49	3.59	4.17	4.45	3.89	3.41	3.83	3.47	7.86	9.02	8.72	5.98	5.54	6.84	7.37	7.1	6.38	7.91	6.44	5.95	11.37	10.2	9.61	Chr3	88764909	88768602	+	CSS0009128	--	K08867 WNK lysine deficient protein kinase [EC:2.7.11.1] | (RefSeq) probable serine/threonine-protein kinase WNK9 (A)	--	putative serine/threonine-protein kinase WNK1 [Capsicum chinense]	WNK1_ARATH RecName: Full=Serine/threonine-protein kinase WNK1; Short=AtWNK1; EC=2.7.11.1; AltName: Full=Protein kinase with no lysine 1;	A0A4S4DCG3_CAMSI RecName: Full=Non-specific serine/threonine protein kinase {ECO:0000256|ARBA:ARBA00012513}; EC=2.7.11.1 {ECO:0000256|ARBA:ARBA00012513};	At3g04910	GO:0005737,cytoplasm; GO:0005524,ATP binding; GO:0004672,protein kinase activity; GO:0106310,protein serine kinase activity; GO:0004674,protein serine/threonine kinase activity; GO:0106311,protein threonine kinase activity; GO:0007623,circadian rhythm; GO:0035556,intracellular signal transduction; GO:0006468,protein phosphorylation; GO:0000166,nucleotide binding; GO:0003674,molecular_function; GO…	PF00069.25:Protein kinase domain	--	--	--
CSS0009243	10	35.23	32.38	33.7	47.16	43.73	50.59	44.63	36.89	35.52	31.16	30.82	35.22	9.9	11.64	13.42	9.9	7.82	8.47	10.62	11.14	11.9	3.09	3.58	4.18	Chr2	15860229	15863592	+	CSS0009243	--	K13379 reversibly glycosylated polypeptide / UDP-arabinopyranose mutase [EC:2.4.1.- 5.4.99.30] | (RefSeq) UDP-arabinopyranose mutase 3 (A)	ko00520: Amino sugar and nucleotide sugar metabolism; ko01100: Metabolic pathways	PREDICTED: UDP-arabinopyranose mutase 3 [Vitis vinifera]	RGP2_SOLTU RecName: Full=Probable UDP-arabinopyranose mutase 2 {ECO:0000305}; EC=5.4.99.30 {ECO:0000250|UniProtKB:Q8H8T0}; AltName: Full=Reversibly glycosylated polypeptide 2 {ECO:0000303|PubMed:10580281}; Short=RGP2 {ECO:0000303|PubMed:10580281}; AltName: Full=UDP-L-arabinose mutase 2 {ECO:0000305}; AltName: Full=UDP-glucose:protein transglucosylase 2 {ECO:0000303|PubMed:10580281}; Short=UPTG 2 …	A0A7J7I2X3_CAMSI RecName: Full=UDP-arabinopyranose mutase {ECO:0000256|ARBA:ARBA00012805}; EC=5.4.99.30 {ECO:0000256|ARBA:ARBA00012805};	At3g02230	GO:0005618,cell wall; GO:0005829,cytosol; GO:0005576,extracellular region; GO:0005794,Golgi apparatus; GO:0009506,plasmodesma; GO:0052691,UDP-arabinopyranose mutase activity; GO:0071555,cell wall organization; GO:0030244,cellulose biosynthetic process; GO:0009832,plant-type cell wall biogenesis; GO:0006486,protein glycosylation; GO:0033356,UDP-L-arabinose metabolic process; GO:0003674,molecular_f…	PF03214.13:Reversibly glycosylated polypeptide	--	--	--
CSS0009250	8	7.77	8.83	8.63	7.57	7.65	6.26	7.32	6.52	8.78	4.49	5.1	4.23	9.62	9.18	10.32	4.12	3.12	3.47	4.21	2.83	3.01	0.85	1.2	1.47	Chr7	21142733	21144215	-	CSS0009250	--	--	--	uncharacterized protein LOC111275781 [Durio zibethinus]	--	A0A4S4D1W1_CAMSI SubName: Full=Uncharacterized protein {ECO:0000313|EMBL:THF96108.1};	At5g54240	--	PF06764.11:Protein of unknown function (DUF1223)	--	--	--
CSS0009309	3	1.39	1.28	1.98	3.17	1.36	2.32	2.59	2.27	2.68	4.95	3.76	2.76	3.38	4.21	4.45	6.31	5.87	4.31	5.56	4.7	5.63	1.8	2.61	2.43	Chr11	88868680	88869574	-	CSS0009309	--	K14516 ethylene-responsive transcription factor 1 | (RefSeq) ethylene-response factor C3-like (A)	ko04016: MAPK signaling pathway - plant; ko04075: Plant hormone signal transduction	ethylene response factor 10 [Actinidia deliciosa]	ERFC3_SOLLC RecName: Full=Ethylene-response factor C3 {ECO:0000305}; Short=Sl.ERF.C.3 {ECO:0000303|PubMed:23057995}; AltName: Full=Ethylene-responsive element-binding factor C3 {ECO:0000305}; AltName: Full=Ethylene-responsive transcription factor C3 {ECO:0000305};	A0A4S4E7M5_CAMSI RecName: Full=AP2/ERF domain-containing protein {ECO:0000259|PROSITE:PS51032};	At3g23240	GO:0005634,nucleus; GO:0003700,DNA-binding transcription factor activity; GO:0043565,sequence-specific DNA binding; GO:0006952,defense response; GO:0009873,ethylene-activated signaling pathway; GO:0045893,positive regulation of transcription, DNA-templated; GO:0031347,regulation of defense response; GO:0010104,regulation of ethylene-activated signaling pathway; GO:0003674,molecular_function; GO:0…	PF00847.20:AP2 domain	AP2/ERF-ERF	TF	AP2/ERF->AP2/ERF-ERF
CSS0009346	6	12.76	10.79	9.76	11.79	8.52	10.42	9.73	7.41	8.06	5.22	3.68	3.37	9.55	7.47	9.77	6.5	7.54	6.6	3.93	5.19	4	2.88	1.38	3.43	Chr6	8756516	8757230	+	CSS0009346	--	K16285 RING/U-box domain-containing protein [EC:2.3.2.27] | (RefSeq) probable E3 ubiquitin-protein ligase XERICO (A)	--	PREDICTED: probable E3 ubiquitin-protein ligase XERICO [Vitis vinifera]	XERIC_ARATH RecName: Full=Probable E3 ubiquitin-protein ligase XERICO; EC=2.3.2.27; AltName: Full=RING-type E3 ubiquitin transferase XERICO;	A0A4S4DAQ5_CAMSI RecName: Full=RING-type domain-containing protein {ECO:0000259|PROSITE:PS50089};	At2g04240	GO:0016021,integral component of membrane; GO:0046872,metal ion binding; GO:0016740,transferase activity; GO:0009688,abscisic acid biosynthetic process; GO:0009687,abscisic acid metabolic process; GO:0016567,protein ubiquitination; GO:0010200,response to chitin; GO:0009739,response to gibberellin; GO:0006970,response to osmotic stress; GO:0009651,response to salt stress; GO:0003674,molecular_func…	PF13639.6:Ring finger domain	--	--	--
CSS0009387	2	0.29	1.17	0.28	0.14	2.11	1.94	0.27	0.27	1.36	1.28	0.58	0.16	0.17	0.8	0.23	3.62	0.22	1.36	0.28	1.31	1.88	1.35	0.95	1.81	Chr12	138120623	138129625	+	CSS0009387	--	K20353 COPII coat assembly protein SEC16 | (RefSeq) protein transport protein SEC16B homolog (A)	--	protein transport protein SEC16B homolog [Prunus avium]	SC16B_ARATH RecName: Full=Protein transport protein SEC16B homolog {ECO:0000305}; AltName: Full=Protein MAIGO 5 homolog {ECO:0000305};	A0A7J7HX10_CAMSI RecName: Full=Protein transport protein sec16 {ECO:0000256|RuleBase:RU364101};	At5g47490	GO:0070971,endoplasmic reticulum exit site; GO:0012507,ER to Golgi transport vesicle membrane; GO:0005794,Golgi apparatus; GO:0006914,autophagy; GO:0048208,COPII vesicle coating; GO:0007029,endoplasmic reticulum organization; GO:0007030,Golgi organization; GO:0070863,positive regulation of protein exit from endoplasmic reticulum; GO:0070973,protein localization to endoplasmic reticulum exit site;…	PF12931.7:Sec23-binding domain of Sec16	--	--	--
CSS0009450	8	73.28	76.54	74.32	74.16	69.96	72.05	72.87	75.02	74.48	56.63	60.91	55.53	77.32	87.76	81.69	54.91	52.6	61.72	51.74	58.53	65.33	36.91	36.1	39.61	Chr3	22026006	22027267	+	CSS0009450	--	K22419 Delta4-3-oxosteroid 5beta-reductase [EC:1.3.1.3] | (RefSeq) 3-oxo-Delta(4,5)-steroid 5-beta-reductase-like (A)	--	PREDICTED: 3-oxo-Delta(4,5)-steroid 5-beta-reductase-like [Nicotiana attenuata]	ISY1_NEPCA RecName: Full=(S)-8-oxocitronellyl enol synthase ISY1 {ECO:0000305}; EC=1.3.1.122 {ECO:0000269|PubMed:29091815}; AltName: Full=Iridoid synthase 1 {ECO:0000303|PubMed:29091815}; Short=NcISY1 {ECO:0000303|PubMed:29091815};	A0A4S4D4C3_CAMSI SubName: Full=Uncharacterized protein {ECO:0000313|EMBL:THF97180.1};	At4g24220	GO:0016491,oxidoreductase activity; GO:0003674,molecular_function; GO:0003824,catalytic activity	PF01370.21:NAD dependent epimerase/dehydratase family	--	--	--
CSS0009464	2	11.4	1.45	2.01	1.27	1.68	0.99	1.01	1.84	5.17	1.26	12.35	1.09	2.85	2.25	1.69	1.76	7.39	9.36	4.23	3.93	4.75	2.87	3.68	3.7	Contig20	27976	31036	+	CSS0009464	--	--	--	uncharacterized protein LOC111373951 isoform X1 [Olea europaea var. sylvestris]	--	A0A7J7IAY5_CAMSI RecName: Full=YrdC-like domain-containing protein {ECO:0000259|PROSITE:PS51163};	At3g01920	--	PF01300.18:Telomere recombination	--	--	--
CSS0009486	6	1.05	1.18	1.46	0.93	1.1	0.95	0.69	0.98	0.89	0.5	0.8	0.38	0.73	0.63	0.47	0.68	0.36	0.43	0.52	0.37	0.26	0.32	0.56	0.18	Chr3	163579098	163582160	+	CSS0009486	--	K20606 mitogen-activated protein kinase kinase kinase ANP1 [EC:2.7.11.25] | (RefSeq) receptor-like serine/threonine-protein kinase SD1-7 isoform X1 (A)	ko04016: MAPK signaling pathway - plant	unnamed protein product [Coffea canephora]	Y2559_ARATH RecName: Full=Receptor-like serine/threonine-protein kinase At2g45590; EC=2.7.11.1;	A0A5J4ZTX0_9ASTE SubName: Full=Uncharacterized protein {ECO:0000313|EMBL:KAA8520551.1};	At2g45590	GO:0016021,integral component of membrane; GO:0005886,plasma membrane; GO:0005524,ATP binding; GO:0106310,protein serine kinase activity; GO:0106311,protein threonine kinase activity; GO:0000166,nucleotide binding; GO:0003674,molecular_function; GO:0005488,binding; GO:0017076,purine nucleotide binding; GO:0030554,adenyl nucleotide binding; GO:0032553,ribonucleotide binding; GO:0032555,purine ribo…	PF00069.25:Protein kinase domain	--	--	--
CSS0009487	10	3.13	3.15	4	2.8	3.04	3.92	3.21	3.63	4.66	3.96	4.03	4.29	3.81	3.46	3.41	1.41	1.51	2.1	1.54	2.58	1.48	2.06	2.15	1.99	Chr5	9584692	9593771	+	CSS0009487	--	K10999 cellulose synthase A [EC:2.4.1.12] | (RefSeq) cellulose synthase A catalytic subunit 7 [UDP-forming] (A)	--	EMP24_GP25L domain-containing protein/Cellulose_synt domain-containing protein [Cephalotus follicularis]	CSLE1_ARATH RecName: Full=Cellulose synthase-like protein E1; Short=AtCslE1; EC=2.4.1.-;	A0A7J7HCQ8_CAMSI SubName: Full=Uncharacterized protein {ECO:0000313|EMBL:KAF5949586.1};	At1g55850	GO:0005783,endoplasmic reticulum; GO:0000139,Golgi membrane; GO:0016021,integral component of membrane; GO:0005634,nucleus; GO:0005886,plasma membrane; GO:0005802,trans-Golgi network; GO:0016760,cellulose synthase (UDP-forming) activity; GO:0051753,mannan synthase activity; GO:0071555,cell wall organization; GO:0030244,cellulose biosynthetic process; GO:0009833,plant-type primary cell wall biogen…	PF03552.14:Cellulose synthase	--	--	--
CSS0009494	9	0.2	0.38	0.19	0.84	0.09	0.28	0.78	0.45	0.44	0.59	0.34	0	0.2	0.09	0.24	0.49	0.17	0.29	0.36	0.27	0.46	0.68	0.84	0.61	Chr7	24382029	24386131	+	CSS0009494	--	K05350 beta-glucosidase [EC:3.2.1.21] | (RefSeq) beta-glucosidase 18 (A)	ko00460: Cyanoamino acid metabolism; ko00500: Starch and sucrose metabolism; ko00940: Phenylpropanoid biosynthesis; ko01100: Metabolic pathways; ko01110: Biosynthesis of secondary metabolites	beta-glucosidase 8 GH1 family [Camellia sinensis]	BGL18_ORYSJ RecName: Full=Beta-glucosidase 18 {ECO:0000303|PubMed:17196101}; Short=Os4bglu18 {ECO:0000303|PubMed:17196101}; EC=3.2.1.21 {ECO:0000269|PubMed:23811195, ECO:0000269|PubMed:25219312}; Flags: Precursor;	A0A2R6QDW7_ACTCC SubName: Full=Beta-glucosidase like {ECO:0000313|EMBL:PSS06316.1};	At1g61820	GO:0008422,beta-glucosidase activity; GO:0102483,scopolin beta-glucosidase activity; GO:0005975,carbohydrate metabolic process; GO:0003674,molecular_function; GO:0003824,catalytic activity; GO:0004553,hydrolase activity, hydrolyzing O-glycosyl compounds; GO:0015926,glucosidase activity; GO:0016787,hydrolase activity; GO:0016798,hydrolase activity, acting on glycosyl bonds; GO:0008150,biological_p…	PF00232.18:Glycosyl hydrolase family 1	--	--	--
CSS0009508	10	4.69	9.54	4.73	6.62	7.63	15.46	4.4	9.68	4.2	3.74	7.37	4.72	4.59	2.68	3.04	1.01	1.09	2.71	1.32	1.6	2.22	0.86	0.72	1.28	Chr6	77816333	77823001	+	CSS0009508	--	K12486 stromal membrane-associated protein | (RefSeq) probable ADP-ribosylation factor GTPase-activating protein AGD11 (A)	ko04144: Endocytosis	PREDICTED: probable ADP-ribosylation factor GTPase-activating protein AGD11 [Nicotiana tomentosiformis]	AGD11_ARATH RecName: Full=Probable ADP-ribosylation factor GTPase-activating protein AGD11; Short=ARF GAP AGD11; AltName: Full=Protein ARF-GAP DOMAIN 11; Short=AtAGD11;	A0A7J7H0W7_CAMSI SubName: Full=Uncharacterized protein {ECO:0000313|EMBL:KAF5946145.1};	At3g07940_2	GO:0005096,GTPase activator activity; GO:0046872,metal ion binding; GO:0005543,phospholipid binding; GO:0043547,positive regulation of GTPase activity; GO:0003674,molecular_function; GO:0008047,enzyme activator activity; GO:0030234,enzyme regulator activity; GO:0030695,GTPase regulator activity; GO:0060589,nucleoside-triphosphatase regulator activity; GO:0098772,molecular function regulator; GO:0…	PF01412.18:Putative GTPase activating protein for Arf	--	--	--
CSS0009541	7	31.69	30.93	31.9	24.66	29.11	29.36	28.39	24.68	26.51	36.1	34.21	31.52	90.4	95.41	88.34	101.38	102.12	108.11	85.67	82.23	90.13	203.43	189.98	182.63	Chr4	61289410	61291945	+	CSS0009541	--	--	--	PREDICTED: uncharacterized protein LOC100267814 [Vitis vinifera]	--	A0A4S4E278_CAMSI SubName: Full=Uncharacterized protein {ECO:0000313|EMBL:THG09951.1};	At1g21680	--	PF07676.12:WD40-like Beta Propeller Repeat	--	--	--
CSS0009579	7	10.06	7.35	9.58	6.82	10.39	8.31	7.6	7.77	7.7	8.25	6.7	7.41	11.85	14.79	17.42	19.09	16.87	16.97	13.3	17.25	15.19	30.33	33.29	33.96	Chr7	13313215	13316089	-	CSS0009579	--	--	--	PREDICTED: uncharacterized protein LOC103427291 [Malus domestica]	--	A0A7J7H8M7_CAMSI SubName: Full=Uncharacterized protein {ECO:0000313|EMBL:KAF5948917.1};	--	--	--	--	--	--
CSS0009622	6	41.1	40.98	38.79	28.6	29.32	25.98	26.76	30.39	27.39	14.18	15.19	13.13	23.86	24.42	23.26	20.62	20.37	23.6	18.79	20.15	20.16	12.07	12.27	13.97	Chr13	101267329	101269351	-	CSS0009622	--	--	--	uncharacterized protein LOC110814145 [Carica papaya]	--	A0A4S4EES7_CAMSI SubName: Full=Uncharacterized protein {ECO:0000313|EMBL:THG14880.1};	At3g62070	--	PF07939.11:Protein of unknown function (DUF1685)	--	--	--
CSS0009636	2	1.37	1.8	2.31	1.18	1.11	1	1.65	1.45	1.79	1.41	1.28	1.25	1.15	0.65	0.09	0.92	1.16	1.12	2.86	2.11	2.43	0.91	0.66	1.13	Chr13	78540347	78541831	-	CSS0009636	--	K13413 mitogen-activated protein kinase kinase 4/5 [EC:2.7.12.2] | (RefSeq) mitogen-activated protein kinase kinase 5-like (A)	ko04016: MAPK signaling pathway - plant; ko04075: Plant hormone signal transduction; ko04626: Plant-pathogen interaction	G1-like protein [Trifolium pratense]	LSH4_ARATH RecName: Full=Protein LIGHT-DEPENDENT SHORT HYPOCOTYLS 4; AltName: Full=Protein ORGAN BOUNDARY 4;	A0A4V3WKY0_CAMSI RecName: Full=ALOG domain-containing protein {ECO:0000259|PROSITE:PS51697};	At2g31160	GO:0005634,nucleus; GO:0003677,DNA binding; GO:0009299,mRNA transcription; GO:0007275,multicellular organism development; GO:0090698,post-embryonic plant morphogenesis; GO:0009416,response to light stimulus; GO:0003674,molecular_function; GO:0003676,nucleic acid binding; GO:0005488,binding; GO:0097159,organic cyclic compound binding; GO:1901363,heterocyclic compound binding; GO:0006139,nucleobase…	PF04852.12:Protein of unknown function (DUF640)	--	--	--
CSS0009676	10	7.77	9.39	7.28	7.43	10.8	9.73	6.77	6.17	5.86	5.82	7.03	5.53	2.7	3.12	4.34	2.87	2.61	2.41	2.68	3.31	3.65	1.73	1.81	1.37	Chr5	144964295	144966965	-	CSS0009676	--	K01251 adenosylhomocysteinase [EC:3.3.1.1] | (RefSeq) adenosylhomocysteinase 2-like (A)	ko00270: Cysteine and methionine metabolism; ko01100: Metabolic pathways	S-adenosylhomocysteine hydrolase [Handroanthus impetiginosus]	SAHH2_ARATH RecName: Full=Adenosylhomocysteinase 2; Short=AdoHcyase 2; EC=3.3.1.1; AltName: Full=S-adenosyl-L-homocysteine hydrolase 1; AltName: Full=SAH hydrolase 2;	A0A4S4EDA8_CAMSI RecName: Full=Adenosylhomocysteinase {ECO:0000256|ARBA:ARBA00022091, ECO:0000256|RuleBase:RU000548}; EC=3.3.1.1 {ECO:0000256|ARBA:ARBA00012685, ECO:0000256|RuleBase:RU000548};	At3g23810	GO:0005829,cytosol; GO:0005886,plasma membrane; GO:0005773,vacuole; GO:0004013,adenosylhomocysteinase activity; GO:0003729,mRNA binding; GO:0006730,one-carbon metabolic process; GO:0033353,S-adenosylmethionine cycle; GO:0003674,molecular_function; GO:0003824,catalytic activity; GO:0016787,hydrolase activity; GO:0016801,hydrolase activity, acting on ether bonds; GO:0016802,trialkylsulfonium hydrol…	PF05221.17:S-adenosyl-L-homocysteine hydrolase	--	--	--
CSS0009697	10	84.81	81.64	84.58	73.91	74.48	79.89	87.81	94.68	93.38	73.91	75.27	78.55	49.4	48.34	56.64	37.69	42.8	47.8	45.32	50.4	39.46	14.97	17.79	16.56	Chr4	188687284	188691137	+	CSS0009697	--	K00522 ferritin heavy chain [EC:1.16.3.2] | (RefSeq) ferritin-3, chloroplastic-like (A)	--	ferritin-3, chloroplastic-like [Olea europaea var. sylvestris]	FRI3_SOYBN RecName: Full=Ferritin-3, chloroplastic; EC=1.16.3.1; AltName: Full=SFerH-3; Flags: Precursor;	A0A7J7HLD5_CAMSI RecName: Full=Ferritin {ECO:0000256|RuleBase:RU361145}; EC=1.16.3.1 {ECO:0000256|RuleBase:RU361145};	At5g01600	GO:0009507,chloroplast; GO:0005737,cytoplasm; GO:0008199,ferric iron binding; GO:0008198,ferrous iron binding; GO:0004322,ferroxidase activity; GO:0006880,intracellular sequestering of iron ion; GO:0006826,iron ion transport; GO:0003674,molecular_function; GO:0005488,binding; GO:0005506,iron ion binding; GO:0043167,ion binding; GO:0043169,cation binding; GO:0046872,metal ion binding; GO:0046914,t…	PF00210.24:Ferritin-like domain	--	--	--
CSS0009736	8	28.51	34.15	30.54	38.59	37.16	37.36	47.97	51.46	54.17	35.82	35.28	32.02	53.33	63.78	55.91	46.1	43.83	42.76	42.9	48.38	42.24	8.53	8.2	8.9	Chr15	15295253	15297392	-	CSS0009736	--	K13248 pyridoxal phosphate phosphatase PHOSPHO2 [EC:3.1.3.74] | (RefSeq) inorganic pyrophosphatase 2 (A)	ko00750: Vitamin B6 metabolism; ko01100: Metabolic pathways; ko01240: Biosynthesis of cofactors	unnamed protein product [Coffea canephora]	PPSP2_ARATH RecName: Full=Inorganic pyrophosphatase 2; Short=AtPPsPase2; Short=PPi phosphatase 2; Short=Pyrophosphate-specific phosphatase 2; EC=3.6.1.1;	A0A4V3WJG7_CAMSI SubName: Full=Uncharacterized protein {ECO:0000313|EMBL:THF96916.1};	At1g17710	GO:0004427,inorganic diphosphatase activity; GO:0046872,metal ion binding; GO:0016791,phosphatase activity; GO:0052731,phosphocholine phosphatase activity; GO:0052732,phosphoethanolamine phosphatase activity; GO:0051262,protein tetramerization; GO:0003674,molecular_function; GO:0003824,catalytic activity; GO:0016462,pyrophosphatase activity; GO:0016787,hydrolase activity; GO:0016817,hydrolase act…	PF06888.12:Putative Phosphatase	--	--	--
[truncated: 2,403 more rows]
