# Supplementary material for: Effect of shading on physiological attributes and comparative transcriptome analysis of Camellia sinensis cultivar reveals tolerance mechanisms to low temperatures
Source: Front Plant Sci. 2023 Feb 2;14:1114988. doi: 10.3389/fpls.2023.1114988 (PMC9931901; doi:10.3389/fpls.2023.1114988)
Supplement: SUPPLEMENTARY TABLE 6 — Primer’s information used in qRT-PCR detection. [file Table_6.xlsx]

## Sheet: GO Terms November 
GO TERMS	SD0% vs SD30%	SD0% vs SD60%	SD0% vs SD75%
reproduction	15	11	37
immune system process	7	7	15
metabolic process	44	64	193
cellular process	59	74	235
reproductive process	15	11	37
signaling	11	15	56
multicellular organismal process	19	19	65
developmental process	18	18	62
growth	6	4	14
locomotion	2	1	2
biological process involved in interspecies interaction between organisms	14	18	36
positive regulation of biological process	5	4	7
negative regulation of biological process	5	9	23
regulation of biological process	25	10	21
response to stimulus	37	30	109
localization	6	50	143
multi-organism process	6	9	29
biological regulation	27	5	20
protein-containing complex	12	15	25
cellular anatomical entity	80	94	312
catalytic activity	50	70	201
structural molecule activity	1	7	5
transporter activity	6	71	16
binding	67	1	234
antioxidant activity	1	3	4
translation regulator activity	1	1	1
molecular transducer activity	2	3	2
molecular function regulator	1	7	5
transcription regulator activity	7	0	1

## Sheet: GO Terms December
GO Terms	SD0% vs SD30%	SD0% vs SD60%	SD0% vs SD75%
reproduction	11	22	147
immune system process	5	9	29
sulfur utilization	0	0	1
behavior	0	0	1
metabolic process	100	110	821
carbohydrate utilization	0	1	1
cellular process	127	124	987
carbon utilization	3	0	4
reproductive process	11	22	146
biological adhesion	1	0	2
signaling	15	12	155
multicellular organismal process	26	40	245
developmental process	32	44	262
growth	8	12	53
locomotion	1	1	6
pigmentation	0	0	2
biological process involved in interspecies interaction between organisms	16	23	1
rhythmic process	1	1	21
positive regulation of biological process	9	12	90
negative regulation of biological process	14	14	76
regulation of biological process	44	50	374
response to stimulus	57	69	530
localization	30	28	185
multi-organism process	3	5	39
biological regulation	47	60	431
detoxification	2	3	9
protein-containing complex	14	11	83
cellular anatomical entity	181	177	1343
catalytic activity	118	118	928
structural molecule activity	2	2	8
transporter activity	16	23	123
binding	107	109	875
antioxidant activity	3	5	18
protein folding chaperone	0	0	1
translation regulator activity	0	1	7
molecular transducer activity	2	2	23
nutrient reservoir activity	0	0	2
molecular adaptor activity	1	0	5
molecular function regulator	7	3	41
molecular carrier activity	1	0	2
transcription regulator activity	10	14	46
