# Supplementary material for: Effect of shading on physiological attributes and comparative transcriptome analysis of Camellia sinensis cultivar reveals tolerance mechanisms to low temperatures
Source: Front Plant Sci. 2023 Feb 2;14:1114988. doi: 10.3389/fpls.2023.1114988 (PMC9931901; doi:10.3389/fpls.2023.1114988)
Supplement: SUPPLEMENTARY TABLE 7 — DEGs regulations in photosynthesis pathway. [file Table_7.xlsx]

## Sheet: Genes Enrichemnt in KEGG Pathwa
Pathway
Flavonoid biosynthesis	9	Flavonoid biosynthesis	10	Biosynthesis of secondary metabolites	274
Metabolic pathways	56	Galactose metabolism	7	Metabolic pathways	427
Nitrogen metabolism	3	Glutathione metabolism	5	Flavonoid biosynthesis	35
Diterpenoid biosynthesis	3	Metabolic pathways	53	Aflatoxin biosynthesis	3
Linoleic acid metabolism	3	Flavone and flavonol biosynthesis	2	Phenylalanine, tyrosine and tryptophan biosynthesis	16
Phenylpropanoid biosynthesis	7	Biosynthesis of secondary metabolites	31	Limonene and pinene degradation	6
Biosynthesis of various secondary metabolites - part 2	1	Phenylpropanoid biosynthesis	7	Glutathione metabolism	22
Biosynthesis of secondary metabolites	30	Glycosphingolipid biosynthesis - ganglio series	2	Steroid biosynthesis	11
Protein export	3	Sphingolipid metabolism	3	Phenylpropanoid biosynthesis	40
Pyruvate metabolism	4	Diterpenoid biosynthesis	2	Fatty acid elongation	9
Glucosinolate biosynthesis	1	Monoterpenoid biosynthesis	2	Anthocyanin biosynthesis	4
Sphingolipid metabolism	3	Linoleic acid metabolism	2	Histidine metabolism	8
Galactose metabolism	4	Carotenoid biosynthesis	2	Carotenoid biosynthesis	12
Carbon fixation in photosynthetic organisms	3	Glycosaminoglycan degradation	2	Phenylalanine metabolism	13
Glutathione metabolism	3	Phosphatidylinositol signaling system	3	Flavone and flavonol biosynthesis	6
Oxidative phosphorylation	4	MAPK signaling pathway - plant	8	Ascorbate and aldarate metabolism	19
Carotenoid biosynthesis	2	Stilbenoid, diarylheptanoid and gingerol biosynthesis	2	Circadian rhythm - plant	13
Ascorbate and aldarate metabolism	3	Circadian rhythm - plant	2	Glycolysis / Gluconeogenesis	24
Phenylalanine metabolism	2	Other glycan degradation	2	Biosynthesis of amino acids	35
Flavone and flavonol biosynthesis	1	Cyanoamino acid metabolism	2	Starch and sucrose metabolism	36
Circadian rhythm - plant	2	Thiamine metabolism	1	Valine, leucine and isoleucine degradation	14
Pentose and glucuronate interconversions	4	Valine, leucine and isoleucine degradation	2	Monoterpenoid biosynthesis	9
Other types of O-glycan biosynthesis	1	Purine metabolism	3	Arginine and proline metabolism	13
Thiamine metabolism	1	Sesquiterpenoid and triterpenoid biosynthesis	2	Glucosinolate biosynthesis	3
Valine, leucine and isoleucine degradation	2	Homologous recombination	2	Biosynthesis of various secondary metabolites - part 2	2
Purine metabolism	3	Nitrogen metabolism	1	Pyruvate metabolism	20
Glycolysis / Gluconeogenesis	3	Ascorbate and aldarate metabolism	2	Pantothenate and CoA biosynthesis	8
Carbon metabolism	5	Ubiquinone and other terpenoid-quinone biosynthesis	2	Biosynthesis of cofactors	43
RNA degradation	3	Biosynthesis of cofactors	5	Plant hormone signal transduction	64
mRNA surveillance pathway	3	Inositol phosphate metabolism	2	Diterpenoid biosynthesis	8
Tryptophan metabolism	2	Isoquinoline alkaloid biosynthesis	1	Galactose metabolism	20
Glycosphingolipid biosynthesis - ganglio series	1	Zeatin biosynthesis	1	Zeatin biosynthesis	9
Ubiquinone and other terpenoid-quinone biosynthesis	2	Plant hormone signal transduction	7	Cysteine and methionine metabolism	20
Glyoxylate and dicarboxylate metabolism	2	Selenocompound metabolism	1	MAPK signaling pathway - plant	51
SNARE interactions in vesicular transport	1	Pyruvate metabolism	2	Tyrosine metabolism	9
Biosynthesis of cofactors	5	ABC transporters	2	Sphingolipid metabolism	13
Propanoate metabolism	1	Spliceosome	4	Betalain biosynthesis	4
Cutin, suberine and wax biosynthesis	1	Cysteine and methionine metabolism	2	Nitrogen metabolism	7
Aminoacyl-tRNA biosynthesis	2	Basal transcription factors	1	Thiamine metabolism	5
Riboflavin metabolism	1	Phenylalanine metabolism	1	Isoquinoline alkaloid biosynthesis	8
Glycosaminoglycan degradation	1	Glycolysis / Gluconeogenesis	2	Monobactam biosynthesis	3
ABC transporters	2	Nucleotide excision repair	1	Glycosaminoglycan degradation	8
2-Oxocarboxylic acid metabolism	1	mRNA surveillance pathway	2	Photosynthesis - antenna proteins	3
Stilbenoid, diarylheptanoid and gingerol biosynthesis	1	Fructose and mannose metabolism	1	Glycosphingolipid biosynthesis - ganglio series	6
Nucleotide excision repair	1	Starch and sucrose metabolism	3	Isoflavonoid biosynthesis	6
Other glycan degradation	1	Ribosome	3	Fatty acid degradation	9
Various types of N-glycan biosynthesis	1	Carbon fixation in photosynthetic organisms	1	Ubiquinone and other terpenoid-quinone biosynthesis	14
Cyanoamino acid metabolism	1	Pentose and glucuronate interconversions	2	ABC transporters	17
Starch and sucrose metabolism	3	Pyrimidine metabolism	1	Tryptophan metabolism	13
Sesquiterpenoid and triterpenoid biosynthesis	1	Peroxisome	1	Porphyrin and chlorophyll metabolism	6
Phagosome	1	Glyoxylate and dicarboxylate metabolism	1	Lysine degradation	7
Homologous recombination	1	RNA polymerase	2	Arachidonic acid metabolism	4
Phosphatidylinositol signaling system	1	Plant-pathogen interaction	9	Carbon fixation in photosynthetic organisms	12
MAPK signaling pathway - plant	4	Aminoacyl-tRNA biosynthesis	1	Tropane, piperidine and pyridine alkaloid biosynthesis	5
Ribosome biogenesis in eukaryotes	1	Oxidative phosphorylation	1	beta-Alanine metabolism	7
Biosynthesis of amino acids	2	RNA degradation	1	Sesquiterpenoid and triterpenoid biosynthesis	12
Protein processing in endoplasmic reticulum	3	Carbon metabolism	2	Fatty acid biosynthesis	8
Ribosome	2	Ubiquitin mediated proteolysis	1	alpha-Linolenic acid metabolism	7
Plant hormone signal transduction	4	Biosynthesis of amino acids	1	Sulfur metabolism	5
Ubiquitin mediated proteolysis	1	Amino sugar and nucleotide sugar metabolism	1	Photosynthesis	8
RNA polymerase	1	Endocytosis	1	Vitamin B6 metabolism	2
Amino sugar and nucleotide sugar metabolism	1	Protein processing in endoplasmic reticulum	1	Inositol phosphate metabolism	13
Plant-pathogen interaction	6			Glycine, serine and threonine metabolism	10
Endocytosis	1			Other glycan degradation	9
Spliceosome	1			Pentose and glucuronate interconversions	21
				Cyanoamino acid metabolism	9
				Brassinosteroid biosynthesis	3
				Glycerolipid metabolism	11
				Carbon metabolism	32
				Phosphatidylinositol signaling system	12
				Amino sugar and nucleotide sugar metabolism	27
				2-Oxocarboxylic acid metabolism	6
				Pentose phosphate pathway	7
				Glyoxylate and dicarboxylate metabolism	11
				Folate biosynthesis	3
				Alanine, aspartate and glutamate metabolism	8
				Valine, leucine and isoleucine biosynthesis	2
				Glycerophospholipid metabolism	13
				Riboflavin metabolism	5
				Arginine biosynthesis	3
				Stilbenoid, diarylheptanoid and gingerol biosynthesis	6
				Plant-pathogen interaction	85
				Sulfur relay system	1
				Linoleic acid metabolism	4
				Purine metabolism	13
				Propanoate metabolism	4
				Terpenoid backbone biosynthesis	5
				Fatty acid metabolism	8
				Basal transcription factors	5
				Indole alkaloid biosynthesis	1
				Lysine biosynthesis	1
				Biotin metabolism	2
				Peroxisome	8
				Selenocompound metabolism	4
				Ether lipid metabolism	3
				Protein export	5
				Endocytosis	23
				Cutin, suberine and wax biosynthesis	3
				Glycosylphosphatidylinositol (GPI)-anchor biosynthesis	3
				One carbon pool by folate	1
				Biosynthesis of unsaturated fatty acids	1
				Ubiquitin mediated proteolysis	15
				Citrate cycle (TCA cycle)	3
				Nicotinate and nicotinamide metabolism	1
				Ribosome biogenesis in eukaryotes	7
				Protein processing in endoplasmic reticulum	25
				Oxidative phosphorylation	9
				Aminoacyl-tRNA biosynthesis	6
				N-Glycan biosynthesis	4
				Fructose and mannose metabolism	3
				Base excision repair	1
				SNARE interactions in vesicular transport	1
				Autophagy - other	1
				Phagosome	4
				RNA degradation	8
				Homologous recombination	4
				Nucleotide excision repair	2
				mRNA surveillance pathway	8
				Proteasome	3
				Various types of N-glycan biosynthesis	2
				Pyrimidine metabolism	3
				RNA polymerase	10
				Spliceosome	14
				RNA transport	6
				Ribosome	5
