# Supplementary material for: Effect of shading on physiological attributes and comparative transcriptome analysis of Camellia sinensis cultivar reveals tolerance mechanisms to low temperatures
Source: Front Plant Sci. 2023 Feb 2;14:1114988. doi: 10.3389/fpls.2023.1114988 (PMC9931901; doi:10.3389/fpls.2023.1114988)
Supplement: SUPPLEMENTARY TABLE 8 — DEGs regulations in hormone signaling pathway and MPAK signaling transduction pathway. [file Table_8.xlsx]

## Sheet: November  Cold Stress
	SD0% vs SD30%
ID	Gene	Description	Log2 Fold Change	P-value	Padj	Regulated	Chr number
CSS0048851	psbK	photosystem II PsbK protein	-0.633299	0.00167693	0.0510812	false	Chr2
CSS0016265	psaK	photosystem I subunit X	-0.611462	0.00479339	0.103719	false	Contig1039
CSS0042422	ATPF1E, atpC	F-type H+-transporting ATPase subunit epsilon	-0.23648	0.188776	0.675076	false	Chr3
CSS0029618	ATPF0C, atpE	F-type H+-transporting ATPase subunit c	-0.81126	0.0017046	0.0515489	false	Contig958
CSS0004563	petF	ferredoxin	0.0816456	0.225417	0.711939	false	Chr13
CSS0013697	petH	ferredoxin--NADP+ reductase	0.0435361	0.436291	0.856567	false	Contig1039
novel.21055	LHCA5	light-harvesting complex II chlorophyll a/b binding protein 2	0.188316	0.392065	0.835265	false	Contig431
CSS0023703	LHCB2	light-harvesting complex II chlorophyll a/b binding protein 2	0.321451	0.42623	0.852436	false	Contig748
	SD0% vs SD60%
ID	Gene	Description	Log2 Fold Change	P-value	Padj	Regulated	Chr number
CSS0048851	psbK	photosystem II PsbK protein	-1.07804	8.54667e-08	5.16712e-06	down	Chr2
CSS0016265	psaK	photosystem I subunit X	-1.03448	2.57613e-06	0.000109459	down	Contig1039
CSS0042422	ATPF1E, atpC	F-type H+-transporting ATPase subunit epsilon	-1.04668	2.61526e-08	1.77051e-06	down	Chr3
CSS0029618	ATPF0C, atpE	F-type H+-transporting ATPase subunit c	-1.04697	7.78901e-05	0.00205765	down	Contig958
CSS0004563	petF	ferredoxin	-0.679395	4.23248e-35	2.93904e-32	false	Chr13
CSS0013697	petH	ferredoxin--NADP+ reductase	-0.609439	3.88169e-46	4.71702e-43	false	Contig1039
novel.21055	LHCA5	light-harvesting complex II chlorophyll a/b binding protein 2	0.105453	0.622775	0.873142	false	Contig431
CSS0023703	LHCB2	light-harvesting complex II chlorophyll a/b binding protein 2	0.00273108	0.994665	1	false	Contig748
	SD0% vs SD75%
ID	Gene	Description	Log2 Fold Change	P-value	Padj	Regulated	Chr number
CSS0048851	psbK	photosystem II PsbK protein	-0.608049	0.00106464	0.0123972	false	Chr2
CSS0016265	psaK	photosystem I subunit X	0.344375	0.0744793	0.281578	false	Contig1039
CSS0042422	ATPF1E, atpC	F-type H+-transporting ATPase subunit epsilon	-0.739728	6.47657e-05	0.00115005	false	Chr3
CSS0029618	ATPF0C, atpE	F-type H+-transporting ATPase subunit c	-0.832717	0.000975218	0.0115509	false	Contig958
CSS0004563	petF	ferredoxin	-1.28982	6.44459e-96	8.42277e-93	down	Chr13
CSS0013697	petH	ferredoxin--NADP+ reductase	-1.26035	2.14781e-141	5.89487e-138	down	Contig1039
novel.21055	LHCA5	light-harvesting complex II chlorophyll a/b binding protein 2	1.03155	1.59147e-08	6.22216e-07	up	Contig431
CSS0023703	LHCB2	light-harvesting complex II chlorophyll a/b binding protein 2	1.31892	2.27653e-05	0.000458749	up	Contig748

## Sheet: December  Cold Stress
	SD0% vs SD30%
ID	Gene	Description	Log2 Fold Change	P-value	Padj	Regulated	Chr number
CSS0021470	psbQ	photosystem II oxygen-evolving enhancer protein 3	0.479286	0.0180704	0.136921	false	Contig369
CSS0007400	psbQ	photosystem II oxygen-evolving enhancer protein 3	0.405913	0.0361173	0.216239	false	Contig186
CSS0029272	psbS	photosystem II 22kDa protein	-0.51873	1.2811e-08	8.28109e-07	false	Chr4
CSS0039743	psbS	photosystem II 22kDa protein	-0.588843	3.6758e-23	1.51882e-20	false	Contig924
novel.21055	LHCA5	light-harvesting complex I chlorophyll a/b binding protein 5	0.450589	0.00769223	0.0761043	false	Contig431
CSS0046252	LHCB2	light-harvesting complex II chlorophyll a/b binding protein 2	0.608531	0.0706694	0.322745	false	Contig748
CSS0023703	LHCB2	light-harvesting complex II chlorophyll a/b binding protein 2	0.180922	0.583615	0.861547	false	Contig748
CSS0016237	psbR	photosystem II 10kDa protein	1.52627	5.94282e-40	5.88376e-38	up	Chr7
CSS0016265	psaK	photosystem I subunit X	0.0319309	0.827856	0.957507	false	Chr7
CSS0045008	psaO	photosystem I subunit PsaO	0.909096	1.4942e-19	4.57929e-17	false	Chr13
CSS0022105	psaO	photosystem I subunit PsaO	0.754653	3.85726e-14	5.7418e-12	false	Contig252
	SD0% vs SD60%
ID	Gene	Description	Log2 Fold Change	P-value	Padj	Regulated	Chr number
CSS0021470	psbQ	photosystem II oxygen-evolving enhancer protein 3	0.379017	0.0650405	0.382065	false	Contig369
CSS0007400	psbQ	photosystem II oxygen-evolving enhancer protein 3	0.0910283	0.666962	0.923138	false	Contig186
CSS0029272	psbS	photosystem II 22kDa protein	-0.560387	8.90404e-10	1.10268e-07	false	Chr4
CSS0039743	psbS	photosystem II 22kDa protein	-0.808872	1.0378e-29	1.19268e-26	false	Contig924
novel.21055	LHCA5	light-harvesting complex I chlorophyll a/b binding protein 5	0.0615614	0.768215	0.95175	false	Contig431
CSS0046252	LHCB2	light-harvesting complex II chlorophyll a/b binding protein 2	0.409478	0.233432	0.678475	false	Contig748
CSS0023703	LHCB2	light-harvesting complex II chlorophyll a/b binding protein 2	0.229523	0.496355	0.86147	false	Contig748
CSS0016237	psbR	photosystem II 10kDa protein	0	0	0	na	na
CSS0016265	psaK	photosystem I subunit X	0.0838865	0.698733	0.931216	false	Contig1039
CSS0045008	psaO	photosystem I subunit PsaO	0.435251	5.90989e-05	0.0021966	false	Chr13
CSS0022105	psaO	photosystem I subunit PsaO	0.333456	0.00294353	0.0507322	false	Contig252
	SD0% vs SD75%
ID	Gene	Description	Log2 Fold Change	P-value	Padj	Regulated	Chr number
CSS0021470	psbQ	photosystem II oxygen-evolving enhancer protein 3	1.29656	3.0942e-13	8.05249e-12	up	Contig369
CSS0007400	psbQ	photosystem II oxygen-evolving enhancer protein 3	1.1727	1.78234e-12	4.33749e-11	up	Contig186
CSS0029272	psbS	photosystem II 22kDa protein	-2.11884	1.6441e-90	5.13862e-88	down	Chr4
CSS0039743	psbS	photosystem II 22kDa protein	-2.13957	1.01791e-230	1.90889e-227	down	Contig924
novel.21055	LHCA5	light-harvesting complex I chlorophyll a/b binding protein 5	1.11277	0.00399739	0.0210884	up	Contig431
CSS0046252	LHCB2	light-harvesting complex II chlorophyll a/b binding protein 2	1.12338	0.000173612	0.00137749	up	Contig748
CSS0023703	LHCB2	light-harvesting complex II chlorophyll a/b binding protein 2	1.20433	1.54384e-05	0.00015531	up	Contig748
CSS0016237	psbR	photosystem II 10kDa protein	1.52627	5.94282e-40	5.88376e-38	up	Chr7
CSS0016265	psaK	photosystem I subunit X	1.10073	6.66262e-11	1.3919e-09	up	Contig1039
CSS0045008	psaO	photosystem I subunit PsaO	1.40611	2.03058e-50	2.86437e-48	up	Chr13
CSS0022105	psaO	photosystem I subunit PsaO	1.46605	3.85362e-62	6.67681e-60	up	Contig252
